# Supplementary material for: A genome‐wide RNAi screen reveals essential therapeutic targets of breast cancer stem cells
Source: EMBO Mol Med. 2019 Sep 2;11(10):e9930. doi: 10.15252/emmm.201809930 (PMC6783652; doi:10.15252/emmm.201809930)
Supplement: Supplementary file 3 — Dataset EV1 [file EMMM-11-e9930-s003.xlsx]

## Sheet: Dataset EV1 Legend
Dataset EV1. Genome-wide RNAi screen results.
This table present three folders corresponding to the total raw data of the RNAi screen (named whole scoring list),
the gene lists corresponding to hits that induce a decreased of the bCSC proportion (named Hit-list 1) or induce an expansion of the bCSC population (named Hit-list 2).

## Sheet: Wole scoring list
																				Total Cell Amount			Relative Total Cell Amount					Proliferation/survival	ALD+ cell amount			%ALDHbright cell amount (=%CSC)			Relative %CSC					Corrected Relative %CSC					Box-Cox Corrected Relative %CSC
Source Plate	Source Set	Source Well	Target Gene Symbol	Target Gene ID	Target Gene GI N°	Target Gene Accession N°	siRNA 1 Plate Label	siRNA 1 Cat, N°	siRNA 1 Sequence	siRNA 2 Plate Label	siRNA 2 Cat, N°	siRNA 2 Sequence	siRNA 3 Plate Label	siRNA 3 Cat, N°	siRNA 3 Sequence	siRNA 4 Plate Label	siRNA 4 Cat, N°	siRNA 4 Sequence	Sample Type	Value1	Value2	Value3	Value1	Value2	Value3	Average	SD		Value1	Value2	Value3	Value1	Value2	Value3	Value1	Value2	Value3	Average	SD	Value1	Value2	Value3	Average	SD	Value1	Value2	Value3	Average	SD
OTP Hum, Gen P1 (1/2)	OTP Human Genome	A02	-	-	-	-		-	-		-	-		-	-		-	-	AllStars	98	60	0	0.0144459	0.0097228	0	0.0120843	0.00333973	Down	5	4	0	5.10204	6.66667	0	0.866949	1.1773	0	1.02212	0.219452	0.866949	1.1773	0	1.02212	0.219452	-0.140756	0.165917	-5	0.0125808	0.216851
OTP Hum, Gen P1 (1/2)	OTP Human Genome	B02	-	-	-	-		-	-		-	-		-	-		-	-	AllStars	147	85	0	0.0216688	0.013774	0	0.0177214	0.00558251	Down	5	11	0	3.40136	12.9412	0	0.577966	2.28535	0	1.43166	1.2073	0.429762	1.82488	0	1.12732	0.986499	-0.777053	0.639193	-5	-0.0689301	1.00144
OTP Hum, Gen P1 (1/2)	OTP Human Genome	C02	-	-	-	-		-	-		-	-		-	-		-	-	NEG	6741	6173	0	0.993671	1.00031	0	0.996992	0.00469749	-	602	396	0	8.93043	6.41503	0	1.51748	1.13286	0	1.32517	0.271962	1.12836	0.904607	0	1.01648	0.158217	0.122235	-0.0992563	-5	0.0114894	0.156618
OTP Hum, Gen P1 (1/2)	OTP Human Genome	D02	-	-	-	-		-	-		-	-		-	-		-	-	NEG	6687	6213	0	0.985711	1.0068	0	0.996253	0.0149094	-	549	715	0	8.20996	11.5081	0	1.39505	2.03228	0	1.71367	0.450587	1.03733	1.6228	0	1.33007	0.413993	0.0367835	0.508371	-5	0.272577	0.333462
OTP Hum, Gen P1 (1/2)	OTP Human Genome	E02	-	-	-	-		-	-		-	-		-	-		-	-	MOCK	6844	5932	0	1.00885	0.961261	0	0.985057	0.0336533	-	546	563	0	7.97779	9.4909	0	1.3556	1.67605	0	1.51582	0.226588	1.00799	1.33835	0	1.17317	0.233594	0.00796876	0.300095	-5	0.154032	0.206564
OTP Hum, Gen P1 (1/2)	OTP Human Genome	F02	-	-	-	-		-	-		-	-		-	-		-	-	MOCK	6676	6082	0	0.984089	0.985568	0	0.984828	0.00104543	-	558	700	0	8.3583	11.5094	0	1.42026	2.0325	0	1.72638	0.432919	1.05607	1.62298	0	1.33952	0.400864	0.0548545	0.50849	-5	0.281672	0.320768
OTP Hum, Gen P1 (1/2)	OTP Human Genome	G02	-	-	-	-		-	-		-	-		-	-		-	-	NEG	7223	6500	0	1.06472	1.0533	0	1.05901	0.00807351	-	587	386	0	8.12682	5.93846	0	1.38093	1.0487	0	1.21481	0.234916	1.02682	0.837404	0	0.932114	0.13394	0.0265404	-0.174337	-5	-0.0738982	0.142042
OTP Hum, Gen P1 (1/2)	OTP Human Genome	H02	-	-	-	-		-	-		-	-		-	-		-	-	NEG	6960	5782	0	1.02595	0.936954	0	0.981453	0.0629319	-	462	374	0	6.63793	6.46835	0	1.12793	1.14228	0	1.1351	0.0101457	0.838703	0.912125	0	0.875414	0.0519175	-0.172841	-0.091137	-5	-0.131989	0.0577732
OTP Hum, Gen P1 (1/2)	OTP Human Genome	I02	-	-	-	-		-	-		-	-		-	-		-	-	MOCK	6917	5177	0	1.01961	0.838916	0	0.929265	0.127773	-	577	180	0	8.34177	3.47692	0	1.41745	0.614006	0	1.01573	0.56812	1.05398	0.490293	0	0.772138	0.398589	0.0528533	-0.664282	-5	-0.305714	0.507091
OTP Hum, Gen P1 (1/2)	OTP Human Genome	J02	-	-	-	-		-	-		-	-		-	-		-	-	MOCK	6607	5204	0	0.973918	0.843291	0	0.908604	0.0923675	-	456	408	0	6.90177	7.84012	0	1.17276	1.38453	0	1.27864	0.14974	0.872039	1.10556	0	0.988802	0.165127	-0.135063	0.10137	-5	-0.0168469	0.167183
OTP Hum, Gen P1 (1/2)	OTP Human Genome	K02	-	-	-	-		-	-		-	-		-	-		-	-	NEG	6680	6081	0	0.984679	0.985406	0	0.985042	0.000513919	-	515	249	0	7.70958	4.09472	0	1.31003	0.723108	0	1.01657	0.415015	0.974106	0.577411	0	0.775759	0.280505	-0.0261666	-0.520113	-5	-0.27314	0.349273
OTP Hum, Gen P1 (1/2)	OTP Human Genome	L02	-	-	-	-		-	-		-	-		-	-		-	-	NEG	6400	5724	0	0.943405	0.927555	0	0.93548	0.0112076	-	626	667	0	9.78125	11.6527	0	1.66205	2.05781	0	1.85993	0.279843	1.23586	1.64319	0	1.43952	0.288023	0.216317	0.52214	-5	0.369229	0.21625
OTP Hum, Gen P1 (1/2)	OTP Human Genome	M02	-	-	-	-		-	-		-	-		-	-		-	-	P27	5317	4744	0	0.783763	0.768749	0	0.776256	0.0106164	-	775	580	0	14.5759	12.226	0	2.47676	2.15905	0	2.31791	0.224661	1.84166	1.72403	0	1.78285	0.0831813	0.649527	0.575436	-5	0.612482	0.0523899
OTP Hum, Gen P1 (1/2)	OTP Human Genome	N02	-	-	-	-		-	-		-	-		-	-		-	-	P27	4741	4336	0	0.698857	0.702634	0	0.700745	0.00267116	-	753	742	0	15.8827	17.1125	0	2.69882	3.02199	0	2.86041	0.228513	2.00678	2.4131	0	2.20994	0.287311	0.747382	0.963279	-5	0.855331	0.152662
OTP Hum, Gen P1 (1/2)	OTP Human Genome	O02	-	-	-	-		-	-		-	-		-	-		-	-	NEG	7305	6387	0	1.07681	1.03499	0	1.0559	0.0295686	-	439	355	0	6.00958	5.55817	0	1.02116	0.981544	0	1.00135	0.0280126	0.759311	0.783777	0	0.771544	0.0173	-0.2679	-0.237791	-5	-0.252845	0.0212904
OTP Hum, Gen P1 (1/2)	OTP Human Genome	P02	-	-	-	-		-	-		-	-		-	-		-	-	NEG	7256	6005	0	1.06959	0.97309	0	1.02134	0.0682324	-	659	453	0	9.08214	7.54371	0	1.54326	1.33218	0	1.43772	0.149251	1.54326	1.33218	0	1.43772	0.149251	0.453277	0.295205	-5	0.374241	0.111774
OTP Hum, Gen P1 (1/2)	OTP Human Genome	B03	CLDN10	9071	38570070	NM_006984	Plate 1 Duplex 1	J-019255-05	CCGAUAAAGCCAAAGCUAA	Plate 1 Duplex 2	J-019255-06	GCAAAAGUAUGAAUUAGGA	Plate 1 Duplex 3	J-019255-07	GGGCUUCUUUGGUUCCAUA	Plate 1 Duplex 4	J-019255-08	GACUGGAUGUUCCCUAUAU	Sample	6876	6824	0	1.01357	1.10581	0	1.05969	0.0652205	-	505	470	0	7.34439	6.88746	0	1.24797	1.21629	0	1.23213	0.0224026	0.959235	1.01445	0	0.98684	0.0390396	-0.0414466	0.0143625	-5	-0.013542	0.039463
OTP Hum, Gen P1 (1/2)	OTP Human Genome	C03	PLUNC	51297	18765703	NM_016583	Plate 1 Duplex 1	J-008613-05	GAUCCACGGACUACAGUUU	Plate 1 Duplex 2	J-008613-06	AUAAAGUCCUGCCUGAGUU	Plate 1 Duplex 3	J-008613-07	GCAAUGGCCUGCUGUCUGG	Plate 1 Duplex 4	J-008613-08	GCAGGAAGCUUGACAAAUG	Sample	6935	5933	0	1.02227	0.961423	0	0.991845	0.0430238	-	539	516	0	7.77217	8.69712	0	1.32066	1.53587	0	1.42827	0.152173	1.01511	1.28099	0	1.14805	0.188007	0.0150163	0.253866	-5	0.134441	0.168893
OTP Hum, Gen P1 (1/2)	OTP Human Genome	D03	CLTB	1212	32483393	NM_001834	Plate 1 Duplex 1	J-004003-05	GGAACCAGCGCCAGAGUGA	Plate 1 Duplex 2	J-004003-06	CAUCUAAGGUCACGGAACA	Plate 1 Duplex 3	J-004003-07	GCACAGAGUGGGAGAAGGU	Plate 1 Duplex 4	J-004003-08	GGAAACGGCUGCAAGAGCU	Sample	4513	3435	0	0.665248	0.55663	0	0.610939	0.0768043	-	373	201	0	8.26501	5.85153	0	1.40441	1.03335	0	1.21888	0.262377	1.07948	0.861865	0	0.97067	0.153874	0.0770635	-0.146469	-5	-0.0347027	0.158061
OTP Hum, Gen P1 (1/2)	OTP Human Genome	E03	LY6G6D	58530	51243048	NM_021246	Plate 1 Duplex 1	J-031989-09	CCAGGACUGUGGAGCGGAU	Plate 1 Duplex 2	J-031989-10	CGGUGGGAGACGUGACUUA	Plate 1 Duplex 3	J-031989-11	GCAAUCAAGUGGAGACAGA	Plate 1 Duplex 4	J-031989-12	CUGGGAGACCUGUGCAACA	Sample	6850	5508	0	1.00974	0.892553	0	0.951146	0.0828624	-	461	301	0	6.72993	5.46478	0	1.14356	0.965053	0	1.05431	0.126225	0.878982	0.804901	0	0.841941	0.0523831	-0.127342	-0.212393	-5	-0.169867	0.0601406
OTP Hum, Gen P1 (1/2)	OTP Human Genome	F03	FSTL3	10272	5031700	NM_005860	Plate 1 Duplex 1	J-012098-05	GCAACAACAACGUCACCUA	Plate 1 Duplex 2	J-012098-06	GGAACAAGAUCAACCUCCU	Plate 1 Duplex 3	J-012098-07	GAACUUCGUGUGAGCCUGC	Plate 1 Duplex 4	J-012098-08	CAAGUCCUGUGAGCACGUG	Sample	4697	4110	0	0.692371	0.666012	0	0.679191	0.0186387	-	248	273	0	5.27997	6.64234	0	0.897182	1.173	0	1.03509	0.195035	0.689605	0.978342	0	0.833974	0.204168	-0.358161	-0.0218483	-5	-0.190004	0.237809
OTP Hum, Gen P1 (1/2)	OTP Human Genome	G03	IK	3550	11038650	NM_006083	Plate 1 Duplex 1	J-012190-05	GUGAUGAGGAGGUGGAUUA	Plate 1 Duplex 2	J-012190-06	CAUAUGAGCGGAAUGAGUU	Plate 1 Duplex 3	J-012190-07	GAGGCUGACAUGAAUAUUU	Plate 1 Duplex 4	J-012190-08	GCAGGGAACCCGUAACAAG	Sample	1238	880	0	0.18249	0.142601	0	0.162545	0.0282057	Down	139	128	0	11.2278	14.5455	0	1.90785	2.56866	0	2.23825	0.467261	1.46644	2.14238	0	1.80441	0.477965	0.397874	0.823035	-5	0.610455	0.300635
OTP Hum, Gen P1 (1/2)	OTP Human Genome	H03	RUNDC1	146923	171543849	NM_173079	Plate 1 Duplex 1	J-017736-09	GGCCAAAGGCGAAAGACGA	Plate 1 Duplex 2	J-017736-17	CGUGGGAGCUCUUUGUAAA	Plate 1 Duplex 3	J-017736-18	UGACUAUGGCUGUGCGGAA	Plate 1 Duplex 4	J-017736-19	CAACUUAGCUCUCGGAAAG	Sample	6286	6586	0	0.926601	1.06724	0	0.99692	0.0994466	-	495	469	0	7.87464	7.12117	0	1.33807	1.25756	0	1.29782	0.0569307	1.02849	1.04887	0	1.03868	0.0144092	0.0281712	0.04794	-5	0.0380556	0.0139786
OTP Hum, Gen P1 (1/2)	OTP Human Genome	I03	41162	151011	30795192	NM_178584	Plate 1 Duplex 1	J-017363-09	GAAAGCUACCUCCGAGAUA	Plate 1 Duplex 2	J-017363-10	UAUUAUGGCUGACGUAUUA	Plate 1 Duplex 3	J-017363-11	GCAUUAUACCAAAGAGCGA	Plate 1 Duplex 4	J-017363-12	GAAGUAUGGAUGAGGUAAA	Sample	6195	5330	0	0.913186	0.863709	0	0.888448	0.0349861	-	596	368	0	9.62066	6.90432	0	1.63476	1.21927	0	1.42702	0.293799	1.25653	1.01693	0	1.13673	0.169427	0.233652	0.0168149	-5	0.125234	0.153327
OTP Hum, Gen P1 (1/2)	OTP Human Genome	J03	CLMN	79789	197116349	NM_024734	Plate 1 Duplex 1	J-017131-18	ACUCAUAGGUCUUCGGAAU	Plate 1 Duplex 2	J-017131-19	AAGUAGAGACCACGAAUUA	Plate 1 Duplex 3	J-017131-20	ACAGAUGUGUCUUACGAAA	Plate 1 Duplex 4	J-017131-21	AAAUAAGGUCAUAGCGUGA	Sample	7032	5495	0	1.03657	0.890446	0	0.963506	0.103322	-	472	315	0	6.71217	5.73248	0	1.14055	1.01233	0	1.07644	0.0906635	0.876663	0.844331	0	0.860497	0.0228622	-0.129915	-0.16638	-5	-0.148147	0.0257843
OTP Hum, Gen P1 (1/2)	OTP Human Genome	K03	TNFRSF17	608	23238191	NM_001192	Plate 1 Duplex 1	J-011217-05	GCUAGGUAAUUAACCAUUU	Plate 1 Duplex 2	J-011217-06	CUACGGAGAUAGAGAAAUC	Plate 1 Duplex 3	J-011217-07	AACCGAAGGUCGACUCUGA	Plate 1 Duplex 4	J-011217-08	GAAGAUAAACUCUGAACCA	Sample	5410	4670	0	0.797472	0.756758	0	0.777115	0.0287892	-	205	93	0	3.78928	1.99143	0	0.643882	0.351678	0	0.49778	0.20662	0.49491	0.293316	0	0.394113	0.142548	-0.656146	-1.08765	-5	-0.8719	0.305123
OTP Hum, Gen P1 (1/2)	OTP Human Genome	L03	HMG1L1	10357	56806672	NM_001008735	Plate 1 Duplex 1	J-032680-21	UGACAAGCAGCCUGGUGAA	Plate 1 Duplex 2	J-032680-22	GUGCAAACUUGUCGGGAGG	Plate 1 Duplex 3	J-032680-23	GACCCAUUAUGAAAGACAA	Plate 1 Duplex 4	J-032680-24	AGGAUAUGGCAAAGGCGGA	Sample	6497	5849	0	0.957703	0.947811	0	0.952757	0.00699509	-	313	187	0	4.81761	3.19713	0	0.818618	0.564597	0	0.691607	0.17962	0.629218	0.470901	0	0.550059	0.111947	-0.442463	-0.699134	-5	-0.570798	0.181493
OTP Hum, Gen P1 (1/2)	OTP Human Genome	M03	ZIC4	84107	53832032	NM_032153	Plate 1 Duplex 1	J-017509-17	GGUGAUGAGGAAACGAUUA	Plate 1 Duplex 2	J-017509-18	UGUUCAAAGAGUCGGGUUU	Plate 1 Duplex 3	J-017509-19	CAACGCUGAUGAAACGUAA	Plate 1 Duplex 4	J-017509-20	CGUUUGGGUUUGAUGGCGA	Sample	6711	5657	0	0.989249	0.916698	0	0.952973	0.051301	-	459	257	0	6.83952	4.54304	0	1.16218	0.802279	0	0.982232	0.254492	0.893295	0.66914	0	0.781217	0.158502	-0.111575	-0.386045	-5	-0.24881	0.19408
OTP Hum, Gen P1 (1/2)	OTP Human Genome	N03	MAP6	4135	48375172	NM_033063	Plate 1 Duplex 1	J-026713-09	CGGCAGGAUUACCGAGCCU	Plate 1 Duplex 2	J-026713-10	CCACCAAGCCAGACGACAA	Plate 1 Duplex 3	J-026713-11	GCCAUAAGCCCACGAGGAA	Plate 1 Duplex 4	J-026713-12	AUAAACUGGCUGAGGCGAA	Sample	6172	5578	0	0.909796	0.903896	0	0.906846	0.00417187	-	232	264	0	3.75891	4.73288	0	0.638722	0.835803	0	0.737262	0.139358	0.490943	0.6971	0	0.594022	0.145775	-0.663131	-0.348114	-5	-0.505623	0.22275
OTP Hum, Gen P1 (1/2)	OTP Human Genome	O03	MPHOSPH8	54737	41055988	NM_017520	Plate 1 Duplex 1	J-021680-10	GAGAAACACCAGAGACGAA	Plate 1 Duplex 2	J-021680-17	CUGUAGUUCUGAAUGAUAA	Plate 1 Duplex 3	J-021680-18	CUAGAGAACAAGAACGCUU	Plate 1 Duplex 4	J-021680-19	GUCUGUAAGAUGCGACAUA	Sample	7208	5305	0	1.06251	0.859657	0	0.961084	0.143438	-	401	297	0	5.56326	5.59849	0	0.945321	0.988666	0	0.966993	0.0306497	0.726606	0.824595	0	0.775601	0.0692888	-0.309385	-0.18919	-5	-0.249288	0.0849903
OTP Hum, Gen P1 (1/2)	OTP Human Genome	B04	ZNF503	84858	212286173	NM_032772	Plate 1 Duplex 1	J-015846-17	GCGCAAACAUGUUCGCAGA	Plate 1 Duplex 2	J-015846-18	CGUCGGAGAAGUCGGGAUU	Plate 1 Duplex 3	J-015846-19	AGUCGAGUUUCAAGCCGUA	Plate 1 Duplex 4	J-015846-20	GGUGUGCACUCCUCGCUAA	Sample	6655	6333	0	0.980994	1.02624	0	1.00362	0.031995	-	265	387	0	3.98197	6.11085	0	0.676624	1.07915	0	0.877885	0.284626	0.537668	0.880619	0	0.709144	0.242503	-0.583555	-0.125528	-5	-0.354541	0.323874
OTP Hum, Gen P1 (1/2)	OTP Human Genome	C04	SYT12	91683	31342626	NM_177963	Plate 1 Duplex 1	J-018482-18	UCGAUGAGGAUGAGCGCAA	Plate 1 Duplex 2	J-018482-19	GAGAAGAGCCUGCGGUUUU	Plate 1 Duplex 3	J-018482-20	GAAUACCAUCUGAGCGUCA	Plate 1 Duplex 4	J-018482-21	GAACACUGGCUCCGGAGUU	Sample	6197	5331	0	0.913481	0.863871	0	0.888676	0.03508	-	492	501	0	7.93933	9.39786	0	1.34907	1.65962	0	1.50434	0.219592	1.07201	1.3543	0	1.21316	0.199609	0.0700239	0.312674	-5	0.191349	0.171579
OTP Hum, Gen P1 (1/2)	OTP Human Genome	D04	OR5K4	403278	53933286	NM_001005517	Plate 1 Duplex 1	J-032490-17	GGGAAGAGGUAAAGCAUUU	Plate 1 Duplex 2	J-032490-18	AGAAAUAAGGAGGUCAUAA	Plate 1 Duplex 3	J-032490-19	AAGAUACACCAGUGGCAAU	Plate 1 Duplex 4	J-032490-20	GUAUAUUGGACCAUCUGAA	Sample	6086	5838	0	0.897119	0.946028	0	0.921574	0.034584	-	585	558	0	9.61222	9.55807	0	1.63333	1.68791	0	1.66062	0.0385932	1.2979	1.37739	0	1.33764	0.0562094	0.267664	0.330664	-5	0.299164	0.044548
OTP Hum, Gen P1 (1/2)	OTP Human Genome	E04	ZZEF1	23140	73747880	NM_015113	Plate 1 Duplex 1	J-031841-17	GAUUUAAGGGAGACGGGAA	Plate 1 Duplex 2	J-031841-18	GCAGAUGGGAUUCGAAUAU	Plate 1 Duplex 3	J-031841-19	CUGGAAGGUAGACGAGAUA	Plate 1 Duplex 4	J-031841-20	CCAGACAGGAUUCGAGAUU	Sample	6665	5737	0	0.982468	0.929662	0	0.956065	0.0373396	-	370	410	0	5.55139	7.14659	0	0.943303	1.26205	0	1.10268	0.22539	0.74958	1.02988	0	0.889729	0.1982	-0.280091	0.0295268	-5	-0.125282	0.218933
OTP Hum, Gen P1 (1/2)	OTP Human Genome	F04	C14orf181	400223	116642877	NM_207442	Plate 1 Duplex 1	J-032122-17	GCCCAGAUGUUUACGAAUA	Plate 1 Duplex 2	J-032122-18	GUAAACAACUCGGGAGCGA	Plate 1 Duplex 3	J-032122-19	CGGAAUGCACCGCGAAGUU	Plate 1 Duplex 4	J-032122-20	GGAGACAAAUGAAAGCCGA	Sample	5796	5732	0	0.854371	0.928851	0	0.891611	0.0526655	-	496	374	0	8.55763	6.52477	0	1.45413	1.15224	0	1.30319	0.213466	1.1555	0.940269	0	1.04788	0.152191	0.146642	-0.0612117	-5	0.0427151	0.146975
OTP Hum, Gen P1 (1/2)	OTP Human Genome	G04	IL8	3576	28610153	NM_000584	Plate 1 Duplex 1	J-004756-05	GCAUAAAGACAUACUCCAA	Plate 1 Duplex 2	J-004756-06	GGACCACACUGCGCCAACA	Plate 1 Duplex 3	J-004756-07	GCCAAGGAGUGCUAAAGAA	Plate 1 Duplex 4	J-004756-08	UGAAGAGGGCUGAGAAUUC	Sample	4935	3507	0	0.727454	0.568298	0	0.647876	0.11254	-	401	576	0	8.12563	16.4243	0	1.38072	2.90045	0	2.14059	1.07461	1.09717	2.36686	0	1.73202	0.89781	0.0935987	0.940249	-5	0.516924	0.598672
OTP Hum, Gen P1 (1/2)	OTP Human Genome	H04	INSL4	3641	4504710	NM_002195	Plate 1 Duplex 1	J-011703-05	GAAGGGCAGCCAUCAUUGA	Plate 1 Duplex 2	J-011703-06	GUACAUAGUAGAGUAAUCA	Plate 1 Duplex 3	J-011703-07	AAAUAAUACUUUCCCGCAA	Plate 1 Duplex 4	J-011703-08	UGAAGUAAUUUGUGACGAU	Sample	6143	5053	0	0.905521	0.818822	0	0.862172	0.0613059	-	403	304	0	6.56031	6.01623	0	1.11474	1.06244	0	1.08859	0.0369854	0.885811	0.866984	0	0.876397	0.0133128	-0.119794	-0.140717	-5	-0.130255	0.0147952
OTP Hum, Gen P1 (1/2)	OTP Human Genome	I04	MANSC1	54682	31542649	NM_018050	Plate 1 Duplex 1	J-018215-19	CCACAUACCACCUCGGCUA	Plate 1 Duplex 2	J-018215-20	GGGUAGAAUCCUCUCGGAA	Plate 1 Duplex 3	J-018215-21	GUGGGAACCAAAUUAGGUA	Plate 1 Duplex 4	J-018215-22	GCUUAGAAACCAUACCGUU	Sample	5784	5222	0	0.852602	0.846208	0	0.849405	0.00452166	-	344	316	0	5.94744	6.05132	0	1.0106	1.06863	0	1.03962	0.0410351	0.803057	0.872041	0	0.837549	0.0487787	-0.214588	-0.135061	-5	-0.174825	0.056234
OTP Hum, Gen P1 (1/2)	OTP Human Genome	J04	OR5B21	219968	57634529	NM_001005218	Plate 1 Duplex 1	J-026662-17	GCACAGAAGUGACAGAGUU	Plate 1 Duplex 2	J-026662-18	UCAGCAAGUUGGUGGUCUU	Plate 1 Duplex 3	J-026662-19	CCCUUGUAGACUUGGGUUA	Plate 1 Duplex 4	J-026662-20	CCAAAACGGUGGCUGCAUU	Sample	6559	5149	0	0.966843	0.834378	0	0.90061	0.0936665	-	319	279	0	4.86355	5.41853	0	0.826424	0.956885	0	0.891654	0.0922504	0.656704	0.780851	0	0.718777	0.0877851	-0.403324	-0.241352	-5	-0.322338	0.114532
OTP Hum, Gen P1 (1/2)	OTP Human Genome	K04	KIAA1949	170954	199559804	NM_001134870	Plate 1 Duplex 1	J-025083-14	GGGAAGAAGCGGUACCCAA	Plate 1 Duplex 2	J-025083-15	GGACACACCUUCACCGUCA	Plate 1 Duplex 3	J-025083-16	GACAAGACUACUCGGAAGA	Plate 1 Duplex 4	J-025083-17	AAGCAGAACGGGAGCGCCU	Sample	6162	5416	0	0.908322	0.877645	0	0.892983	0.0216922	-	350	294	0	5.67997	5.42836	0	0.965153	0.958622	0	0.961887	0.00461807	0.766942	0.782267	0	0.774605	0.0108365	-0.258426	-0.239626	-5	-0.249026	0.0132933
OTP Hum, Gen P1 (1/2)	OTP Human Genome	L04	ZPBP	11055	5902115	NM_007009	Plate 1 Duplex 1	J-019723-17	UGGUAUGGGCCUAAAGGAA	Plate 1 Duplex 2	J-019723-18	UCUGAAUGCCAUCGCGUUA	Plate 1 Duplex 3	J-019723-19	CUAUAUAUGCUUAUCGUGA	Plate 1 Duplex 4	J-019723-20	CAUGUUUCCUCGAAUAUAA	Sample	6044	5367	0	0.890928	0.869704	0	0.880316	0.0150074	-	469	377	0	7.75976	7.02441	0	1.31855	1.24048	0	1.27952	0.0552098	1.04777	1.01227	0	1.03002	0.0251003	0.0468798	0.0122102	-5	0.029545	0.0245151
OTP Hum, Gen P1 (1/2)	OTP Human Genome	M04	ODZ3	55714	51464322	XM_371717	Plate 1 Duplex 1	J-024101-05	GGCAGUACAUCUUCGAAUA	Plate 1 Duplex 2	J-024101-06	GGACAGUGAUCUACCGUUA	Plate 1 Duplex 3	J-024101-07	GAUCGAAUCAGUUUCCUUA	Plate 1 Duplex 4	J-024101-08	GGCAACACCCUUAGAAUUA	Sample	6156	5314	0	0.907438	0.861116	0	0.884277	0.0327544	-	266	311	0	4.32099	5.85247	0	0.734231	1.03352	0	0.883874	0.211627	0.583444	0.843384	0	0.713414	0.183805	-0.51079	-0.167464	-5	-0.339127	0.242768
OTP Hum, Gen P1 (1/2)	OTP Human Genome	N04	RFX4	5992	19743887	NM_002920	Plate 1 Duplex 1	J-013577-05	GAAACAUCAAGUUCGAAUU	Plate 1 Duplex 2	J-013577-06	GGCAUUACCUGACAGCUUA	Plate 1 Duplex 3	J-013577-07	GAUGUGAUGUAUUCCAAGA	Plate 1 Duplex 4	J-013577-08	UAGAAUCUCUGCACUGUCA	Sample	6463	4938	0	0.952692	0.800186	0	0.876439	0.107837	-	150	117	0	2.3209	2.36938	0	0.394373	0.418421	0	0.406397	0.0170047	0.313382	0.341445	0	0.327414	0.0198442	-1.03553	-0.966944	-5	-1.00124	0.0485006
OTP Hum, Gen P1 (1/2)	OTP Human Genome	O04	C1ORF21	81563	58761542	NM_030806	Plate 1 Duplex 1	J-010941-17	AUAAAGAGGUUCCGGGAUU	Plate 1 Duplex 2	J-010941-18	GCGCAUAGAUCCAAGCGUU	Plate 1 Duplex 3	J-010941-19	UGAGAAAGUUUGAGUUCGA	Plate 1 Duplex 4	J-010941-20	UAGAAUUUGUCCAGCGGUA	Sample	6791	6080	0	1.00104	0.985244	0	0.993142	0.0111705	-	263	469	0	3.87277	7.71382	0	0.658069	1.36222	0	1.01015	0.497911	0.522924	1.11162	0	0.817271	0.41627	-0.608047	0.106945	-5	-0.250551	0.505576
OTP Hum, Gen P1 (1/2)	OTP Human Genome	B05	RRS1	23212	46094056	NM_015169	Plate 1 Duplex 1	J-014077-09	GCGCGUGGAAGAGGCGAUA	Plate 1 Duplex 2	J-014077-10	AGACUUAGAUUGACGUAUA	Plate 1 Duplex 3	J-014077-11	UUGGAUAUACGGCGAGGUA	Plate 1 Duplex 4	J-014077-12	GCAGAGAAGUUGCAACGCA	Sample	5104	4495	0	0.752365	0.7284	0	0.740383	0.0169463	-	270	241	0	5.28997	5.36151	0	0.898882	0.946817	0	0.922849	0.0338949	0.737933	0.825019	0	0.781476	0.0615785	-0.29485	-0.188696	-5	-0.241773	0.0750621
OTP Hum, Gen P1 (1/2)	OTP Human Genome	C05	RIN1	9610	68989255	NM_004292	Plate 1 Duplex 1	J-019891-05	AGAAGCUGCUGUCGCCUAA	Plate 1 Duplex 2	J-019891-06	CCGAGUAGCCUAUCAGGAU	Plate 1 Duplex 3	J-019891-07	CCACGCAGCCACUCACAAA	Plate 1 Duplex 4	J-019891-08	CCAGAAGCCUCGAUUGCCA	Sample	5208	4448	0	0.767696	0.720783	0	0.74424	0.033172	-	250	180	0	4.80031	4.04676	0	0.815678	0.714638	0	0.765158	0.0714457	0.669627	0.622708	0	0.646167	0.0331772	-0.385373	-0.451933	-5	-0.418653	0.0470654
OTP Hum, Gen P1 (1/2)	OTP Human Genome	D05	UBXN6	80700	13376853	NM_025241	Plate 1 Duplex 1	J-008785-09	UCAUGAAGAUCUACACGUU	Plate 1 Duplex 2	J-008785-10	AGUUCUACGUGCUGAGCGA	Plate 1 Duplex 3	J-008785-11	GUGUUUCAGGAGCGCAUUA	Plate 1 Duplex 4	J-008785-12	AAAGGAACUUCAAGCCGAA	Sample	5950	5370	0	0.877072	0.870191	0	0.873631	0.00486578	-	254	235	0	4.26891	4.37616	0	0.725381	0.772809	0	0.749095	0.0335364	0.595499	0.673395	0	0.634447	0.0550811	-0.492392	-0.380191	-5	-0.436291	0.0793377
OTP Hum, Gen P1 (1/2)	OTP Human Genome	E05	TBC1D15	64786	37059748	NM_022771	Plate 1 Duplex 1	J-016209-17	AGAAAAGGAUGCCGAAGUA	Plate 1 Duplex 2	J-016209-18	GGUAAUGUGGACCGAACUA	Plate 1 Duplex 3	J-016209-19	CCAAUGACCAAGACGGCUU	Plate 1 Duplex 4	J-016209-20	GAAAGAGGUCAUCGAGGAU	Sample	6243	5424	0	0.920262	0.878941	0	0.899602	0.0292184	-	570	464	0	9.13023	8.55457	0	1.55143	1.5107	0	1.53106	0.0288012	1.27364	1.31636	0	1.295	0.0302099	0.247822	0.282566	-5	0.265194	0.0245676
OTP Hum, Gen P1 (1/2)	OTP Human Genome	F05	JMJD2A	9682	7662245	NM_014663	Plate 1 Duplex 1	J-004292-05	GUAUGAUCUUCCAGACUUA	Plate 1 Duplex 2	J-004292-06	GCACGGACAUCAACCUUUC	Plate 1 Duplex 3	J-004292-07	GGGAUUCUAUCUCUUCUGA	Plate 1 Duplex 4	J-004292-08	GUGCGGAGUCUACCAAUUU	Sample	6951	4561	0	1.02463	0.739095	0	0.88186	0.201901	-	933	436	0	13.4225	9.55931	0	2.28078	1.68813	0	1.98445	0.419072	1.8724	1.47097	0	1.67168	0.283856	0.668259	0.401204	-5	0.534732	0.188837
OTP Hum, Gen P1 (1/2)	OTP Human Genome	G05	FTL	2512	56682960	NM_000146	Plate 1 Duplex 1	J-016214-05	GAAGUGAAGCUUAUCAAGA	Plate 1 Duplex 2	J-016214-06	CGACUAAGAGCCUUCUGAG	Plate 1 Duplex 3	J-016214-07	GAAAGGCUCACUCUCAAGC	Plate 1 Duplex 4	J-016214-08	CAAUAGGCAGCUUUCUUAA	Sample	6534	4903	0	0.963157	0.794515	0	0.878836	0.119248	-	470	431	0	7.19314	8.79054	0	1.22227	1.55237	0	1.38732	0.23341	1.00342	1.35267	0	1.17805	0.246957	0.00341555	0.311392	-5	0.157404	0.217772
OTP Hum, Gen P1 (1/2)	OTP Human Genome	H05	OPN1MW	2652	4503964	NM_000513	Plate 1 Duplex 1	J-005679-05	CCCGUUAUCUAUGUCUUUA	Plate 1 Duplex 2	J-005679-06	UCACAGGUCUCUGGUCUCU	Plate 1 Duplex 3	J-005679-07	GGAAGAAGGUUGACGAUGG	Plate 1 Duplex 4	J-005679-08	GAUGGAUGGUGGUCUGCAA	Sample	6094	6724	0	0.898298	1.0896	0	0.99395	0.135272	-	216	345	0	3.54447	5.13087	0	0.602283	0.906087	0	0.754185	0.214822	0.494442	0.789529	0	0.641985	0.208658	-0.656967	-0.230822	-5	-0.443894	0.301331
OTP Hum, Gen P1 (1/2)	OTP Human Genome	I05	MFGE8	4240	5174556	NM_005928	Plate 1 Duplex 1	J-021466-05	GCACGUGCCUUAAGGGCUA	Plate 1 Duplex 2	J-021466-06	GACGAAAUGUGUCGAGCCA	Plate 1 Duplex 3	J-021466-07	GCGAGGAGAUUUCCCAAGA	Plate 1 Duplex 4	J-021466-08	CCAGCAGCAAUGACGAUAA	Sample	5376	5142	0	0.79246	0.833244	0	0.812852	0.0288385	-	83	74	0	1.5439	1.43913	0	0.262342	0.254143	0	0.258243	0.00579782	0.215369	0.22145	0	0.21841	0.00430014	-1.32204	-1.3015	-5	-1.31177	0.014524
OTP Hum, Gen P1 (1/2)	OTP Human Genome	J05	SERPING1	710	73858569	NM_001032295	Plate 1 Duplex 1	J-010999-05	GGAUAGAGCCUCCUCAAAU	Plate 1 Duplex 2	J-010999-06	AAAGUGCCCAUGAUGAAUA	Plate 1 Duplex 3	J-010999-07	GCCAGGAUAUGCUCUCAAU	Plate 1 Duplex 4	J-010999-08	GCUAUUCGUUGAACCCAUC	Sample	6246	6294	0	0.920704	1.01992	0	0.970313	0.0701573	-	349	498	0	5.58758	7.9123	0	0.949452	1.39727	0	1.17336	0.316657	0.779449	1.21753	0	0.998488	0.309769	-0.243062	0.200748	-5	-0.0211568	0.313821
OTP Hum, Gen P1 (1/2)	OTP Human Genome	K05	WNT5A	7474	40806204	NM_003392	Plate 1 Duplex 1	J-003939-09	GCCAAGGGCUCCUACGAGA	Plate 1 Duplex 2	J-003939-10	GUUCAGAUGUCAGAAGUAU	Plate 1 Duplex 3	J-003939-11	CAUCAAAGAAUGCCAGUAU	Plate 1 Duplex 4	J-003939-12	GAAACUGUGCCACUUGUAU	Sample	6383	4776	0	0.940899	0.773935	0	0.857417	0.118062	-	118	123	0	1.84866	2.57538	0	0.314128	0.454799	0	0.384463	0.0994692	0.257882	0.396294	0	0.327088	0.0978718	-1.18711	-0.844977	-5	-1.01604	0.241925
OTP Hum, Gen P1 (1/2)	OTP Human Genome	L05	LCE4A	199834	156523273	NM_178356	Plate 1 Duplex 1	J-010977-08	GGACCAGGAGCAGCACCAA	Plate 1 Duplex 2	J-010977-09	GGAAUUAGUGGGCGAAGGA	Plate 1 Duplex 3	J-010977-10	CCAAGAGCUCCAAUUGCUA	Plate 1 Duplex 4	J-010977-11	CCAAAAUGUCCCUCAAAGU	Sample	6897	5967	0	1.01667	0.966932	0	0.991799	0.0351671	-	332	348	0	4.81369	5.83208	0	0.817951	1.02992	0	0.923934	0.149882	0.671494	0.897428	0	0.784461	0.15976	-0.382803	-0.10706	-5	-0.244931	0.19498
OTP Hum, Gen P1 (1/2)	OTP Human Genome	M05	BSG	682	38372922	NM_198591	Plate 1 Duplex 1	J-010737-06	GCGGGCAGCACCAGAAUGA	Plate 1 Duplex 2	J-010737-07	GCAGGUUCUUCGUGAGUUC	Plate 1 Duplex 3	J-010737-08	GUACAAGAUCACUGACUCU	Plate 1 Duplex 4	J-010737-09	CGUCAGAACACAUCAACGA	Sample	6345	5230	0	0.935298	0.847504	0	0.891401	0.0620794	-	937	738	0	14.7675	14.1109	0	2.50933	2.49192	0	2.50062	0.0123135	2.06002	2.17136	0	2.11569	0.0787245	0.777559	0.838701	-5	0.80813	0.0432335
OTP Hum, Gen P1 (1/2)	OTP Human Genome	N05	ZNF613	79898	21362002	NM_024840	Plate 1 Duplex 1	J-016574-17	AGUCAUAGCUUAUCACAUA	Plate 1 Duplex 2	J-016574-18	GCUCAGACCUCAUUAACUA	Plate 1 Duplex 3	J-016574-19	GUGAUCUCAUACAGGAUAA	Plate 1 Duplex 4	J-016574-20	GAUAAAUCAUGUCUCAACA	Sample	6951	6521	0	1.02463	1.05671	0	1.04067	0.022684	-	205	197	0	2.94922	3.02101	0	0.501137	0.533495	0	0.517316	0.022881	0.411406	0.464867	0	0.438136	0.0378024	-0.81376	-0.710213	-5	-0.761987	0.0732184
OTP Hum, Gen P1 (1/2)	OTP Human Genome	O05	NF-E4	58160	145976941	NM_001085386	Plate 1 Duplex 1	J-184449-13	UCAUCUGAGCCAAGGGUAA	Plate 1 Duplex 2	J-184449-14	CCACAUAGCAGUUACAUCA	Plate 1 Duplex 3	J-184449-15	AGUGUGAGUCAGCAAGAUA	Plate 1 Duplex 4	J-184449-16	CGUGUUGUCUGUUGGCACA	Sample	7063	5603	0	1.04114	0.907947	0	0.974542	0.0941784	-	229	124	0	3.24225	2.2131	0	0.550929	0.390823	0	0.470876	0.113213	0.452283	0.340547	0	0.396415	0.0790091	-0.733693	-0.969068	-5	-0.85138	0.166435
OTP Hum, Gen P1 (1/2)	OTP Human Genome	B06	C13ORF18	80183	13376686	NM_025113	Plate 1 Duplex 1	J-014589-09	GCCAAAGCCUGUAUGCGAA	Plate 1 Duplex 2	J-014589-10	CCAAAGAGCUGUACCGCGU	Plate 1 Duplex 3	J-014589-11	GAGUGCAGCUGGCUCGAUA	Plate 1 Duplex 4	J-014589-12	UGAAGAGUGUGUCCGAAAA	Sample	6717	5848	0	0.990133	0.947649	0	0.968891	0.0300408	-	326	295	0	4.85336	5.04446	0	0.824692	0.890827	0	0.857759	0.0467641	0.700774	0.759183	0	0.729978	0.0413015	-0.343222	-0.268059	-5	-0.305641	0.0531477
OTP Hum, Gen P1 (1/2)	OTP Human Genome	C06	DOCK9	23348	24308028	NM_015296	Plate 1 Duplex 1	J-014040-09	CGGUCAAGCCUUAGCGGUA	Plate 1 Duplex 2	J-014040-10	UCUGGAAAGCCGAGCGCUA	Plate 1 Duplex 3	J-014040-11	GCACAAUGGUUCACGGGAU	Plate 1 Duplex 4	J-014040-12	AGGAAGAAGUCGCGGUUAA	Sample	6703	6134	0	0.988069	0.993994	0	0.991032	0.00418954	-	266	114	0	3.96837	1.85849	0	0.674314	0.328201	0	0.501257	0.244739	0.572991	0.2797	0	0.426346	0.207388	-0.526993	-1.12467	-5	-0.825832	0.422622
OTP Hum, Gen P1 (1/2)	OTP Human Genome	D06	PSME2	5721	30410791	NM_002818	Plate 1 Duplex 1	J-011370-09	CCUUGGUGCAUGAGCGAGA	Plate 1 Duplex 2	J-011370-10	CGUCAAGACCAAAGUGGAA	Plate 1 Duplex 3	J-011370-11	AGAAGAAAGAAGUCCAUAA	Plate 1 Duplex 4	J-011370-12	GAUUGAAGAUGGAAAUGAU	Sample	6081	6083	0	0.896382	0.98573	0	0.941056	0.0631784	-	217	195	0	3.56849	3.20566	0	0.606365	0.566103	0	0.586234	0.0284699	0.515253	0.482446	0	0.498849	0.023198	-0.621009	-0.678249	-5	-0.649629	0.0404751
OTP Hum, Gen P1 (1/2)	OTP Human Genome	E06	CADPS	8618	197382179	NM_183393	Plate 1 Duplex 1	J-019218-17	AAGACGAAGAAGACGAUUA	Plate 1 Duplex 2	J-019218-18	GCAAGUGACAUGAUCGAAU	Plate 1 Duplex 3	J-019218-19	GGAGGGAGACACCGUGAUA	Plate 1 Duplex 4	J-019218-20	GGAUCAAGAAGUUCGAACA	Sample	7619	5611	0	1.12309	0.909244	0	1.01617	0.151215	-	316	296	0	4.14753	5.27535	0	0.704756	0.931601	0	0.818179	0.160404	0.598859	0.793932	0	0.696395	0.137937	-0.487316	-0.225514	-5	-0.356415	0.185122
OTP Hum, Gen P1 (1/2)	OTP Human Genome	F06	MRPS15	64960	186910283	NM_031280	Plate 1 Duplex 1	J-013609-17	GGUUGAUGAUGUCGUGAAA	Plate 1 Duplex 2	J-013609-18	ACUUGGAGAAACAUCGAAA	Plate 1 Duplex 3	J-013609-19	ACAAAGCCCACAAACGCUA	Plate 1 Duplex 4	J-013609-20	GGAUAUGUCGUCCGGAAAC	Sample	6984	6197	0	1.02949	1.0042	0	1.01685	0.017881	-	342	382	0	4.89691	6.16427	0	0.832092	1.08858	0	0.960336	0.181364	0.707062	0.927713	0	0.817387	0.156024	-0.334894	-0.0744728	-5	-0.204684	0.184146
OTP Hum, Gen P1 (1/2)	OTP Human Genome	G06	C17ORF39	79018	47078274	NM_024052	Plate 1 Duplex 1	J-017343-17	AUGAAGAUGUUGAUCGGAA	Plate 1 Duplex 2	J-017343-18	CCAUAGAGGGCUACUACUA	Plate 1 Duplex 3	J-017343-19	ACGAGGACCCUAUGGCAAA	Plate 1 Duplex 4	J-017343-20	GAGCAGACUCGCAUCACAA	Sample	6797	5940	0	1.00193	0.962557	0	0.982241	0.0278377	-	1729	1261	0	25.4377	21.229	0	4.32242	3.74893	0	4.03568	0.405522	3.67294	3.19492	0	3.43393	0.338006	1.48594	1.30757	-5	1.39675	0.126124
OTP Hum, Gen P1 (1/2)	OTP Human Genome	H06	WDR8	49856	16445433	NM_017818	Plate 1 Duplex 1	J-013318-05	AAUAUGAGAUCGCCUCUGU	Plate 1 Duplex 2	J-013318-06	UUAAUCACGUGACUUGGAA	Plate 1 Duplex 3	J-013318-07	CGACAAGGAACGACAACAU	Plate 1 Duplex 4	J-013318-08	CCAAGAUAGUGGUGUAUAA	Sample	5930	6100	0	0.874124	0.988485	0	0.931304	0.0808654	-	1003	1134	0	16.914	18.5902	0	2.87406	3.28293	0	3.0785	0.289115	2.4422	2.79779	0	2.62	0.251437	0.977593	1.14233	-5	1.05996	0.116485
OTP Hum, Gen P1 (1/2)	OTP Human Genome	I06	FAM159A	348378	111548661	NM_001042693	Plate 1 Duplex 1	J-018818-25	GCUCUAAGCCCCACACAAA	Plate 1 Duplex 2	J-018818-26	CAUCAUUGCUUCAUGGCCA	Plate 1 Duplex 3	J-018818-27	CAGCAUUGGCGCUCUCAUA	Plate 1 Duplex 4	J-018818-28	CGAGCUACGUGAGCGCAGA	Sample	6878	4778	0	1.01387	0.774259	0	0.894062	0.169427	-	214	213	0	3.11137	4.45793	0	0.52869	0.787249	0	0.657969	0.182829	0.449249	0.670911	0	0.56008	0.156739	-0.739433	-0.383604	-5	-0.561518	0.251609
OTP Hum, Gen P1 (1/2)	OTP Human Genome	J06	PEX12	5193	4505720	NM_000286	Plate 1 Duplex 1	J-019337-05	GUACAACAACUUCGAUACA	Plate 1 Duplex 2	J-019337-06	CAACAUUAUCUGUCUAGAA	Plate 1 Duplex 3	J-019337-07	UCAAGAAACCAUCAAGUCA	Plate 1 Duplex 4	J-019337-08	CUGUACACCUAGACUAUAA	Sample	6859	5778	0	1.01106	0.936306	0	0.973685	0.0528627	-	213	228	0	3.10541	3.946	0	0.527677	0.696844	0	0.612261	0.119619	0.448388	0.593867	0	0.521128	0.102869	-0.741066	-0.494865	-5	-0.617966	0.174091
OTP Hum, Gen P1 (1/2)	OTP Human Genome	K06	ZNF385C	201181	205360978	NM_001013624	Plate 1 Duplex 1	J-023071-17	GGGAGGUGCCGGACACAAA	Plate 1 Duplex 2	J-023071-18	CGCAGGCCUUCCAGGGUUA	Plate 1 Duplex 3	J-023071-19	GGACUCAGCUAACACCGAA	Plate 1 Duplex 4	J-023071-20	AGUGAUACUUGCUGAUAAG	Sample	6599	5605	0	0.972739	0.908271	0	0.940505	0.0455854	-	158	151	0	2.3943	2.69402	0	0.406845	0.475751	0	0.441298	0.0487243	0.345712	0.405446	0	0.375579	0.0422383	-0.956915	-0.82596	-5	-0.891437	0.092599
OTP Hum, Gen P1 (1/2)	OTP Human Genome	L06	OR5AP2	338675	50979289	NM_001002925	Plate 1 Duplex 1	J-032361-17	UGGCAAACAUGGUGGGCAA	Plate 1 Duplex 2	J-032361-18	AGUAAUAAUCCCUGUGCUA	Plate 1 Duplex 3	J-032361-19	CUUAGCAGGUUGUGGAAAU	Plate 1 Duplex 4	J-032361-20	UCUUAGGACUUUCCGACAA	Sample	6565	5899	0	0.967727	0.955913	0	0.96182	0.00835368	-	347	485	0	5.28561	8.22173	0	0.898141	1.45192	0	1.17503	0.391579	0.763186	1.23736	0	1.00027	0.33529	-0.26308	0.217579	-5	-0.0227505	0.339877
OTP Hum, Gen P1 (1/2)	OTP Human Genome	M06	C1orf216	127703	22748804	NM_152374	Plate 1 Duplex 1	J-016893-17	GGAGAGAACCAACGACUAA	Plate 1 Duplex 2	J-016893-18	UGGCAGGCUCCGCGAGUUA	Plate 1 Duplex 3	J-016893-19	AGAAUGAGGAACUCGGUAU	Plate 1 Duplex 4	J-016893-20	GCAUGUGUGAGGCGCACUA	Sample	4461	3880	0	0.657583	0.628741	0	0.643162	0.0203942	-	214	195	0	4.79713	5.02577	0	0.815138	0.887527	0	0.851332	0.0511865	0.692655	0.756371	0	0.724513	0.0450535	-0.354062	-0.27157	-5	-0.312816	0.0583302
OTP Hum, Gen P1 (1/2)	OTP Human Genome	N06	SEMA7A	8482	4504236	NM_003612	Plate 1 Duplex 1	J-021276-13	GCAUCUGUGCGCACGGUGA	Plate 1 Duplex 2	J-021276-14	CCGGACGGAAGGACGGAAA	Plate 1 Duplex 3	J-021276-15	UGGAUAAGCGGGACUGCGA	Plate 1 Duplex 4	J-021276-16	CUUACGAUGACAAGAUCUA	Sample	5883	5777	0	0.867195	0.936143	0	0.901669	0.0487536	-	187	258	0	3.17865	4.46599	0	0.540123	0.788671	0	0.664397	0.17575	0.458964	0.672123	0	0.565544	0.150727	-0.721164	-0.381937	-5	-0.551551	0.239869
OTP Hum, Gen P1 (1/2)	OTP Human Genome	O06	SGOL1	151648	60302878	NM_001012413	Plate 1 Duplex 1	J-015475-05	CAGCCAGCGUGAACUAUAA	Plate 1 Duplex 2	J-015475-06	GUUACUAUCUCACAUGUCA	Plate 1 Duplex 3	J-015475-07	AAACGCAGGUCUUUUAUAG	Plate 1 Duplex 4	J-015475-08	GUGAAGGAUUUACCGCAAA	Sample	2245	1574	0	0.330929	0.255061	0	0.292995	0.0536463	-	163	107	0	7.26058	6.79797	0	1.23373	1.20049	0	1.21711	0.0235076	1.04835	1.02308	0	1.03572	0.0178675	0.0474424	0.0228726	-5	0.0351575	0.0173735
OTP Hum, Gen P1 (1/2)	OTP Human Genome	B07	SNRNP27	11017	24307918	NM_006857	Plate 1 Duplex 1	J-012758-09	GGCAGUACAUGAAUCGAAA	Plate 1 Duplex 2	J-012758-10	CGGGAGAGAGAUCGGAGAA	Plate 1 Duplex 3	J-012758-11	CGCAAGUAUAAAAGCGUUA	Plate 1 Duplex 4	J-012758-12	ACUACUUGGUUGUAUCAUA	Sample	5877	5160	0	0.866311	0.836161	0	0.851236	0.0213195	-	133	154	0	2.26306	2.9845	0	0.384544	0.527047	0	0.455795	0.100765	0.337812	0.480561	0	0.409186	0.100938	-0.975563	-0.681632	-5	-0.828598	0.207841
OTP Hum, Gen P1 (1/2)	OTP Human Genome	C07	SMTN	6525	19913393	NM_006932	Plate 1 Duplex 1	J-017440-05	GCGAAGCGCUGGUGAGUAU	Plate 1 Duplex 2	J-017440-06	UGAACGAUGUGGAGGAAUU	Plate 1 Duplex 3	J-017440-07	GCACCAUGAUGCAAACCAA	Plate 1 Duplex 4	J-017440-08	GAUCAGAGCACGGACUUUG	Sample	5939	4887	0	0.87545	0.791922	0	0.833686	0.0590634	-	400	426	0	6.73514	8.717	0	1.14445	1.53938	0	1.34191	0.279259	1.00537	1.4036	0	1.20449	0.281593	0.0053589	0.350802	-5	0.17808	0.244265
OTP Hum, Gen P1 (1/2)	OTP Human Genome	D07	KBTBD4	55709	32189315	NM_018095	Plate 1 Duplex 1	J-018888-05	GAUAAUGUGUGGACAGAGA	Plate 1 Duplex 2	J-018888-06	CGGGAAAGAUGCCAUAUAU	Plate 1 Duplex 3	J-018888-07	GGCAAGACACUGCAAGAUA	Plate 1 Duplex 4	J-018888-08	GAGGAAUGCUCUCGGUUUU	Sample	6558	5585	0	0.966695	0.905031	0	0.935863	0.0436035	-	273	261	0	4.16285	4.67323	0	0.707361	0.82527	0	0.766315	0.0833743	0.621399	0.752479	0	0.686939	0.0926875	-0.453846	-0.276446	-5	-0.365146	0.125441
OTP Hum, Gen P1 (1/2)	OTP Human Genome	E07	NRN1	51299	34878876	NM_016588	Plate 1 Duplex 1	J-019203-09	GGACUUAAGUUGAACGGCA	Plate 1 Duplex 2	J-019203-10	GCAAGUGCGAUGCGGUCUU	Plate 1 Duplex 3	J-019203-11	CGGACGAAACAUACGGUGA	Plate 1 Duplex 4	J-019203-12	CUGAAUAUCCAACGGUAUA	Sample	7110	5425	0	1.04806	0.879103	0	0.963583	0.119473	-	259	171	0	3.64276	3.15207	0	0.618985	0.556641	0	0.587813	0.0440838	0.543763	0.507544	0	0.525653	0.0256109	-0.573587	-0.634191	-5	-0.603889	0.0428537
OTP Hum, Gen P1 (1/2)	OTP Human Genome	F07	SH3BP1	23616	85815828	NM_018957	Plate 1 Duplex 1	J-009546-09	UGGAGAUUCAGGCCGAUUA	Plate 1 Duplex 2	J-009546-10	GAGGGAGAACCACGGCCAA	Plate 1 Duplex 3	J-009546-11	UCCAGAAGCUCGUGUCCGA	Plate 1 Duplex 4	J-009546-12	GCCCAGUCUCUUUGAGUAA	Sample	6873	6136	0	1.01313	0.994318	0	1.00372	0.0133008	-	336	188	0	4.88869	3.06389	0	0.830697	0.541067	0	0.685882	0.204799	0.729747	0.493344	0	0.611545	0.167162	-0.305336	-0.658899	-5	-0.482118	0.250006
OTP Hum, Gen P1 (1/2)	OTP Human Genome	G07	PRAMEF8	391002	59676586	NM_001012276	Plate 1 Duplex 1	J-027647-17	CCUUGGAGAUGGUCGUUAU	Plate 1 Duplex 2	J-027647-18	UGGUGGAGCUUGACUGUAU	Plate 1 Duplex 3	J-027647-19	CCUCAUCUGGAGUCAUUAA	Plate 1 Duplex 4	J-027647-20	CGACAUAUUUUCUGGAGCU	Sample	6157	4270	0	0.907585	0.691939	0	0.799762	0.152485	-	454	163	0	7.37372	3.81733	0	1.25296	0.674122	0	0.96354	0.409299	1.10069	0.614663	0	0.857678	0.343675	0.0968662	-0.463746	-5	-0.18344	0.396413
OTP Hum, Gen P1 (1/2)	OTP Human Genome	H07	RP13-36C9,3	441519	62945405	NM_001017435	Plate 1 Duplex 1	J-034264-21	UCUACAAUGGAGCAGGAUA	Plate 1 Duplex 2	J-034264-22	GGCAUAUGUUACCGAAUCA	Plate 1 Duplex 3	J-034264-23	GCAAGAUGUAUGAGACGAG	Plate 1 Duplex 4	J-034264-24	GAAGGAACUCCGAUGCGUU	Sample	7906	6399	0	1.1654	1.03694	0	1.10117	0.0908373	-	306	200	0	3.87048	3.12549	0	0.657679	0.551946	0	0.604813	0.0747649	0.577755	0.503263	0	0.540509	0.0526741	-0.519579	-0.641581	-5	-0.58058	0.0862682
OTP Hum, Gen P1 (1/2)	OTP Human Genome	I07	RASGEF1A	221002	21687176	NM_145313	Plate 1 Duplex 1	J-016264-09	GGUAAUUAUUUCACGCAUC	Plate 1 Duplex 2	J-016264-10	GUACCAUAAUGCAGGGCGU	Plate 1 Duplex 3	J-016264-11	UGUUCAACCUCUUCGUUAA	Plate 1 Duplex 4	J-016264-12	CUCCAGGAACUGCGAGAGA	Sample	6675	5470	0	0.983942	0.886395	0	0.935169	0.0689759	-	321	292	0	4.80899	5.33821	0	0.817153	0.942701	0	0.879927	0.088776	0.717849	0.859553	0	0.788701	0.1002	-0.320746	-0.149075	-5	-0.234911	0.121389
OTP Hum, Gen P1 (1/2)	OTP Human Genome	J07	PRPF31	26121	40254868	NM_015629	Plate 1 Duplex 1	J-020525-05	GCUCUUAGCUGAUCUCGAA	Plate 1 Duplex 2	J-020525-06	GCUACGAACUGAAGGAUGA	Plate 1 Duplex 3	J-020525-07	CGUAUGAGCUUCGGAGAGA	Plate 1 Duplex 4	J-020525-08	GAAGCAGAGCGUCGUAUAU	Sample	4117	3518	0	0.606875	0.57008	0	0.588477	0.0260177	-	176	203	0	4.27496	5.77032	0	0.726409	1.01901	0	0.87271	0.2069	0.638133	0.929132	0	0.783632	0.205767	-0.429621	-0.0729671	-5	-0.251294	0.252192
OTP Hum, Gen P1 (1/2)	OTP Human Genome	K07	CDON	50937	71067337	NM_016952	Plate 1 Duplex 1	J-020888-05	AAACAAGUCUGGAGAUGUA	Plate 1 Duplex 2	J-020888-06	CCACAAAGCAUGUUAUUAC	Plate 1 Duplex 3	J-020888-07	GAUCUUGGACCCUUAUGUA	Plate 1 Duplex 4	J-020888-08	GGAGCCAUCUAGUCUUUAU	Sample	6899	5827	0	1.01696	0.944246	0	0.980603	0.0514174	-	855	553	0	12.3931	9.4903	0	2.10586	1.67594	0	1.8909	0.303999	1.84995	1.52812	0	1.68903	0.227567	0.6546	0.442538	-5	0.548569	0.149951
OTP Hum, Gen P1 (1/2)	OTP Human Genome	L07	YTHDF3	253943	52694679	NM_152758	Plate 1 Duplex 1	J-017080-09	GAAACAAACAAUAACCGUA	Plate 1 Duplex 2	J-017080-10	AGUCAAAGAAGACGUAUUA	Plate 1 Duplex 3	J-017080-11	CAAAAGAAAUCCAGCGUUU	Plate 1 Duplex 4	J-017080-12	CGGCAUAUUCGCUUAGAAA	Sample	6078	5554	0	0.89594	0.900007	0	0.897973	0.00287597	-	263	334	0	4.32708	6.01368	0	0.735266	1.06199	0	0.898627	0.231026	0.645914	0.968317	0	0.807115	0.227974	-0.418529	-0.0320921	-5	-0.225311	0.273252
OTP Hum, Gen P1 (1/2)	OTP Human Genome	M07	A1CF	29974	20357571	NM_014576	Plate 1 Duplex 1	J-013576-20	AGACGUAUGCAGCCGAAUA	Plate 1 Duplex 2	J-013576-21	GUGGACAACUGCCGAUUAU	Plate 1 Duplex 3	J-013576-22	CAACAGAGCCAUUAUCCGA	Plate 1 Duplex 4	J-013576-23	CUGAAGGUGUUGUCGAUGU	Sample	6389	5408	0	0.941783	0.876348	0	0.909066	0.0462696	-	340	206	0	5.32165	3.80917	0	0.904265	0.672681	0	0.788473	0.163755	0.794375	0.613349	0	0.703862	0.128005	-0.224981	-0.465687	-5	-0.345334	0.170205
OTP Hum, Gen P1 (1/2)	OTP Human Genome	N07	SLC9A11	284525	31341818	NM_178527	Plate 1 Duplex 1	J-017971-05	GGACAUAAUUGGAGAGCUA	Plate 1 Duplex 2	J-017971-06	UAACUGGACCUUAGUAGAA	Plate 1 Duplex 3	J-017971-07	CGCCUCAGCUUGAUGUAUA	Plate 1 Duplex 4	J-017971-08	GCAUGAGGGUCGUGAUGUU	Sample	6231	5582	0	0.918493	0.904544	0	0.911519	0.00986325	-	173	168	0	2.77644	3.00967	0	0.471778	0.531494	0	0.501636	0.0422251	0.414446	0.484615	0	0.44953	0.0496168	-0.807592	-0.674371	-5	-0.740981	0.0942016
OTP Hum, Gen P1 (1/2)	OTP Human Genome	O07	SPRED3	399473	88853870	NM_001039616	Plate 1 Duplex 1	J-035111-09	CUGCAGAGGCUGAUGAGUU	Plate 1 Duplex 2	J-035111-10	UGGUUUACAACAAGGUGAA	Plate 1 Duplex 3	J-035111-11	AAACAACCUUGGAGUGUAC	Plate 1 Duplex 4	J-035111-12	GCAAGUUUGGACUGACGUU	Sample	6937	6062	0	1.02256	0.982327	0	1.00244	0.0284509	-	322	278	0	4.64178	4.58595	0	0.78874	0.809855	0	0.799298	0.0149308	0.692889	0.738424	0	0.715657	0.0321983	-0.353748	-0.294225	-5	-0.323987	0.0420896
OTP Hum, Gen P1 (1/2)	OTP Human Genome	B08	LPIN3	64900	74271887	NM_022896	Plate 1 Duplex 1	J-032702-05	GAGCUAUCCCUGCCGGAAA	Plate 1 Duplex 2	J-032702-06	GGGAAUAGGCCCAAUGAUG	Plate 1 Duplex 3	J-032702-07	GCGUGGACCCUUUGGGACU	Plate 1 Duplex 4	J-032702-08	AAAUCCAACUAAAUGGGUA	Sample	7183	5897	0	1.05882	0.955589	0	1.00721	0.0729985	-	269	325	0	3.74495	5.51128	0	0.63635	0.973264	0	0.804807	0.238234	0.579245	0.867006	0	0.723126	0.203478	-0.517271	-0.140692	-5	-0.328981	0.266282
OTP Hum, Gen P1 (1/2)	OTP Human Genome	C08	HNRNPA2B1	3181	14043073	NM_002137	Plate 1 Duplex 1	J-011690-09	CGGUGGAAAUUUCGGACCA	Plate 1 Duplex 2	J-011690-10	GCUGUUUGUUGGCGGAAUU	Plate 1 Duplex 3	J-011690-11	GGAGAGUAGUUGAGCCAAA	Plate 1 Duplex 4	J-011690-12	GAGGAGGAUCUGAUGGAUA	Sample	6171	5913	0	0.909649	0.958182	0	0.933915	0.0343181	-	217	361	0	3.51645	6.10519	0	0.597522	1.07815	0	0.837834	0.339853	0.543901	0.960438	0	0.75217	0.294536	-0.573362	-0.0402033	-5	-0.306782	0.377
OTP Hum, Gen P1 (1/2)	OTP Human Genome	D08	S100A14	57402	10190711	NM_020672	Plate 1 Duplex 1	J-010723-07	UCAAGAACUUUCACCAGUA	Plate 1 Duplex 2	J-010723-08	GAGAACUCCCUCUGGAAUU	Plate 1 Duplex 3	J-010723-09	CAGAGGAUGCUCAGGAAUU	Plate 1 Duplex 4	J-010723-10	GCUGACCCCUUCUGAGCUA	Sample	5337	4665	0	0.786711	0.755948	0	0.771329	0.0217532	-	1064	880	0	19.9363	18.8639	0	3.38761	3.33127	0	3.35944	0.0398433	3.08362	2.96757	0	3.02559	0.0820573	1.263	1.21513	-5	1.23906	0.033846
OTP Hum, Gen P1 (1/2)	OTP Human Genome	E08	XIRP2	129446	144922654	NM_001079810	Plate 1 Duplex 1	J-032739-17	CGGUGGAAGAGCAGAUUAA	Plate 1 Duplex 2	J-032739-18	GAAGAGAUGUGGAGUUCGA	Plate 1 Duplex 3	J-032739-19	GCGCAGGAUUGAACGCUUU	Plate 1 Duplex 4	J-032739-20	GAAAUUACUUCUUCCCGUA	Sample	6738	6044	0	0.993228	0.97941	0	0.986319	0.00977119	-	314	208	0	4.66014	3.44143	0	0.79186	0.607739	0	0.6998	0.130193	0.7208	0.541388	0	0.631094	0.126863	-0.316905	-0.57746	-5	-0.447183	0.18424
OTP Hum, Gen P1 (1/2)	OTP Human Genome	F08	SSRP1	6749	28416943	NM_003146	Plate 1 Duplex 1	J-011783-05	AAGAAGAACUAGCCAGUAC	Plate 1 Duplex 2	J-011783-06	CGAUGAAUAUGCUGACUCU	Plate 1 Duplex 3	J-011783-07	GGAGUUCAACGACGUCUAU	Plate 1 Duplex 4	J-011783-08	GCUCUGGGCCAUGGACUUA	Sample	6585	5790	0	0.970675	0.93825	0	0.954463	0.022928	-	187	216	0	2.83979	3.73057	0	0.482542	0.6588	0	0.570671	0.124633	0.43924	0.586874	0	0.513057	0.104393	-0.758589	-0.505524	-5	-0.632057	0.178944
OTP Hum, Gen P1 (1/2)	OTP Human Genome	G08	COL17A1	1308	18641355	NM_130778	Plate 1 Duplex 1	J-011010-05	CACAAGACUUACAUCCUUA	Plate 1 Duplex 2	J-011010-06	UGGAUGAUGUUAAGCGUUU	Plate 1 Duplex 3	J-011010-07	CAAGCCACGUUGUGAGCUA	Plate 1 Duplex 4	J-011010-08	GGACCUCUCGUCUUACUUA	Sample	6390	5708	0	0.941931	0.924962	0	0.933447	0.0119986	-	111	132	0	1.73709	2.31254	0	0.29517	0.408384	0	0.351777	0.0800545	0.268682	0.363798	0	0.31624	0.0672572	-1.1557	-0.915471	-5	-1.03558	0.169865
OTP Hum, Gen P1 (1/2)	OTP Human Genome	H08	CAMP	820	39753969	NM_004345	Plate 1 Duplex 1	J-019790-05	AGAAUUGUCCAGAGAAUCA	Plate 1 Duplex 2	J-019790-06	AGAUUGGCAAAGAGUUUAA	Plate 1 Duplex 3	J-019790-07	GAUUUGCCCUGCUGGGUGA	Plate 1 Duplex 4	J-019790-08	CGACACAGCAGUCACCAGA	Sample	6600	5186	0	0.972886	0.840374	0	0.90663	0.0937004	-	74	93	0	1.12121	1.79329	0	0.190519	0.316686	0	0.253602	0.0892139	0.173422	0.282111	0	0.227767	0.076855	-1.47799	-1.11801	-5	-1.298	0.254541
OTP Hum, Gen P1 (1/2)	OTP Human Genome	I08	C14ORF94	54930	8923395	NM_017815	Plate 1 Duplex 1	J-020807-09	GAAGACUCAAUCCGAGCUA	Plate 1 Duplex 2	J-020807-10	GUGGAUGAGGGCUCGGCUA	Plate 1 Duplex 3	J-020807-11	CAACAGAGAACAAGCGGUG	Plate 1 Duplex 4	J-020807-12	CAGCAAGGUCUACCGUUGA	Sample	4421	3667	0	0.651686	0.594225	0	0.622956	0.0406313	-	321	236	0	7.2608	6.43578	0	1.23377	1.13653	0	1.18515	0.0687613	1.12305	1.01244	0	1.06775	0.0782127	0.117409	0.0123828	-5	0.0648958	0.0742646
OTP Hum, Gen P1 (1/2)	OTP Human Genome	J08	HRCT1	646962	89886260	NM_001039792	Plate 1 Duplex 1	J-037679-17	CCAGAAAUGACAAGCGUGU	Plate 1 Duplex 2	J-037679-18	GUGCCUUAGUCCAAGAAAA	Plate 1 Duplex 3	J-037679-19	CCAUCUGUUCCCAGGACAA	Plate 1 Duplex 4	J-037679-20	GUGAACGAGGGGAACAAUA	Sample	6759	6086	0	0.996324	0.986216	0	0.99127	0.00714753	-	176	241	0	2.60394	3.95991	0	0.442466	0.6993	0	0.570883	0.181609	0.40276	0.622953	0	0.512856	0.1557	-0.831505	-0.451575	-5	-0.64154	0.268651
OTP Hum, Gen P1 (1/2)	OTP Human Genome	K08	OLFML2B	25903	46195718	NM_015441	Plate 1 Duplex 1	J-022077-09	GAUGAGCGGAUUUACGUAA	Plate 1 Duplex 2	J-022077-10	GGAGGAAUUUCUACGGCAA	Plate 1 Duplex 3	J-022077-11	CAGAGUAUGAAGAGCGGUU	Plate 1 Duplex 4	J-022077-12	GAACACAUAUGGGCGGAAU	Sample	6802	6194	0	1.00266	1.00372	0	1.00319	0.000745577	-	330	320	0	4.85151	5.16629	0	0.824379	0.912341	0	0.86836	0.0621987	0.750401	0.812735	0	0.781568	0.0440767	-0.279058	-0.20311	-5	-0.241084	0.0537033
OTP Hum, Gen P1 (1/2)	OTP Human Genome	L08	DEFB136	613209	116517225	NM_001033017	Plate 1 Duplex 1	J-034957-21	AGGUAGAAGUGGACCCAAU	Plate 1 Duplex 2	J-034957-22	CUAUACUGACUGGGAAAUA	Plate 1 Duplex 3	J-034957-23	CCUCGUGGUCCUUAACUUA	Plate 1 Duplex 4	J-034957-24	CUGUGUAAACCCAAAAUAU	Sample	5847	4904	0	0.861889	0.794677	0	0.828283	0.0475261	-	398	407	0	6.80691	8.29935	0	1.15664	1.46562	0	1.31113	0.218482	1.05285	1.30561	0	1.17923	0.17873	0.0517657	0.273911	-5	0.162838	0.15708
OTP Hum, Gen P1 (1/2)	OTP Human Genome	M08	SLITRK6	84189	40217824	NM_032229	Plate 1 Duplex 1	J-004305-09	UUAUGAACCUAACGAGAUU	Plate 1 Duplex 2	J-004305-10	CGAACACAUUGGCCGAAUA	Plate 1 Duplex 3	J-004305-11	CGUGGAAAUCAAUUACAAA	Plate 1 Duplex 4	J-004305-12	UUUCUGUGCUGCAGGGAUA	Sample	6474	6167	0	0.954313	0.999342	0	0.976827	0.0318401	-	107	143	0	1.65276	2.31879	0	0.280841	0.409487	0	0.345164	0.0909667	0.255639	0.364781	0	0.31021	0.077175	-1.19377	-0.913265	-5	-1.05352	0.198344
OTP Hum, Gen P1 (1/2)	OTP Human Genome	N08	SMOC1	64093	78190496	NM_022137	Plate 1 Duplex 1	J-013885-17	GCACAACCUUCUCGGGACA	Plate 1 Duplex 2	J-013885-18	AAGGAAAGAUGACGGGUCU	Plate 1 Duplex 3	J-013885-19	AGACUACAGAGGCGGAUGA	Plate 1 Duplex 4	J-013885-20	GCCCCAACUCUAUGGAUUA	Sample	6433	6224	0	0.948269	1.00858	0	0.978424	0.0426449	-	172	241	0	2.67371	3.87211	0	0.454323	0.683795	0	0.569059	0.162261	0.413553	0.609141	0	0.511347	0.138301	-0.8094	-0.471926	-5	-0.640663	0.23863
OTP Hum, Gen P1 (1/2)	OTP Human Genome	O08	PLAC9	219348	61175221	NM_001012973	Plate 1 Duplex 1	J-026285-09	UCAUGGAGGAGAUGGUAGA	Plate 1 Duplex 2	J-026285-10	UGUGCAACGCCGUCUAGAU	Plate 1 Duplex 3	J-026285-11	GCGAGGAGACUCAGCUCAG	Plate 1 Duplex 4	J-026285-12	CGACUUCCUUCCUUAGCUU	Sample	6596	5571	0	0.972297	0.902762	0	0.937529	0.0491685	-	205	186	0	3.10794	3.33872	0	0.528108	0.589601	0	0.558855	0.0434822	0.480717	0.52523	0	0.502974	0.0314759	-0.681352	-0.604179	-5	-0.642765	0.054569
OTP Hum, Gen P1 (1/2)	OTP Human Genome	B09	MT3	4504	45580728	NM_005954	Plate 1 Duplex 1	J-012728-05	GUGCAAAGGCGGAGAGGCA	Plate 1 Duplex 2	J-012728-06	CAAGUGCGAGGGAUGCAAA	Plate 1 Duplex 3	J-012728-07	CAAUAAAUCCCAUGAACAG	Plate 1 Duplex 4	J-012728-08	GUGUGGAGCACGUGGAGAU	Sample	6156	6145	0	0.907438	0.995777	0	0.951607	0.0624651	-	410	327	0	6.66017	5.3214	0	1.13171	0.939733	0	1.03572	0.135748	1.07088	0.898767	0	0.984823	0.121702	0.0689511	-0.105601	-5	-0.0183248	0.123427
OTP Hum, Gen P1 (1/2)	OTP Human Genome	C09	ELOVL3	83401	23097309	NM_152310	Plate 1 Duplex 1	J-009945-05	GUACACAAGCUUUGGAUAC	Plate 1 Duplex 2	J-009945-06	UUCAUCAACUUCAUCGAUA	Plate 1 Duplex 3	J-009945-07	GCAAGGGCCUCUCAUCCUC	Plate 1 Duplex 4	J-009945-08	GCAGGAGGCUGGUUCGUCA	Sample	6929	5614	0	1.02138	0.90973	0	0.965557	0.0789508	-	374	236	0	5.3976	4.20378	0	0.917172	0.742366	0	0.829769	0.123606	0.867873	0.710004	0	0.788939	0.111631	-0.13972	-0.331019	-5	-0.235369	0.135268
OTP Hum, Gen P1 (1/2)	OTP Human Genome	D09	COL25A1	84570	38570074	NM_198721	Plate 1 Duplex 1	J-014912-17	GGGUGAGAAGGGUGAUCUA	Plate 1 Duplex 2	J-014912-18	UCAUAGACUACAACGGCAA	Plate 1 Duplex 3	J-014912-19	UGGAUUACCGGGAGCCAAU	Plate 1 Duplex 4	J-014912-20	GAAGCCUUACAGAGGAUUA	Sample	6409	5644	0	0.944732	0.914591	0	0.929661	0.0213124	-	395	514	0	6.16321	9.10702	0	1.04726	1.60825	0	1.32776	0.396679	0.990974	1.53814	0	1.26456	0.386908	-0.00905918	0.44966	-5	0.220301	0.324364
OTP Hum, Gen P1 (1/2)	OTP Human Genome	E09	ANKRD28	23243	68131556	NM_015199	Plate 1 Duplex 1	J-023451-05	UCAGAAUGCUUACGGCUAU	Plate 1 Duplex 2	J-023451-06	GGAAGGACAGCGUUGCAUA	Plate 1 Duplex 3	J-023451-07	GUAGUGAAAUUGCUUGUGU	Plate 1 Duplex 4	J-023451-08	GUAAUCGACUGUGAGGAUA	Sample	5993	5181	0	0.88341	0.839564	0	0.861487	0.0310042	-	269	208	0	4.48857	4.01467	0	0.762707	0.708971	0	0.735839	0.0379972	0.721711	0.678064	0	0.699888	0.0308628	-0.315722	-0.373802	-5	-0.344762	0.041069
OTP Hum, Gen P1 (1/2)	OTP Human Genome	F09	OR11H4	390442	52218849	NM_001004479	Plate 1 Duplex 1	J-030355-17	CUGUAAGGUUCUGUGGUAA	Plate 1 Duplex 2	J-030355-18	GUACAUUCUUCGAUCCUAU	Plate 1 Duplex 3	J-030355-19	ACACAUCGUGACAGAGUUU	Plate 1 Duplex 4	J-030355-20	GGUAAUGUAUGUAAGUCCU	Sample	7179	6087	0	1.05823	0.986378	0	1.02231	0.0508106	-	251	300	0	3.49631	4.92854	0	0.5941	0.870355	0	0.732227	0.195342	0.562167	0.832413	0	0.69729	0.191093	-0.544022	-0.180102	-5	-0.362062	0.25733
OTP Hum, Gen P1 (1/2)	OTP Human Genome	G09	KIAA1826	84437	58761536	NM_032424	Plate 1 Duplex 1	J-026510-05	GAAAGACAGACUUCGAAUU	Plate 1 Duplex 2	J-026510-06	CCGAAAGGCUGCAGGUAGA	Plate 1 Duplex 3	J-026510-07	GGUUACAGAUAGUCAAUUC	Plate 1 Duplex 4	J-026510-08	AAGAUUGGAUUCCGAAAUG	Sample	7086	5392	0	1.04453	0.873756	0	0.959141	0.120753	-	221	145	0	3.11883	2.68917	0	0.529957	0.474894	0	0.502426	0.0389355	0.501472	0.454192	0	0.477832	0.0334319	-0.644688	-0.730099	-5	-0.687393	0.0603945
OTP Hum, Gen P1 (1/2)	OTP Human Genome	H09	LOC203547	203547	144446225	NM_001017980	Plate 1 Duplex 1	J-031593-17	GGGUUGAUAUUUAGGCUUA	Plate 1 Duplex 2	J-031593-18	AGUUAAACAAGUAGGGUAU	Plate 1 Duplex 3	J-031593-19	AAUUAAAAGGUUCGAGGAA	Plate 1 Duplex 4	J-031593-20	GGAAUGAAGGCUCACGACA	Sample	6108	5993	0	0.900362	0.971146	0	0.935754	0.0500515	-	340	553	0	5.56647	9.22743	0	0.945866	1.62952	0	1.28769	0.483416	0.895025	1.55848	0	1.22675	0.469135	-0.109683	0.463996	-5	0.177157	0.405652
OTP Hum, Gen P1 (1/2)	OTP Human Genome	I09	ATPAF1	64756	48976052	NM_022745	Plate 1 Duplex 1	J-013738-09	GAAAGAGACCUACGGGUUA	Plate 1 Duplex 2	J-013738-10	GCAAAUUUCAGGUAUAGUU	Plate 1 Duplex 3	J-013738-11	CAGCAAAAGAUACAGUCUA	Plate 1 Duplex 4	J-013738-12	UGAAUGUUGCUGAGGCACA	Sample	7488	5401	0	1.10378	0.875214	0	0.989499	0.161623	-	387	294	0	5.16827	5.44344	0	0.878203	0.961284	0	0.919743	0.0587474	0.830999	0.919378	0	0.875189	0.0624938	-0.181742	-0.083355	-5	-0.132548	0.0695699
OTP Hum, Gen P1 (1/2)	OTP Human Genome	J09	KDELC1	79070	176866368	NM_024089	Plate 1 Duplex 1	J-014296-17	GGUCCUUCAUAGUAAGAUA	Plate 1 Duplex 2	J-014296-18	GCGAUGACAUAUUCUGUUA	Plate 1 Duplex 3	J-014296-19	GGGCGAAAGAUCACGAUGA	Plate 1 Duplex 4	J-014296-20	AACCACAGACUGAGGACGA	Sample	6513	7198	0	0.960062	1.16641	0	1.06324	0.145911	-	133	165	0	2.04207	2.2923	0	0.346993	0.404809	0	0.375901	0.0408827	0.328342	0.387162	0	0.357752	0.0415927	-0.998386	-0.864304	-5	-0.931345	0.0948107
OTP Hum, Gen P1 (1/2)	OTP Human Genome	K09	CTNNBIP1	56998	59889554	NM_001012329	Plate 1 Duplex 1	J-020881-05	CGGAGGAGAUGUACAUUCA	Plate 1 Duplex 2	J-020881-06	GAAGAUGGGAUCAAACCUG	Plate 1 Duplex 3	J-020881-07	CGGAAGACCGGAGGCAGUA	Plate 1 Duplex 4	J-020881-08	GGACAGUAUCGUUUGUUUA	Sample	6934	5350	0	1.02212	0.86695	0	0.944535	0.109722	-	324	128	0	4.67263	2.39252	0	0.793982	0.422508	0	0.608245	0.262672	0.751305	0.404089	0	0.577697	0.245519	-0.277921	-0.828757	-5	-0.553339	0.3895
OTP Hum, Gen P1 (1/2)	OTP Human Genome	L09	PTBP2	58155	10863996	NM_021190	Plate 1 Duplex 1	J-021323-09	GAGAGGAUCUGACGAACUA	Plate 1 Duplex 2	J-021323-10	UGACAUGACUUACGUGCAU	Plate 1 Duplex 3	J-021323-11	GGAACUAGCAACCGAGGAA	Plate 1 Duplex 4	J-021323-12	AGAAGAGGAUCUACGAACA	Sample	7615	5843	0	1.1225	0.946839	0	1.03467	0.124215	-	651	622	0	8.54892	10.6452	0	1.45265	1.87989	0	1.66627	0.302107	1.37457	1.79794	0	1.58626	0.29937	0.328479	0.622444	-5	0.475461	0.207864
OTP Hum, Gen P1 (1/2)	OTP Human Genome	M09	PPP1R3B	79660	13375814	NM_024607	Plate 1 Duplex 1	J-014386-05	GCAGAUUACUUAGACUUUA	Plate 1 Duplex 2	J-014386-06	GGCAAGAACUAUAGGAUCA	Plate 1 Duplex 3	J-014386-07	GGACACUUAUGCCGGUUCA	Plate 1 Duplex 4	J-014386-08	ACACAGACUUUCCUUGUCA	Sample	6747	5328	0	0.994555	0.863385	0	0.92897	0.0927516	-	201	182	0	2.9791	3.41592	0	0.506215	0.603234	0	0.554724	0.0686027	0.479006	0.576937	0	0.527971	0.0692478	-0.68443	-0.520849	-5	-0.60264	0.115669
OTP Hum, Gen P1 (1/2)	OTP Human Genome	N09	C20orf201	198437	55741629	NM_001007125	Plate 1 Duplex 1	J-032784-17	CGCCAAGAGGUGCAGACAA	Plate 1 Duplex 2	J-032784-18	AGGAGAACGUGGAUGGCAC	Plate 1 Duplex 3	J-032784-19	AGGAGAUCGCGCUGCUCAU	Plate 1 Duplex 4	J-032784-20	GCCAUCUGCUCUUCGGCGA	Sample	5992	6050	0	0.883263	0.980382	0	0.931823	0.0686738	-	160	285	0	2.67023	4.71074	0	0.45373	0.831894	0	0.642812	0.267402	0.429342	0.795629	0	0.612486	0.259004	-0.777879	-0.223474	-5	-0.500677	0.392023
OTP Hum, Gen P1 (1/2)	OTP Human Genome	O09	CYB561D1	284613	197304728	NM_001134402	Plate 1 Duplex 1	J-018830-17	CAUGUGGACUGGUGGUCUA	Plate 1 Duplex 2	J-018830-18	CCGGGUAGCUUAGAAGUAA	Plate 1 Duplex 3	J-018830-19	GCUGAGGCAAGUCGACAUA	Plate 1 Duplex 4	J-018830-20	CCACUUAUUGCCUGACCUA	Sample	6568	6067	0	0.968169	0.983137	0	0.975653	0.0105838	-	115	64	0	1.75091	1.05489	0	0.297519	0.186288	0	0.241903	0.0786521	0.281527	0.178167	0	0.229847	0.0730866	-1.11962	-1.45892	-5	-1.28927	0.239922
OTP Hum, Gen P1 (1/2)	OTP Human Genome	B10	HMP19	51617	34222326	NM_015980	Plate 1 Duplex 1	J-008848-05	GCACAAACGCUGUAUCCCA	Plate 1 Duplex 2	J-008848-06	GUUAAUCACUUACAGCUGC	Plate 1 Duplex 3	J-008848-07	GAAGACAAGAACGGAAUAU	Plate 1 Duplex 4	J-008848-08	CCAAGCCGCCUUCAGUUGA	Sample	7380	5817	0	1.08786	0.942625	0	1.01524	0.102699	-	526	402	0	7.12737	6.91078	0	1.2111	1.22041	0	1.21575	0.00658471	1.18549	1.14048	0	1.16298	0.0318273	0.173081	0.133188	-5	0.153135	0.0282086
OTP Hum, Gen P1 (1/2)	OTP Human Genome	C10	OGFRL1	79627	55770901	NM_024576	Plate 1 Duplex 1	J-018134-09	CAGAAACACUACACGCCUU	Plate 1 Duplex 2	J-018134-10	CCAUGAUGUUGUACUAGUA	Plate 1 Duplex 3	J-018134-11	UUAACUGGCAGGAAAGAUU	Plate 1 Duplex 4	J-018134-12	CAUUCAAGCCAGAUGGUGU	Sample	6714	6374	0	0.989691	1.03289	0	1.01129	0.0305432	-	269	306	0	4.00655	4.80075	0	0.680802	0.847789	0	0.764295	0.118078	0.666405	0.792261	0	0.729333	0.0889939	-0.389823	-0.227525	-5	-0.308674	0.114762
OTP Hum, Gen P1 (1/2)	OTP Human Genome	D10	PRPSAP2	5636	22538484	NM_002767	Plate 1 Duplex 1	J-006795-06	GUGCAAAGCUGGUCUAACU	Plate 1 Duplex 2	J-006795-07	GAGGAAGGAUUGCCAUCAU	Plate 1 Duplex 3	J-006795-08	GCAAAGUGCAGGUUUACCA	Plate 1 Duplex 4	J-006795-09	ACUCAUGGCUUGUUGUCUU	Sample	6622	6008	0	0.976129	0.973576	0	0.974853	0.00180525	-	211	264	0	3.18635	4.39414	0	0.541431	0.775984	0	0.658707	0.165854	0.529981	0.725159	0	0.62757	0.138011	-0.596256	-0.311255	-5	-0.453756	0.201526
OTP Hum, Gen P1 (1/2)	OTP Human Genome	E10	DKFZP761E198	91056	38679899	NM_138368	Plate 1 Duplex 1	J-015530-09	CCACAGAGGUCCCAACCGU	Plate 1 Duplex 2	J-015530-10	CUUCACUGGUGGCCGAGAA	Plate 1 Duplex 3	J-015530-11	CUGUAGCUCUGUCGCCAAA	Plate 1 Duplex 4	J-015530-12	UGAAGGUGGUGUUGCGGCA	Sample	6339	5678	0	0.934413	0.920101	0	0.927257	0.0101203	-	339	338	0	5.34785	5.9528	0	0.908717	1.05124	0	0.979976	0.100776	0.8895	0.982382	0	0.935941	0.0656772	-0.115735	-0.0177438	-5	-0.0667395	0.0692903
OTP Hum, Gen P1 (1/2)	OTP Human Genome	F10	KRT12	3859	47132618	NM_000223	Plate 1 Duplex 1	J-011062-05	GCGAUUACAGCAAAUAUUA	Plate 1 Duplex 2	J-011062-06	GGUGAUGGUUUGGAGGAAA	Plate 1 Duplex 3	J-011062-07	CCAGGCUCCUCAAUGAUAU	Plate 1 Duplex 4	J-011062-08	UAGAAGAGGCUAAUACUGA	Sample	6493	6060	0	0.957114	0.982003	0	0.969558	0.0175991	-	489	551	0	7.53119	9.09241	0	1.27971	1.60567	0	1.44269	0.230489	1.25265	1.50051	0	1.37658	0.17526	0.230415	0.422725	-5	0.32657	0.135984
OTP Hum, Gen P1 (1/2)	OTP Human Genome	G10	INO80D	54891	38488717	NM_017759	Plate 1 Duplex 1	J-020757-09	CGGGCAGAAUCUCGUCAAA	Plate 1 Duplex 2	J-020757-10	GCUAUUGAAUGGGCGUAUA	Plate 1 Duplex 3	J-020757-11	CUGAUGAGUUGCCGGAUGA	Plate 1 Duplex 4	J-020757-12	CGGCAUACGUUUAGGAAAG	Sample	6928	5167	0	1.02124	0.837295	0	0.929265	0.130066	-	243	249	0	3.50751	4.81904	0	0.596002	0.851019	0	0.723511	0.180324	0.583399	0.79528	0	0.689339	0.149822	-0.510861	-0.223894	-5	-0.367377	0.202916
OTP Hum, Gen P1 (1/2)	OTP Human Genome	H10	SERPINB10	5273	4826901	NM_005024	Plate 1 Duplex 1	J-019923-17	UAAAACAGCCAAUGCGAUA	Plate 1 Duplex 2	J-019923-18	AAGUCAACCCUGAGCAGUA	Plate 1 Duplex 3	J-019923-19	ACGUAUGCAUUUCACAAUA	Plate 1 Duplex 4	J-019923-20	CUGGGAACAUCAAUUCUUA	Sample	6994	6294	0	1.03096	1.01992	0	1.02544	0.00780863	-	249	423	0	3.56019	6.72069	0	0.604955	1.18684	0	0.895898	0.411455	0.592162	1.1091	0	0.850634	0.365533	-0.497454	0.104633	-5	-0.196411	0.42574
OTP Hum, Gen P1 (1/2)	OTP Human Genome	I10	C10ORF82	143379	34222170	NM_144661	Plate 1 Duplex 1	J-015704-17	GCUCAGAGGCCAAGUAUAC	Plate 1 Duplex 2	J-015704-18	AAAGAACAGCUGCGGGAAU	Plate 1 Duplex 3	J-015704-19	CAUUAAUGAUAAAGACCGU	Plate 1 Duplex 4	J-015704-20	GAUACACUGUCAUGGCCAA	Sample	6966	6560	0	1.02684	1.06303	0	1.04493	0.0255893	-	220	260	0	3.1582	3.96341	0	0.536647	0.699919	0	0.618283	0.115451	0.525299	0.654076	0	0.589688	0.0910596	-0.604065	-0.407008	-5	-0.505536	0.13934
OTP Hum, Gen P1 (1/2)	OTP Human Genome	J10	C9ORF4	23732	115648139	NM_014334	Plate 1 Duplex 1	J-026185-18	GCAUACAGCACUUCUAUAA	Plate 1 Duplex 2	J-026185-19	AGUUCUACGACCUGCGCUA	Plate 1 Duplex 3	J-026185-20	AAAUCAAAGUGGACGACUG	Plate 1 Duplex 4	J-026185-21	CAGAGCGUGUUGUCAGUAU	Sample	5856	6313	0	0.863215	1.023	0	0.943108	0.112985	-	129	212	0	2.20287	3.35815	0	0.374316	0.593033	0	0.483674	0.154656	0.3664	0.55419	0	0.460295	0.132788	-0.909644	-0.556739	-5	-0.733191	0.249541
OTP Hum, Gen P1 (1/2)	OTP Human Genome	K10	NKAPL	222698	56090619	NM_001007531	Plate 1 Duplex 1	J-025126-17	AGAAAGAAUAAGUCGUCUA	Plate 1 Duplex 2	J-025126-18	CAGCGGAAGACUACGAGAA	Plate 1 Duplex 3	J-025126-19	GCUAGAUUCUGACGAACAU	Plate 1 Duplex 4	J-025126-20	AAAGAAGACCAGUCGUUCA	Sample	7411	7365	0	1.09243	1.19347	0	1.14295	0.0714462	-	305	306	0	4.1155	4.15479	0	0.699315	0.733715	0	0.716515	0.0243245	0.684526	0.685658	0	0.685092	0.000800358	-0.365018	-0.363487	-5	-0.364252	0.00108314
OTP Hum, Gen P1 (1/2)	OTP Human Genome	L10	LOC375133	375133	48374080	NM_199345	Plate 1 Duplex 1	J-032119-05	GUGAAGCGAUGUGGAGUUA	Plate 1 Duplex 2	J-032119-06	GCGCGAGGCUGCAAAUUUC	Plate 1 Duplex 3	J-032119-07	GCGGGAGUUUGAUUUCUUU	Plate 1 Duplex 4	J-032119-08	GUGCAAGGACGCCAACUGA	Sample	7095	5644	0	1.04585	0.914591	0	0.980222	0.0928159	-	368	301	0	5.18675	5.3331	0	0.881343	0.941799	0	0.911571	0.0427485	0.862705	0.880113	0	0.871409	0.0123091	-0.145522	-0.126088	-5	-0.135805	0.0137422
OTP Hum, Gen P1 (1/2)	OTP Human Genome	M10	ZNF445	353274	148529027	NM_181489	Plate 1 Duplex 1	J-007176-18	UGAAUAGGGAACUGGGUAA	Plate 1 Duplex 2	J-007176-19	CAGCAGAUAUAAACGCUUA	Plate 1 Duplex 3	J-007176-20	GUGUGAAGUUAGAGUGCUU	Plate 1 Duplex 4	J-007176-21	UAAACGAACGCUUAAGUAA	Sample	7159	6704	0	1.05529	1.08636	0	1.07082	0.0219726	-	148	188	0	2.06733	2.8043	0	0.351284	0.495225	0	0.423255	0.101781	0.343856	0.462789	0	0.403322	0.0840983	-0.961266	-0.714055	-5	-0.83766	0.174804
OTP Hum, Gen P1 (1/2)	OTP Human Genome	N10	HYPK	25764	21361540	NM_016400	Plate 1 Duplex 1	J-016841-17	CCACCUUGAGUUAGAAUUU	Plate 1 Duplex 2	J-016841-18	UGGGUCAAGUAGAGUGUAU	Plate 1 Duplex 3	J-016841-19	GGUGAAAUAGAUAUGGCGA	Plate 1 Duplex 4	J-016841-20	AUGCGUGCUUUCUCAAAUA	Sample	6513	5256	0	0.960062	0.851717	0	0.90589	0.0766113	-	166	89	0	2.54875	1.6933	0	0.433088	0.299029	0	0.366059	0.0947944	0.42393	0.279443	0	0.351687	0.102168	-0.788577	-1.12538	-5	-0.95698	0.238158
OTP Hum, Gen P1 (1/2)	OTP Human Genome	O10	TTC39B	158219	22749190	NM_152574	Plate 1 Duplex 1	J-016769-17	GCAGAGAAUUGCCGGGAAA	Plate 1 Duplex 2	J-016769-18	AGAAGUGAAUGUUGCGGAA	Plate 1 Duplex 3	J-016769-19	GGAUGUAGUAGCAACGAAU	Plate 1 Duplex 4	J-016769-20	UGAGGAAGGCUCGGCGUUA	Sample	6920	5881	0	1.02006	0.952996	0	0.986526	0.0474187	-	275	308	0	3.97399	5.2372	0	0.675268	0.924864	0	0.800066	0.176491	0.660988	0.864288	0	0.762638	0.143755	-0.397342	-0.143743	-5	-0.270542	0.179322
OTP Hum, Gen P1 (1/2)	OTP Human Genome	B11	PPL	5493	45439326	NM_002705	Plate 1 Duplex 1	J-017840-09	UCAACAAACUGCACAGCGA	Plate 1 Duplex 2	J-017840-10	CGGAAAGUGAAGUGGCGAA	Plate 1 Duplex 3	J-017840-11	GAACAUCACCAACGAGCUA	Plate 1 Duplex 4	J-017840-12	GGACAUGAUCGCCGAGGAU	Sample	6190	5288	0	0.912449	0.856903	0	0.884676	0.0392775	-	247	226	0	3.99031	4.27383	0	0.678041	0.754737	0	0.716389	0.0542322	0.68942	0.758493	0	0.723957	0.048842	-0.35841	-0.268919	-5	-0.313664	0.0632792
OTP Hum, Gen P1 (1/2)	OTP Human Genome	C11	POP1	10940	23097291	NM_015029	Plate 1 Duplex 1	J-014148-17	GGGCAUAGAUAAUACGUUA	Plate 1 Duplex 2	J-014148-18	CAGUAUAAGAGGUCGCCUA	Plate 1 Duplex 3	J-014148-19	AGAAUAAAAUCUCGGAUCA	Plate 1 Duplex 4	J-014148-20	GGAUGCUGUUUGCGGAAGA	Sample	5906	5787	0	0.870586	0.937764	0	0.904175	0.0475021	-	309	272	0	5.23197	4.70019	0	0.889026	0.83003	0	0.859528	0.0417165	0.903947	0.834162	0	0.869054	0.0493455	-0.099972	-0.17808	-5	-0.139026	0.0552304
OTP Hum, Gen P1 (1/2)	OTP Human Genome	D11	CXORF15	55787	8922939	NM_018360	Plate 1 Duplex 1	J-020815-09	GAAACAAUAAUUUGGCGUA	Plate 1 Duplex 2	J-020815-10	AUAAGGUGUUCAAACGUAA	Plate 1 Duplex 3	J-020815-11	GCAGAGAACUUCAGCGUCA	Plate 1 Duplex 4	J-020815-12	GAACAGGGAUUUAGCAACA	Sample	5912	5090	0	0.87147	0.824817	0	0.848144	0.0329885	-	322	296	0	5.44655	5.81532	0	0.925489	1.02696	0	0.976223	0.0717494	0.941021	1.03207	0	0.986545	0.0643808	-0.0604221	0.0316653	-5	-0.0143784	0.0651156
OTP Hum, Gen P1 (1/2)	OTP Human Genome	E11	WDR23	80344	31657100	NM_181357	Plate 1 Duplex 1	J-019051-09	GCAAAGUGGUUGUGUACGA	Plate 1 Duplex 2	J-019051-10	GCAAGUAGAUAUCGAGAGA	Plate 1 Duplex 3	J-019051-11	CCAUAUAGGGUGAACCUCU	Plate 1 Duplex 4	J-019051-12	UGCAAUAGGUGCUCCCUUA	Sample	6368	5416	0	0.938688	0.877645	0	0.908166	0.0431641	-	457	295	0	7.17651	5.44682	0	1.21945	0.961882	0	1.09066	0.182125	1.23991	0.96667	0	1.10329	0.193212	0.219732	-0.0337837	-5	0.092974	0.179263
OTP Hum, Gen P1 (1/2)	OTP Human Genome	F11	C1QTNF2	114898	94818737	NM_031908	Plate 1 Duplex 1	J-017146-17	GCCACAGACUUGAGCGCUU	Plate 1 Duplex 2	J-017146-18	ACAAGAUUCUGAUGAACGA	Plate 1 Duplex 3	J-017146-19	CAGGAAUGAUGGGACGAAU	Plate 1 Duplex 4	J-017146-20	CAAGCAGGGUGACGAAGUU	Sample	7279	6292	0	1.07298	1.0196	0	1.04629	0.0377441	-	426	230	0	5.85245	3.65544	0	0.99446	0.645532	0	0.819996	0.24673	1.01115	0.648745	0	0.829947	0.256259	0.0111007	-0.41452	-5	-0.20171	0.300959
OTP Hum, Gen P1 (1/2)	OTP Human Genome	G11	RWDD1	51389	55953122	NM_015952	Plate 1 Duplex 1	J-020946-18	GGCUAUGCUCAGAGGGUUA	Plate 1 Duplex 2	J-020946-19	UGAAGAUGAUCCAGACUAU	Plate 1 Duplex 3	J-020946-20	GCAGAACUCUUGGAAAUUA	Plate 1 Duplex 4	J-020946-21	UCUAGUGACAGCUGUGCAA	Sample	6591	6231	0	0.97156	1.00971	0	0.990636	0.0269783	-	511	448	0	7.753	7.18986	0	1.3174	1.26969	0	1.29355	0.0337371	1.33951	1.27601	0	1.30776	0.0449023	0.30102	0.249779	-5	0.2754	0.0362332
OTP Hum, Gen P1 (1/2)	OTP Human Genome	H11	SSX5	6758	28559016	NM_175723	Plate 1 Duplex 1	J-017338-17	UCAGGAAGAUGACGAGUAA	Plate 1 Duplex 2	J-017338-18	GUACGGAGACCUAGGGUUG	Plate 1 Duplex 3	J-017338-19	UGGGAAUCAGGUUGAACAU	Plate 1 Duplex 4	J-017338-20	AGUGCGUGAGAGAAAGCAA	Sample	6073	5234	0	0.895203	0.848152	0	0.871677	0.0332698	-	161	132	0	2.65108	2.52197	0	0.450477	0.445368	0	0.447922	0.00361249	0.458037	0.447584	0	0.452811	0.00739092	-0.722893	-0.742595	-5	-0.732744	0.0139309
OTP Hum, Gen P1 (1/2)	OTP Human Genome	I11	STK11IP	114790	24308375	NM_052902	Plate 1 Duplex 1	J-015159-05	CCUAUAAUCGCCUGCAUUU	Plate 1 Duplex 2	J-015159-06	GCAGUUGCGUCGCUAUUUG	Plate 1 Duplex 3	J-015159-07	GCCAUGAGUUCAAGCCAGA	Plate 1 Duplex 4	J-015159-08	CAUGGUAGUUGGAGCCUCA	Sample	6047	5406	0	0.89137	0.876024	0	0.883697	0.0108513	-	199	109	0	3.29089	2.01628	0	0.559194	0.356065	0	0.45763	0.143634	0.568579	0.357837	0	0.463208	0.149017	-0.533903	-0.928944	-5	-0.731424	0.279337
OTP Hum, Gen P1 (1/2)	OTP Human Genome	J11	C15orf54	400360	46409513	NM_207445	Plate 1 Duplex 1	J-032128-18	CCACAUUGCUCUACGGAUA	Plate 1 Duplex 2	J-032128-19	GGAAUUCGUAAGUGACUAA	Plate 1 Duplex 3	J-032128-20	GGGCACUACGCUAGACAUU	Plate 1 Duplex 4	J-032128-21	CCAGUGAUUUCCAGCGGAU	Sample	7115	6523	0	1.0488	1.05703	0	1.05292	0.00581903	-	214	300	0	3.00773	4.59911	0	0.51108	0.81218	0	0.66163	0.21291	0.519657	0.816223	0	0.66794	0.209704	-0.613549	-0.199	-5	-0.406274	0.29313
OTP Hum, Gen P1 (1/2)	OTP Human Genome	K11	OR5P3	120066	23592229	NM_153445	Plate 1 Duplex 1	J-009061-05	GAAAUAAUUCCAGCUAUCU	Plate 1 Duplex 2	J-009061-06	AUUCAUUGGCUGCUUAUUA	Plate 1 Duplex 3	J-009061-07	GGCCAAAUAAAGUCAAUCA	Plate 1 Duplex 4	J-009061-08	AGAGAGAGCUUAGAAUAAA	Sample	5392	4010	0	0.794819	0.649807	0	0.722313	0.102539	-	343	230	0	6.36128	5.73566	0	1.08092	1.01289	0	1.04691	0.0481055	1.09906	1.01793	0	1.0585	0.0573681	0.0953545	0.0178035	-5	0.056579	0.0548368
OTP Hum, Gen P1 (1/2)	OTP Human Genome	L11	DSC2	1824	40806177	NM_024422	Plate 1 Duplex 1	J-011996-05	GUGGAAAUCUUACGAGUUA	Plate 1 Duplex 2	J-011996-06	GCAAAUUGGUGUAGUUAAU	Plate 1 Duplex 3	J-011996-07	GAUUGGCGGUGGAGGAGUA	Plate 1 Duplex 4	J-011996-08	GGCAUAAGGUAUAAGAAAU	Sample	6926	6957	0	1.02094	1.12736	0	1.07415	0.0752486	-	305	416	0	4.4037	5.97959	0	0.748285	1.05597	0	0.902125	0.217563	0.760843	1.06122	0	0.911032	0.2124	-0.265992	0.0597752	-5	-0.103108	0.230352
OTP Hum, Gen P1 (1/2)	OTP Human Genome	M11	ZNF138	7697	37537515	NM_006524	Plate 1 Duplex 1	J-021278-17	GGAGCAAAACCUUGGAAAU	Plate 1 Duplex 2	J-021278-18	CGAACUUUACUAUGCAUAA	Plate 1 Duplex 3	J-021278-19	GGUGGUAGCCAAACAUUCA	Plate 1 Duplex 4	J-021278-20	CGCAAAGCUCACUGAACAU	Sample	5979	5283	0	0.881347	0.856092	0	0.86872	0.0178574	-	147	182	0	2.45861	3.44501	0	0.417771	0.608372	0	0.513072	0.134775	0.424782	0.6114	0	0.518091	0.131959	-0.786885	-0.468572	-5	-0.627728	0.225082
OTP Hum, Gen P1 (1/2)	OTP Human Genome	N11	TARSL2	123283	38570110	NM_152334	Plate 1 Duplex 1	J-015734-05	GUACAGGUGCGGUCCAUUA	Plate 1 Duplex 2	J-015734-06	GGGAAAUGCCUAUUAGAUU	Plate 1 Duplex 3	J-015734-07	GGUGAAGCAUCAACCAAUU	Plate 1 Duplex 4	J-015734-08	CCAUCAAUGUGCUACAAUU	Sample	6460	5783	0	0.952249	0.937116	0	0.944683	0.010701	-	443	546	0	6.85759	9.44147	0	1.16525	1.66732	0	1.41629	0.355011	1.18481	1.67561	0	1.43021	0.347051	0.172492	0.543765	-5	0.358129	0.26253
OTP Hum, Gen P1 (1/2)	OTP Human Genome	O11	RCN2	5955	4506456	NM_002902	Plate 1 Duplex 1	J-011380-09	GUAGUAUGUGACCGAGCUA	Plate 1 Duplex 2	J-011380-10	GAGAAAGACAGAUUCGUGA	Plate 1 Duplex 3	J-011380-11	UAAAGGACAAGAAGCGAUU	Plate 1 Duplex 4	J-011380-12	UGUUAAACUCGGCCACGAA	Sample	4693	3930	0	0.691781	0.636843	0	0.664312	0.0388469	-	48	33	0	1.0228	0.839695	0	0.173796	0.148286	0	0.161041	0.0180385	0.176713	0.149024	0	0.162868	0.0195791	-1.46472	-1.58319	-5	-1.52395	0.083768
OTP Hum, Gen P1 (1/2)	OTP Human Genome	B12	LY6K	54742	40068041	NM_017527	Plate 1 Duplex 1	J-013771-26	CAUCAGUGUUCAAAGAAUA	Plate 1 Duplex 2	J-013771-27	CCAGAGGACUCCCAGCGAA	Plate 1 Duplex 3	J-013771-28	GUAAAAUUCGCUACUGCAA	Plate 1 Duplex 4	J-013771-29	CGGACGAGGGUGACAAUAG	Sample	6967	6375	0	1.02698	1.03305	0	1.03002	0.00428697	-	215	228	0	3.08598	3.57647	0	0.524375	0.631587	0	0.577981	0.0758101	0.551367	0.619586	0	0.585477	0.048238	-0.561275	-0.456502	-5	-0.508889	0.074086
OTP Hum, Gen P1 (1/2)	OTP Human Genome	C12	RTKN2	219790	26190613	NM_145307	Plate 1 Duplex 1	J-016664-17	UCGAAUGCGAGAAGGAAUA	Plate 1 Duplex 2	J-016664-18	AGGAAGGACUUAAGGUGUA	Plate 1 Duplex 3	J-016664-19	GAUUAUGUCACCACGGAAA	Plate 1 Duplex 4	J-016664-20	CAAUAAAGAACGAUCACGA	Sample	7526	6241	0	1.10939	1.01133	0	1.06036	0.0693333	-	226	245	0	3.00292	3.92565	0	0.510263	0.693251	0	0.601757	0.129392	0.536528	0.680078	0	0.608303	0.101505	-0.585429	-0.371058	-5	-0.478243	0.151583
OTP Hum, Gen P1 (1/2)	OTP Human Genome	D12	TACSTD2	4070	4505056	NM_002353	Plate 1 Duplex 1	J-010609-05	GAAAGGAACCGAGCUUGUA	Plate 1 Duplex 2	J-010609-06	CGGCAGAACACGUCUCAGA	Plate 1 Duplex 3	J-010609-07	UCUAUUACCUGGACGAGAU	Plate 1 Duplex 4	J-010609-08	CCAACAAGAUGACCGUGUG	Sample	6934	5459	0	1.02212	0.884613	0	0.953366	0.0972326	-	234	290	0	3.37468	5.31233	0	0.573432	0.938131	0	0.755781	0.257881	0.602949	0.920305	0	0.761627	0.224405	-0.481169	-0.0823639	-5	-0.281767	0.281998
OTP Hum, Gen P1 (1/2)	OTP Human Genome	E12	NTN1	9423	4758839	NM_004822	Plate 1 Duplex 1	J-011946-05	GAACAUCAUCUCCGUGUAU	Plate 1 Duplex 2	J-011946-06	GGCAAAACCUGCAACCAAA	Plate 1 Duplex 3	J-011946-07	GGACAUCGCCUGCAAGUGU	Plate 1 Duplex 4	J-011946-08	GGAGGAGCCUGAAGACUGC	Sample	6742	5601	0	0.993818	0.907623	0	0.950721	0.060949	-	411	309	0	6.09611	5.51687	0	1.03586	0.974252	0	1.00506	0.0435659	1.08918	0.95574	0	1.02246	0.0943592	0.0861631	-0.0450647	-5	0.0205492	0.0927921
OTP Hum, Gen P1 (1/2)	OTP Human Genome	F12	UBC	7316	67191207	NM_021009	Plate 1 Duplex 1	J-019408-05	GUAAGACCAUCACUCUCGA	Plate 1 Duplex 2	J-019408-06	GUGAAGACCCUGACUGGUA	Plate 1 Duplex 3	J-019408-07	AAGCAAAGAUCCAGGACAA	Plate 1 Duplex 4	J-019408-08	GUGAAGACUCUGACUGGUA	Sample	608	559	0	0.0896235	0.0905841	0	0.0901038	0.000679254	Down	45	26	0	7.40132	4.65116	0	1.25765	0.821372	0	1.03951	0.308492	1.32238	0.805765	0	1.06407	0.365304	0.287391	-0.211365	-5	0.038013	0.352674
OTP Hum, Gen P1 (1/2)	OTP Human Genome	G12	C20ORF166	128826	194018525	NM_178463	Plate 1 Duplex 1	J-017728-13	GUAUCUAGGCCCACCCUUA	Plate 1 Duplex 2	J-017728-14	GGCAACAGCUGACGGGGAA	Plate 1 Duplex 3	J-017728-15	GUCCAUUACUCACAAAGAA	Plate 1 Duplex 4	J-017728-16	GGGAACGCCUCCUCUGCUA	Sample	4865	3979	0	0.717135	0.644784	0	0.680959	0.0511603	-	167	184	0	3.43268	4.62428	0	0.583288	0.816625	0	0.699956	0.164994	0.613313	0.801108	0	0.70721	0.132791	-0.46574	-0.216914	-5	-0.341327	0.175947
OTP Hum, Gen P1 (1/2)	OTP Human Genome	H12	ZNF550	162972	89001095	NM_001039654	Plate 1 Duplex 1	J-016872-17	GGAAAGACGCCUUGAUUCA	Plate 1 Duplex 2	J-016872-18	UGGAAAUGCAGAAAGGUAA	Plate 1 Duplex 3	J-016872-19	CCAGAGAGCCAACCACUUA	Plate 1 Duplex 4	J-016872-20	AGUGGUAUCUCGUUCGACA	Sample	6266	5458	0	0.923652	0.884451	0	0.904051	0.0277198	-	383	336	0	6.11235	6.1561	0	1.03862	1.08714	0	1.06288	0.0343045	1.09209	1.06648	0	1.07928	0.0181059	0.0888698	0.0647796	-5	0.0768247	0.0170344
OTP Hum, Gen P1 (1/2)	OTP Human Genome	I12	MADCAM1	8174	18780284	NM_130762	Plate 1 Duplex 1	J-017491-05	CGUCCAAACCUGCGGGUGA	Plate 1 Duplex 2	J-017491-06	GCCAGUCCCUCCAGGUGAA	Plate 1 Duplex 3	J-017491-07	CCGUGCAGCUCCUUGUGUA	Plate 1 Duplex 4	J-017491-08	UAUCACCUCUGGAAACGCU	Sample	6564	6228	0	0.96758	1.00923	0	0.988403	0.0294488	-	220	195	0	3.35161	3.13102	0	0.569513	0.552923	0	0.561218	0.0117311	0.598828	0.542417	0	0.570623	0.0398892	-0.487362	-0.575781	-5	-0.531572	0.0625217
OTP Hum, Gen P1 (1/2)	OTP Human Genome	J12	C10ORF35	219738	149588739	NM_145306	Plate 1 Duplex 1	J-016289-19	AAUCAGAGCAAGAAAGCGA	Plate 1 Duplex 2	J-016289-20	GCUCAUGAUGCUUGGUGUU	Plate 1 Duplex 3	J-016289-21	GUGGGUUUGUUGAGAGGGA	Plate 1 Duplex 4	J-016289-22	GGAGCAGGACUUGGGCUUA	Sample	7437	6224	0	1.09627	1.00858	0	1.05242	0.0620045	-	401	479	0	5.39196	7.69602	0	0.916212	1.35908	0	1.13765	0.313153	0.963374	1.33325	0	1.14831	0.261545	-0.0371747	0.296056	-5	0.129441	0.23563
OTP Hum, Gen P1 (1/2)	OTP Human Genome	K12	EMCN	51705	20070283	NM_016242	Plate 1 Duplex 1	J-015860-09	GCGUGAAGCUUCUUACCGU	Plate 1 Duplex 2	J-015860-10	AGGCAAUAAUUACGCUUAA	Plate 1 Duplex 3	J-015860-11	GGAAAAGUUGCACGUGUAU	Plate 1 Duplex 4	J-015860-12	CAUCAUUUCAAACGUAACA	Sample	6845	6335	0	1.009	1.02657	0	1.01778	0.01242	-	311	308	0	4.54346	4.86188	0	0.772034	0.858584	0	0.815309	0.0611997	0.811774	0.84227	0	0.827022	0.0215635	-0.204244	-0.168742	-5	-0.186493	0.0251038
OTP Hum, Gen P1 (1/2)	OTP Human Genome	L12	GLG1	2734	55742888	NM_012201	Plate 1 Duplex 1	J-010597-05	ACACCAUUGUUCCGGAUUA	Plate 1 Duplex 2	J-010597-06	GAACACAGAUUACCGCUUA	Plate 1 Duplex 3	J-010597-07	GUAAUGACGUCUCCAUCUA	Plate 1 Duplex 4	J-010597-08	GUGUAUAAGUGCCUCUUUA	Sample	5832	5578	0	0.859678	0.903896	0	0.881787	0.0312672	-	214	381	0	3.66941	6.83041	0	0.623514	1.20622	0	0.914865	0.412033	0.655608	1.1833	0	0.919452	0.373132	-0.404858	0.171169	-5	-0.116845	0.407312
OTP Hum, Gen P1 (1/2)	OTP Human Genome	M12	BSN	8927	91208419	NM_003458	Plate 1 Duplex 1	J-008695-09	AGUCAGACCUGGCGUCCUA	Plate 1 Duplex 2	J-008695-10	CGAGAUGAGCGCCGAGGAA	Plate 1 Duplex 3	J-008695-11	GGGUAUCACACAACGCAAA	Plate 1 Duplex 4	J-008695-12	AAGCAAAGCAGCAGCGCAA	Sample	6988	6317	0	1.03008	1.02365	0	1.02686	0.0045478	-	316	462	0	4.52204	7.3136	0	0.768394	1.29155	0	1.02997	0.369924	0.807946	1.267	0	1.03748	0.324603	-0.208776	0.242345	-5	0.0167848	0.318991
OTP Hum, Gen P1 (1/2)	OTP Human Genome	N12	FOXR1	283150	61743928	NM_181721	Plate 1 Duplex 1	J-026523-17	CCACUCGGCUAGAAAGUAU	Plate 1 Duplex 2	J-026523-18	GGAAGAAUACUGUCCGUCA	Plate 1 Duplex 3	J-026523-19	AGGUAUAAACUCCGAAUUG	Plate 1 Duplex 4	J-026523-20	GAGUCGGAGGCUUCGGCAA	Sample	7600	5693	0	1.12029	0.922532	0	1.02141	0.139839	-	1030	861	0	13.5526	15.1238	0	2.30289	2.67079	0	2.48684	0.260148	2.42143	2.62005	0	2.52074	0.140443	0.96739	1.06222	-5	1.01481	0.0670562
OTP Hum, Gen P1 (1/2)	OTP Human Genome	O12	ZNF600	162966	156766085	NM_198457	Plate 1 Duplex 1	J-031845-17	AGUUCAUGGUGUAGGGAAA	Plate 1 Duplex 2	J-031845-18	GGUCAUACCUUGCAAGCCA	Plate 1 Duplex 3	J-031845-19	GGUCAUACCUUCAUUGCCA	Plate 1 Duplex 4	J-031845-20	ACAAGGCUUUCGUGCGUAA	Sample	6061	5835	0	0.893434	0.945542	0	0.919488	0.0368461		41	49	0	0.676456	0.83976	0	0.114945	0.148297	0	0.131621	0.0235839	0.120861	0.14548	0	0.133171	0.0174077	-1.72337	-1.5996	-5	-1.66148	0.0875201
OTP Hum, Gen P1 (1/2)	OTP Human Genome	B13	CPNE5	57699	25141322	NM_020939	Plate 1 Duplex 1	J-013155-05	UAUACGACGUUGACUCUAA	Plate 1 Duplex 2	J-013155-06	GGGAGUUCACCACCAGUUA	Plate 1 Duplex 3	J-013155-07	CCCAAGGGAUGGAGAACAA	Plate 1 Duplex 4	J-013155-08	GUAGGGAUGUCGCCACCAU	Sample	6264	6165	0	0.923358	0.999018	0	0.961188	0.0534997	-	178	133	0	2.84163	2.15734	0	0.482856	0.380976	0	0.431916	0.0720405	0.51762	0.398712	0	0.458166	0.0840807	-0.616993	-0.839919	-5	-0.728456	0.157632
OTP Hum, Gen P1 (1/2)	OTP Human Genome	C13	KIAA1618	57714	66529202	NM_020954	Plate 1 Duplex 1	J-023323-17	UAGAAAUGCUGUUGCGACU	Plate 1 Duplex 2	J-023323-18	UACCAUUGCCGGACGGAAA	Plate 1 Duplex 3	J-023323-19	GCACAAGUCACACGGGCUU	Plate 1 Duplex 4	J-023323-20	GUUGAGAUAUUGUUCGUAU	Sample	6380	5464	0	0.940457	0.885423	0	0.91294	0.0389148	-	211	154	0	3.30721	2.81845	0	0.561968	0.497724	0	0.529846	0.0454272	0.602427	0.520895	0	0.561661	0.0576516	-0.481952	-0.61146	-5	-0.546706	0.091576
OTP Hum, Gen P1 (1/2)	OTP Human Genome	D13	BCCIP	56647	17402870	NM_078468	Plate 1 Duplex 1	J-013030-06	GGGCACACAGAACCAAUAA	Plate 1 Duplex 2	J-013030-07	GAAAGGGUACCCAGUGUGU	Plate 1 Duplex 3	J-013030-08	AAAGAAACCUAGCAACAAA	Plate 1 Duplex 4	J-013030-09	CAACAGAACCAUAUUGGGA	Sample	6232	5370	0	0.918641	0.870191	0	0.894416	0.0342593	-	693	631	0	11.12	11.7505	0	1.88954	2.07507	0	1.98231	0.131195	2.02558	2.17168	0	2.09863	0.10331	0.758106	0.838874	-5	0.79849	0.0571113
OTP Hum, Gen P1 (1/2)	OTP Human Genome	E13	MYADM	91663	66932921	NM_138373	Plate 1 Duplex 1	J-018277-09	UGUUAAUCGUAGAACCGUU	Plate 1 Duplex 2	J-018277-10	CCAUCAACCUACUGGCGUA	Plate 1 Duplex 3	J-018277-11	GCUUCAUCCUAGCGGCCAU	Plate 1 Duplex 4	J-018277-12	GAUGUAAGCUGCAGCCGCA	Sample	5050	4401	0	0.744405	0.713167	0	0.728786	0.0220887	-	374	322	0	7.40594	7.31652	0	1.25843	1.29206	0	1.27525	0.0237792	1.34903	1.35221	0	1.35062	0.00224764	0.308534	0.311033	-5	0.309783	0.00176725
OTP Hum, Gen P1 (1/2)	OTP Human Genome	F13	FOXR2	139628	38348218	NM_198451	Plate 1 Duplex 1	J-027215-09	CAAAUACAGAGUCGGAGUA	Plate 1 Duplex 2	J-027215-10	CAAUUUCACCCGACAGCAU	Plate 1 Duplex 3	J-027215-11	ACAUGAGGAAUGAGUUAUU	Plate 1 Duplex 4	J-027215-12	UCAGUGUGCAGGAGAUCUA	Sample	6499	5550	0	0.957998	0.899359	0	0.928679	0.0414643	-	358	216	0	5.50854	3.89189	0	0.936022	0.687289	0	0.811656	0.175881	1.00341	0.719285	0	0.861348	0.200908	0.00340687	-0.318875	-5	-0.157734	0.227888
OTP Hum, Gen P1 (1/2)	OTP Human Genome	G13	CYLC1	1538	117935037	NM_021118	Plate 1 Duplex 1	J-024769-17	GCAAAUAGUAGAAGAGAAA	Plate 1 Duplex 2	J-024769-18	CUCAAAGGAUGAAAGGAAA	Plate 1 Duplex 3	J-024769-19	CAGAGAGGUACAAAUGAUA	Plate 1 Duplex 4	J-024769-20	AGUUACUAGACAUGACAAA	Sample	6794	6025	0	1.00148	0.976331	0	0.988907	0.0177853	-	169	127	0	2.48749	2.10788	0	0.422679	0.372242	0	0.39746	0.0356645	0.45311	0.389571	0	0.421341	0.0449286	-0.732134	-0.85917	-5	-0.795652	0.0898277
OTP Hum, Gen P1 (1/2)	OTP Human Genome	H13	BTN2A3	54718	13184051	NM_024018	Plate 1 Duplex 1	J-021361-18	CGGGCAACCCAGAGAGAUU	Plate 1 Duplex 2	J-021361-19	CCUCAUUAGGUGUGGCUUU	Plate 1 Duplex 3	J-021361-20	GGGCUGGACACUUCACAGA	Plate 1 Duplex 4	J-021361-21	AGACACUGGUCAUCCCUAU	Sample	6285	5853	0	0.926453	0.948459	0	0.937456	0.0155605	-	251	223	0	3.99364	3.81001	0	0.678607	0.672829	0	0.675718	0.00408515	0.727463	0.704153	0	0.715808	0.0164831	-0.308279	-0.33874	-5	-0.323509	0.0215392
OTP Hum, Gen P1 (1/2)	OTP Human Genome	I13	MAGEA2B	266740	34335237	NM_153488	Plate 1 Duplex 1	J-019148-09	GCCUAUAUUGUGAACGAAU	Plate 1 Duplex 2	J-019148-10	CACUAAAGAUCGGUGGAGA	Plate 1 Duplex 3	J-019148-11	CCUCAGAAAUUGCCAGGAC	Plate 1 Duplex 4	J-019148-12	UCCACUGCCUCGUGUGAUA	Sample	6476	6099	0	0.954608	0.988323	0	0.971465	0.0238399	-	148	191	0	2.28536	3.13166	0	0.388333	0.553036	0	0.470685	0.116462	0.416291	0.578782	0	0.497537	0.114898	-0.803865	-0.517988	-5	-0.660926	0.202145
OTP Hum, Gen P1 (1/2)	OTP Human Genome	J13	KDELR1	10945	32307173	NM_006801	Plate 1 Duplex 1	J-019136-09	GUUCAAAGCUACUUACGAU	Plate 1 Duplex 2	J-019136-10	AGUUGAGUUUGCCGGCAUA	Plate 1 Duplex 3	J-019136-11	CGCCGGAAUUUCAGGGAAG	Plate 1 Duplex 4	J-019136-12	CCACGGUCUGGUUGAUUUA	Sample	6939	5984	0	1.02286	0.969687	0	0.996272	0.037597	-	439	551	0	6.32656	9.20789	0	1.07502	1.62607	0	1.35054	0.389648	1.15242	1.70177	0	1.42709	0.388449	0.143894	0.560964	-5	0.352429	0.294913
OTP Hum, Gen P1 (1/2)	OTP Human Genome	K13	BANF2	140836	141802255	NM_001014977	Plate 1 Duplex 1	J-018231-17	GCCAUGAGCUCGCGAUCAA	Plate 1 Duplex 2	J-018231-18	CAAGAAUGAAGCCGAGUUU	Plate 1 Duplex 3	J-018231-19	GACAAUUCCUUCUGAUGCA	Plate 1 Duplex 4	J-018231-20	UCCGAACCCAUUGGAGAAA	Sample	7015	5566	0	1.03406	0.901952	0	0.968006	0.0934149	-	397	298	0	5.6593	5.35393	0	0.96164	0.945478	0	0.953559	0.0114279	1.03087	0.989495	0	1.01018	0.0292593	0.0304993	-0.0105497	-5	0.00997477	0.029026
OTP Hum, Gen P1 (1/2)	OTP Human Genome	L13	COL1A2	1278	48762933	NM_000089	Plate 1 Duplex 1	J-004758-05	CAGAGGUCUUCCUGGCUUA	Plate 1 Duplex 2	J-004758-06	CAGGUUCACUUACACUGUU	Plate 1 Duplex 3	J-004758-07	GGAACUUUGCUGCUCAGUA	Plate 1 Duplex 4	J-004758-08	CCAAUGGGCUUAAUGGGAC	Sample	6209	6300	0	0.91525	1.02089	0	0.968072	0.0747014	-	109	163	0	1.75552	2.5873	0	0.298301	0.456905	0	0.377603	0.11215	0.319777	0.478176	0	0.398976	0.112005	-1.01948	-0.685927	-5	-0.852705	0.23586
OTP Hum, Gen P1 (1/2)	OTP Human Genome	M13	CABP1	9478	38176289	NM_004276	Plate 1 Duplex 1	J-013474-05	CGAGACAUAGAGGAAAUUA	Plate 1 Duplex 2	J-013474-06	CGAGAUGCUUUCCGAGAGU	Plate 1 Duplex 3	J-013474-07	GGGAAAUAAGCACCAGUGA	Plate 1 Duplex 4	J-013474-08	AGAUAUGAUUGGUGUAAAG	Sample	5874	5212	0	0.865869	0.844587	0	0.855228	0.0150484	-	206	111	0	3.50698	2.1297	0	0.595913	0.376095	0	0.486004	0.155435	0.638816	0.393604	0	0.51621	0.173391	-0.428643	-0.850633	-5	-0.639638	0.298393
OTP Hum, Gen P1 (1/2)	OTP Human Genome	N13	ARFIP1	27236	71040088	NM_014447	Plate 1 Duplex 1	J-020256-09	GUAAAAUCACAGCGGAAAA	Plate 1 Duplex 2	J-020256-10	GCUAUAAUGCCGAUACCCA	Plate 1 Duplex 3	J-020256-11	GGUUCUAUCAGUAGUGUAA	Plate 1 Duplex 4	J-020256-12	GGAAUGGAGCACUAUGUAU	Sample	6616	5345	0	0.975245	0.866139	0	0.920692	0.0771492	-	374	303	0	5.65296	5.66885	0	0.960563	1.00109	0	0.980827	0.0286577	1.02972	1.0477	0	1.03871	0.0127118	0.0293718	0.0468113	-5	0.0380916	0.0123316
OTP Hum, Gen P1 (1/2)	OTP Human Genome	O13	C7ORF23	79161	34147374	NM_024315	Plate 1 Duplex 1	J-004156-17	GUAUCGACAAGGAGACUUA	Plate 1 Duplex 2	J-004156-18	GGAUCGAAUCAUCAAUUUA	Plate 1 Duplex 3	J-004156-19	CCAUGAUGUGGGAAGGUGA	Plate 1 Duplex 4	J-004156-20	CCAAAACCGUUGAAUAUAU	Sample	7158	5406	0	1.05514	0.876024	0	0.965582	0.126654	-	319	244	0	4.45655	4.5135	0	0.757266	0.797062	0	0.777164	0.0281401	0.811786	0.834169	0	0.822978	0.0158273	-0.20423	-0.178071	-5	-0.19115	0.0184977
OTP Hum, Gen P1 (1/2)	OTP Human Genome	B14	SPACA5B	729201	120952754	NM_001079900	Plate 1 Duplex 1	J-184317-13	CCUGAUGGCAGCAGUGAAU	Plate 1 Duplex 2	J-184317-14	GCCAUAUUCUGGAUGACAU	Plate 1 Duplex 3	J-184317-15	GCUACAAGGGCUACGGCGU	Plate 1 Duplex 4	J-184317-16	UGGCUCAAGGGGUGUGAUA	Sample	6299	5672	0	0.928517	0.919129	0	0.923823	0.00663847	-	185	74	0	2.93697	1.30465	0	0.499057	0.230396	0	0.364726	0.189972	0.545599	0.236147	0	0.390873	0.218815	-0.570602	-1.25367	-5	-0.912134	0.482999
OTP Hum, Gen P1 (1/2)	OTP Human Genome	C14	RANBP9	10048	39812377	NM_005493	Plate 1 Duplex 1	J-012061-05	GGACAUAGUUUAGGUAUUG	Plate 1 Duplex 2	J-012061-06	GUCAUUGGCUGUUGUGUUA	Plate 1 Duplex 3	J-012061-07	UCACUGACCUACCGCCAAA	Plate 1 Duplex 4	J-012061-08	GGUAUUAGCAGGAAGAAUG	Sample	6287	6564	0	0.926748	1.06367	0	0.995211	0.0968215	-	138	132	0	2.19501	2.01097	0	0.37298	0.355127	0	0.364053	0.0126237	0.407764	0.363993	0	0.385878	0.0309511	-0.821198	-0.915033	-5	-0.868116	0.0663516
OTP Hum, Gen P1 (1/2)	OTP Human Genome	D14	C2ORF3	6936	44890064	NM_003203	Plate 1 Duplex 1	J-011791-17	GGAAAGUAGUUCAGAUAAA	Plate 1 Duplex 2	J-011791-18	GCCUAAAGCUCUUCCGCAA	Plate 1 Duplex 3	J-011791-19	GCAGUGAGGACUUGUGAUU	Plate 1 Duplex 4	J-011791-20	GUUGGCUAUUAGAGAGUAA	Sample	6944	6399	0	1.02359	1.03694	0	1.03027	0.00943434	-	380	505	0	5.47235	7.89186	0	0.929873	1.39366	0	1.16177	0.327949	1.01659	1.42845	0	1.22252	0.29123	0.016484	0.369617	-5	0.19305	0.249703
OTP Hum, Gen P1 (1/2)	OTP Human Genome	E14	LRRC6	23639	31621308	NM_012472	Plate 1 Duplex 1	J-018722-09	GAUAAAUGGUGCCGGGAUU	Plate 1 Duplex 2	J-018722-10	AGAUCUUAUUAGACGGAAU	Plate 1 Duplex 3	J-018722-11	CUGCAGAAGUGAAACCCGA	Plate 1 Duplex 4	J-018722-12	AGACAAGAGAAGUAACGCA	Sample	7060	6358	0	1.04069	1.03029	0	1.03549	0.00735459	-	634	399	0	8.98017	6.27556	0	1.52593	1.10823	0	1.31708	0.295356	1.66824	1.1359	0	1.40207	0.37642	0.538875	0.129061	-5	0.333968	0.289782
OTP Hum, Gen P1 (1/2)	OTP Human Genome	F14	POU6F2	11281	51873039	NM_007252	Plate 1 Duplex 1	J-019645-09	GUGAAAUGAAUGCGGAGUU	Plate 1 Duplex 2	J-019645-10	AUGCAGAACCUGACCGAGU	Plate 1 Duplex 3	J-019645-11	GAACACAAUUAAACGCUUA	Plate 1 Duplex 4	J-019645-12	CCUUCAACAUGGCGGGACA	Sample	7534	6618	0	1.11056	1.07242	0	1.09149	0.0269689	-	249	287	0	3.30502	4.33666	0	0.561595	0.765832	0	0.663714	0.144417	0.61397	0.78495	0	0.69946	0.120902	-0.464769	-0.236365	-5	-0.350567	0.161506
OTP Hum, Gen P1 (1/2)	OTP Human Genome	G14	ENSA	2029	46389561	NM_207168	Plate 1 Duplex 1	J-011852-05	GCUAAAGGCCAAAUACCCA	Plate 1 Duplex 2	J-011852-06	AGAGAGCUGAAGAGGCAAA	Plate 1 Duplex 3	J-011852-07	UGAAGAGACUCCAGAAAGG	Plate 1 Duplex 4	J-011852-08	AGGACACGCAGGAGAAAGA	Sample	5538	4908	0	0.81634	0.795325	0	0.805833	0.0148599	-	169	163	0	3.05164	3.32111	0	0.518541	0.586491	0	0.552516	0.0480479	0.566901	0.601132	0	0.584017	0.0242055	-0.536543	-0.483895	-5	-0.510219	0.0372275
OTP Hum, Gen P1 (1/2)	OTP Human Genome	H14	ATG9A	79065	40254958	NM_024085	Plate 1 Duplex 1	J-014294-09	GGAUCGUGCAGACGCAGAA	Plate 1 Duplex 2	J-014294-10	UUAUAGACUUCUUCCGAAA	Plate 1 Duplex 3	J-014294-11	GAAGAUGGGCAGUCGGCAU	Plate 1 Duplex 4	J-014294-12	CCUCACCAUUUAUGACGAA	Sample	6951	6288	0	1.02463	1.01895	0	1.02179	0.00401414	-	449	540	0	6.4595	8.58779	0	1.09761	1.51656	0	1.30709	0.296242	1.19998	1.55442	0	1.3772	0.25063	0.185665	0.461145	-5	0.323405	0.194793
OTP Hum, Gen P1 (1/2)	OTP Human Genome	I14	RPL23	9349	78190459	NM_000978	Plate 1 Duplex 1	J-013634-09	CAACGAAAGUCAUACCGUA	Plate 1 Duplex 2	J-013634-10	GCAUGAUUCUCCAGUAUAU	Plate 1 Duplex 3	J-013634-11	AGAUAAUGCAGGAGUCAUA	Plate 1 Duplex 4	J-013634-12	CAAAGGAGUGUGCAGACUU	Sample	1804	1450	0	0.265922	0.234968	0	0.250445	0.0218882	-	55	39	0	3.04878	2.68966	0	0.518055	0.47498	0	0.496517	0.0304587	0.566369	0.486837	0	0.526603	0.0562374	-0.53738	-0.67041	-5	-0.603895	0.0940664
OTP Hum, Gen P1 (1/2)	OTP Human Genome	J14	DET1	55070	33354282	NM_017996	Plate 1 Duplex 1	J-019393-05	GUAGUAACACUGCGAGUCA	Plate 1 Duplex 2	J-019393-06	GAUAAUGGAUCAUCAUGUU	Plate 1 Duplex 3	J-019393-07	CAAGUACACUAGUGAGGAU	Plate 1 Duplex 4	J-019393-08	GAACAGGAUGGUAGUGCAA	Sample	7423	5918	0	1.0942	0.958992	0	1.0266	0.0956081	-	300	382	0	4.04149	6.45488	0	0.686739	1.1399	0	0.91332	0.320434	0.750784	1.16836	0	0.95957	0.295269	-0.278576	0.158045	-5	-0.0602655	0.308737
OTP Hum, Gen P1 (1/2)	OTP Human Genome	K14	MOBKL1A	92597	41406062	NM_173468	Plate 1 Duplex 1	J-018359-09	GGUUAAAUGUUGAUACGAA	Plate 1 Duplex 2	J-018359-10	GCACCAAAGUAUAUUGAUU	Plate 1 Duplex 3	J-018359-11	GCAGAUGGAACGAACAUAA	Plate 1 Duplex 4	J-018359-12	AUGAAUGGGUUGCAGUUAA	Sample	5997	6077	0	0.884	0.984757	0	0.934379	0.0712464	-	158	122	0	2.63465	2.00757	0	0.447685	0.354527	0	0.401106	0.0658728	0.489436	0.363377	0	0.426407	0.0891373	-0.665797	-0.916415	-5	-0.791106	0.177214
OTP Hum, Gen P1 (1/2)	OTP Human Genome	L14	C1QTNF5	114902	49472831	NM_015645	Plate 1 Duplex 1	J-013893-05	GGGCCAGCCUGCAGUUUGA	Plate 1 Duplex 2	J-013893-06	GCGAAUCCAUUGCCUCUUU	Plate 1 Duplex 3	J-013893-07	UGAACGAGCAGGGACAUUA	Plate 1 Duplex 4	J-013893-08	UGACUACAUUGGCAUCUAU	Sample	7075	6431	0	1.0429	1.04212	0	1.04251	0.00055342	-	259	292	0	3.66078	4.54051	0	0.622047	0.801831	0	0.711939	0.127127	0.680059	0.821848	0	0.750953	0.10026	-0.371084	-0.1924	-5	-0.281742	0.126348
OTP Hum, Gen P1 (1/2)	OTP Human Genome	M14	TSPYL1	7259	133778911	NM_003309	Plate 1 Duplex 1	J-028592-18	GUUAAGAGCUUUCGAGGAA	Plate 1 Duplex 2	J-028592-19	CGACCAAAGCGAGGCGACA	Plate 1 Duplex 3	J-028592-20	GCGGUCAUGUGGCGAUCAA	Plate 1 Duplex 4	J-028592-21	GCGUGAAGGAGUCCGUAGA	Sample	6450	5482	0	0.950775	0.88834	0	0.919557	0.0441486	-	438	335	0	6.7907	6.11091	0	1.15389	1.07916	0	1.11652	0.052844	1.2615	1.1061	0	1.1838	0.109888	0.237783	0.101861	-5	0.169822	0.0961119
OTP Hum, Gen P1 (1/2)	OTP Human Genome	N14	RHPN2	85415	37059770	NM_033103	Plate 1 Duplex 1	J-016798-09	GAUGAGGACCGGAGCGGAA	Plate 1 Duplex 2	J-016798-10	AAACGAAAGACGUCGACUU	Plate 1 Duplex 3	J-016798-11	UGUAAGUGGCUGACGCUGA	Plate 1 Duplex 4	J-016798-12	AGAAGAAGAACGACGGCUA	Sample	6413	5740	0	0.945321	0.930148	0	0.937734	0.0107292	-	309	373	0	4.81834	6.49826	0	0.818742	1.14756	0	0.983151	0.23251	0.895098	1.17621	0	1.03565	0.198775	-0.109603	0.164958	-5	0.0276776	0.194144
OTP Hum, Gen P1 (1/2)	OTP Human Genome	O14	ATOH7	220202	38327523	NM_145178	Plate 1 Duplex 1	J-009030-17	GUGCAAGCAUGAAGUAGAA	Plate 1 Duplex 2	J-009030-18	GGAUUAAGCUAUUCUGUUC	Plate 1 Duplex 3	J-009030-19	GUACAUGGGUAUCGGUGCU	Plate 1 Duplex 4	J-009030-20	GAGGAAAAUUAGUCGAUUC	Sample	6698	6523	0	0.987332	1.05703	0	1.02218	0.049284	-	385	379	0	5.74798	5.81021	0	0.976709	1.02605	0	1.00138	0.0348924	1.0678	1.05167	0	1.05973	0.0114046	0.0660302	0.0506328	-5	0.0583315	0.0108876
OTP Hum, Gen P1 (1/2)	OTP Human Genome	B15	C10ORF71	118461	49574497	NM_199459	Plate 1 Duplex 1	J-026273-05	CAGGACAGCUAAACGGAUA	Plate 1 Duplex 2	J-026273-06	GUUAAGAGCACAUACAGUU	Plate 1 Duplex 3	J-026273-07	ACACGAUCAUCAACACAUA	Plate 1 Duplex 4	J-026273-08	CGACAGGUGUUUGGGACUU	Sample	7438	6278	0	1.09641	1.01733	0	1.05687	0.0559212	-	768	621	0	10.3254	9.89169	0	1.75451	1.74682	0	1.75066	0.00543233	1.95342	1.90564	0	1.92953	0.0337896	0.716488	0.688242	-5	0.702365	0.0199728
OTP Hum, Gen P1 (1/2)	OTP Human Genome	C15	HSPC159	29094	7661817	NM_014181	Plate 1 Duplex 1	J-020714-09	GAUCAGUGGCCGACAGCGA	Plate 1 Duplex 2	J-020714-10	CCAUCGCAUUCAAACGUUA	Plate 1 Duplex 3	J-020714-11	GGACAAAGACACCGAGCCA	Plate 1 Duplex 4	J-020714-12	CGGCAGCUACUCAGAAAUU	Sample	4802	4006	0	0.707849	0.649159	0	0.678504	0.0414998	-	188	180	0	3.91504	4.49326	0	0.665251	0.793488	0	0.729369	0.0906772	0.740674	0.865629	0	0.803151	0.0883563	-0.291361	-0.142237	-5	-0.216799	0.105446
OTP Hum, Gen P1 (1/2)	OTP Human Genome	D15	RPL28	6158	209915585	NM_001136136	Plate 1 Duplex 1	J-011145-17	AAUGGAUGGUCGUGCGGAA	Plate 1 Duplex 2	J-011145-18	AGAGGAAUAAGCAGACCUA	Plate 1 Duplex 3	J-011145-19	GGACUGAUUCACCGCAAGA	Plate 1 Duplex 4	J-011145-20	AAGGUGUCGUGGUGGUCAU	Sample	4953	3979	0	0.730107	0.644784	0	0.687445	0.0603327	-	258	211	0	5.20896	5.30284	0	0.885118	0.936455	0	0.910786	0.0363012	0.985469	1.02159	0	1.00353	0.025545	-0.0146166	0.0214105	-5	0.00339697	0.025475
OTP Hum, Gen P1 (1/2)	OTP Human Genome	E15	SLAMF7	57823	19923571	NM_021181	Plate 1 Duplex 1	J-017122-05	UCGGGAAACUCCUAACAUA	Plate 1 Duplex 2	J-017122-06	ACUCAGGGAUCUACUAUGU	Plate 1 Duplex 3	J-017122-07	CACAAUCCCUCACACUAAU	Plate 1 Duplex 4	J-017122-08	UGAAAGAGCUGGUCGGUUC	Sample	6758	6259	0	0.996177	1.01425	0	1.00521	0.0127798	-	291	288	0	4.30601	4.60137	0	0.731685	0.81258	0	0.772133	0.057201	0.814641	0.886457	0	0.850549	0.0507816	-0.200862	-0.119082	-5	-0.159972	0.0578273
OTP Hum, Gen P1 (1/2)	OTP Human Genome	F15	EME1	146956	22748968	NM_152463	Plate 1 Duplex 1	J-016420-09	GAAUUUGCUCGCAGACAUA	Plate 1 Duplex 2	J-016420-10	GUGCAGUUGUGAAUGCCUA	Plate 1 Duplex 3	J-016420-11	CCGCAUUGGACCAGAACUA	Plate 1 Duplex 4	J-016420-12	GCUAAGCAGUGAAAGUGAA	Sample	6397	5681	0	0.942963	0.920587	0	0.931775	0.015822	-	238	297	0	3.72049	5.22795	0	0.632194	0.923231	0	0.777712	0.205794	0.703869	1.00717	0	0.855518	0.214464	-0.339115	0.0071472	-5	-0.165984	0.244844
OTP Hum, Gen P1 (1/2)	OTP Human Genome	G15	FJX1	24147	18765710	NM_014344	Plate 1 Duplex 1	J-012512-09	GGACUUAGUGUCACCGGGA	Plate 1 Duplex 2	J-012512-10	UCGACUACCUGACGGCCAA	Plate 1 Duplex 3	J-012512-11	AGUACAAUGGACCGACUUA	Plate 1 Duplex 4	J-012512-12	CGGAGCAGAUUCAGGGCGA	Sample	5742	4490	0	0.846411	0.727589	0	0.787	0.0840196	-	181	155	0	3.15221	3.45212	0	0.53563	0.609627	0	0.572628	0.0523234	0.596358	0.665052	0	0.630705	0.0485741	-0.491092	-0.391696	-5	-0.441394	0.0702835
OTP Hum, Gen P1 (1/2)	OTP Human Genome	H15	TRADD	8717	24234723	NM_003789	Plate 1 Duplex 1	J-004452-05	GGGUCAGCCUGUAGUGAAU	Plate 1 Duplex 2	J-004452-06	GAGGAGCGCUGUUUGAGUU	Plate 1 Duplex 3	J-004452-07	GGUCUCAAAUGGCGCAAGG	Plate 1 Duplex 4	J-004452-08	GGAGGAUGCGCUGCGAAAU	Sample	7254	6610	0	1.06929	1.07113	0	1.07021	0.00129955	-	163	131	0	2.24704	1.98185	0	0.381821	0.349984	0	0.365903	0.022512	0.42511	0.381804	0	0.403457	0.0306224	-0.786235	-0.875816	-5	-0.831026	0.0633435
OTP Hum, Gen P1 (1/2)	OTP Human Genome	I15	KIAA0913	23053	122114657	NM_015037	Plate 1 Duplex 1	J-026438-17	CCUGAAACAACAUCGGAUA	Plate 1 Duplex 2	J-026438-18	CAACUGGAACAGCGAGACA	Plate 1 Duplex 3	J-026438-19	GGGAUCAGCUCUUCCGCAU	Plate 1 Duplex 4	J-026438-20	GGUUGGUGGUAUAGCGUAC	Sample	6656	6200	0	0.981141	1.00469	0	0.992915	0.016651	-	416	278	0	6.25	4.48387	0	1.06201	0.791829	0	0.926921	0.191048	1.18242	0.86382	0	1.02312	0.225284	0.170402	-0.144269	-5	0.0130665	0.222506
OTP Hum, Gen P1 (1/2)	OTP Human Genome	J15	PCDH9	5101	45243537	NM_020403	Plate 1 Duplex 1	J-013194-05	GUUCAGAGGUCCUUAGAUA	Plate 1 Duplex 2	J-013194-06	CGACGUGGGUUAUACUUAA	Plate 1 Duplex 3	J-013194-07	GAGCAACGGUUACCAUCAA	Plate 1 Duplex 4	J-013194-08	CCAGUAACAGGUAACAUUA	Sample	6383	4857	0	0.940899	0.787061	0	0.86398	0.10878	-	141	112	0	2.20899	2.30595	0	0.375356	0.407219	0	0.391288	0.0225305	0.417913	0.444242	0	0.431078	0.0186179	-0.800601	-0.748972	-5	-0.774786	0.0365075
OTP Hum, Gen P1 (1/2)	OTP Human Genome	K15	HBA1	3039	14456711	NM_000558	Plate 1 Duplex 1	J-011114-05	CAAAUACCGUUAAGCUGGA	Plate 1 Duplex 2	J-011114-06	AGGUUAAGGGCCACGGCAA	Plate 1 Duplex 3	J-011114-07	CAACUUCAAGCUCCUAAGC	Plate 1 Duplex 4	J-011114-08	GAAUAAAGUCUGAGUGGGC	Sample	4955	4030	0	0.730402	0.653048	0	0.691725	0.0546974	-	77	113	0	1.55399	2.80397	0	0.264056	0.495167	0	0.379612	0.16342	0.293994	0.540186	0	0.41709	0.174084	-1.08585	-0.579426	-5	-0.832637	0.358095
OTP Hum, Gen P1 (1/2)	OTP Human Genome	L15	CAMTA1	23261	54112400	NM_015215	Plate 1 Duplex 1	J-021559-18	GGAUCAAGCUGCUCGAAAA	Plate 1 Duplex 2	J-021559-19	GGGAAAUGGCUGCCGAAAA	Plate 1 Duplex 3	J-021559-20	UGUCUGAAUGAGCGAGAAA	Plate 1 Duplex 4	J-021559-21	GGGCGAAAUGGACGAAAGA	Sample	7001	6188	0	1.032	1.00274	0	1.01737	0.0206842	-	288	177	0	4.1137	2.86037	0	0.699008	0.505128	0	0.602068	0.137094	0.778258	0.551053	0	0.664656	0.160659	-0.244516	-0.561782	-5	-0.403149	0.224341
OTP Hum, Gen P1 (1/2)	OTP Human Genome	M15	EMD	2010	4557552	NM_000117	Plate 1 Duplex 1	J-011025-06	ACGCAGAUCUUUCGGAUAC	Plate 1 Duplex 2	J-011025-07	GUAGUAGGAUCAACUCGUA	Plate 1 Duplex 3	J-011025-08	GACCUGUCCUAUUAUCCUA	Plate 1 Duplex 4	J-011025-09	GCACUACCGCCCUGUUUCA	Sample	6314	5643	0	0.930728	0.914429	0	0.922579	0.0115249	-	392	309	0	6.20843	5.47581	0	1.05495	0.967001	0	1.01097	0.0621879	1.17455	1.05492	0	1.11474	0.0845955	0.163505	0.0537495	-5	0.108627	0.0776087
OTP Hum, Gen P1 (1/2)	OTP Human Genome	N15	TERF2IP	54386	52627148	NM_018975	Plate 1 Duplex 1	J-021219-05	GAUGAGAGCCCUCCUGAUU	Plate 1 Duplex 2	J-021219-06	GGAAAGCGAUGGAGAAGAG	Plate 1 Duplex 3	J-021219-07	GGUGGGAGCUGCCAUUAAG	Plate 1 Duplex 4	J-021219-08	GGAAGCCACCCGGGAGUUU	Sample	6207	5755	0	0.914955	0.932578	0	0.923767	0.0124614	-	75	157	0	1.20831	2.72806	0	0.205319	0.481762	0	0.343541	0.195475	0.228597	0.525563	0	0.37708	0.209986	-1.27793	-0.603623	-5	-0.940778	0.476809
OTP Hum, Gen P1 (1/2)	OTP Human Genome	O15	C1QTNF7	114905	206597455	NM_031911	Plate 1 Duplex 1	J-016683-18	UCGAAAGGCUAUAUAGUAA	Plate 1 Duplex 2	J-016683-19	AGGUAAGACUGGACCGCUA	Plate 1 Duplex 3	J-016683-20	GGAAAGCGCACUUGAGACA	Plate 1 Duplex 4	J-016683-21	GGCCUUACAUGAUGGGUGA	Sample	4713	3836	0	0.694729	0.621611	0	0.65817	0.0517025	-	91	35	0	1.93083	0.912409	0	0.32809	0.161127	0	0.244609	0.118061	0.365288	0.175776	0	0.270532	0.134005	-0.91213	-1.46848	-5	-1.1903	0.393397
OTP Hum, Gen P1 (1/2)	OTP Human Genome	B16	C9ORF98	158067	31377569	NM_152572	Plate 1 Duplex 1	J-006803-05	GCCCAGGAUUGUAAUAUUA	Plate 1 Duplex 2	J-006803-06	GAACAUCGUCAGGGUCAUU	Plate 1 Duplex 3	J-006803-07	CAAAGCAACCAUCGUACUA	Plate 1 Duplex 4	J-006803-08	CAUACACAGUCUUCGAAUA	Sample	6183	5690	0	0.911418	0.922045	0	0.916732	0.00751502	-	553	518	0	8.94388	9.10369	0	1.51976	1.60767	0	1.56371	0.0621583	1.7185	1.71802	0	1.71826	0.000344542	0.571859	0.571543	-5	0.571701	0.000223445
OTP Hum, Gen P1 (1/2)	OTP Human Genome	C16	MYO19	80179	75812979	NM_001033580	Plate 1 Duplex 1	J-017137-09	GCAAAUGACUGGAGCCGCA	Plate 1 Duplex 2	J-017137-10	UAACAACAGCAGUCGCUUU	Plate 1 Duplex 3	J-017137-11	GGGAGGUCCUGCUGUACAA	Plate 1 Duplex 4	J-017137-12	CGCCCGAGCUAAUGAGAGA	Sample	6468	5155	0	0.953429	0.83535	0	0.89439	0.0834938	-	480	299	0	7.42115	5.80019	0	1.26102	1.02429	0	1.14265	0.167394	1.42592	1.09459	0	1.26026	0.234286	0.367712	0.0912038	-5	0.229458	0.195521
OTP Hum, Gen P1 (1/2)	OTP Human Genome	D16	ZFYVE27	118813	50557647	NM_001002262	Plate 1 Duplex 1	J-016349-09	AGGAAGUAUCAUAGCGUGA	Plate 1 Duplex 2	J-016349-10	CAGGUGAUGGUGUUCGAUA	Plate 1 Duplex 3	J-016349-11	AGUUUAAAGAUGCGAUUGA	Plate 1 Duplex 4	J-016349-12	AGAAUGAGGUGCUGCGCAG	Sample	5978	5089	0	0.881199	0.824655	0	0.852927	0.0399825	-	288	273	0	4.81766	5.36451	0	0.818627	0.947346	0	0.882987	0.0910181	0.925681	1.01237	0	0.969026	0.0612999	-0.0766326	0.0123111	-5	-0.0321608	0.0628927
OTP Hum, Gen P1 (1/2)	OTP Human Genome	E16	BTBD9	114781	23308690	NM_152733	Plate 1 Duplex 1	J-016128-05	GCUAGGAAGUGGUGCGAUU	Plate 1 Duplex 2	J-016128-06	CGAAAUGCCUUGCUGAAUG	Plate 1 Duplex 3	J-016128-07	GCACCAUACUUAACAUUCA	Plate 1 Duplex 4	J-016128-08	GGAUAUGGACCUCAAUUAU	Sample	6489	5675	0	0.956524	0.919615	0	0.938069	0.0260989	-	539	542	0	8.30636	9.55066	0	1.41143	1.6866	0	1.54902	0.194571	1.59601	1.80237	0	1.69919	0.145917	0.49006	0.625209	-5	0.557635	0.0955644
OTP Hum, Gen P1 (1/2)	OTP Human Genome	F16	CDR1	1038	44889482	NM_004065	Plate 1 Duplex 1	J-019791-05	CAAAUUAUCCGGAAGACUU	Plate 1 Duplex 2	J-019791-06	AGACAUGGCUUUGUUGGAA	Plate 1 Duplex 3	J-019791-07	AGACGUACCUUUGUUGGAA	Plate 1 Duplex 4	J-019791-08	GCUGGAAGACAUUAAUUUG	Sample	8210	6723	0	1.21021	1.08944	0	1.14983	0.0853987	-	337	312	0	4.10475	4.64079	0	0.697487	0.81954	0	0.758514	0.0863041	0.788699	0.875793	0	0.832246	0.0615845	-0.231824	-0.130882	-5	-0.181353	0.0713766
OTP Hum, Gen P1 (1/2)	OTP Human Genome	G16	GLTSCR2	29997	52851435	NM_015710	Plate 1 Duplex 1	J-006464-05	CGGCGAGGCCCAAGAAAUA	Plate 1 Duplex 2	J-006464-06	CACGAGCGGUGGCUUGUUG	Plate 1 Duplex 3	J-006464-07	UCCGUGAGAUCCAGUUGUA	Plate 1 Duplex 4	J-006464-08	CAGCACGCCUGCACACCAA	Sample	4446	3976	0	0.655372	0.644297	0	0.649835	0.00783059	-	107	64	0	2.40666	1.60966	0	0.408944	0.284258	0	0.346601	0.0881666	0.462422	0.303769	0	0.383096	0.112185	-0.714734	-1.06016	-5	-0.887446	0.244252
OTP Hum, Gen P1 (1/2)	OTP Human Genome	H16	FAM12B	64184	91176326	NM_022360	Plate 1 Duplex 1	J-013033-17	GGUACAAAAUCGAGCAUAU	Plate 1 Duplex 2	J-013033-18	GGUAGAACCUAUCGGCAAC	Plate 1 Duplex 3	J-013033-19	ACGGGUAUGUUGAUAGCAU	Plate 1 Duplex 4	J-013033-20	ACAACUGGAUGGAUCGCUU	Sample	4589	3563	0	0.676451	0.577372	0	0.626912	0.0700591	-	1261	1011	0	27.4788	28.375	0	4.66924	5.01088	0	4.84006	0.241572	5.27985	5.35482	0	5.31734	0.053014	1.9742	1.99389	-5	1.98405	0.0139264
OTP Hum, Gen P1 (1/2)	OTP Human Genome	I16	UNC13D	201294	46195764	NM_199242	Plate 1 Duplex 1	J-022951-09	CCUCUGAGCUGCUGCGAUA	Plate 1 Duplex 2	J-022951-10	AGAAGGACCUAUCCGACUU	Plate 1 Duplex 3	J-022951-11	CCGGAAGGGUGACCGAGAA	Plate 1 Duplex 4	J-022951-12	ACAAAGGCCAGGACGACUU	Sample	4986	4507	0	0.734971	0.730344	0	0.732658	0.00327189	-	274	374	0	5.49539	8.2982	0	0.933787	1.46542	0	1.1996	0.375922	1.0559	1.56601	0	1.31095	0.3607	0.0546907	0.469263	-5	0.261977	0.293147
OTP Hum, Gen P1 (1/2)	OTP Human Genome	J16	UNC5D	137970	18254471	NM_080872	Plate 1 Duplex 1	J-015286-05	ACGAAACUCUCAAACAUUU	Plate 1 Duplex 2	J-015286-06	GCGGAUUUGUGCUACAUUU	Plate 1 Duplex 3	J-015286-07	AACCACAGCUUUAGUACAA	Plate 1 Duplex 4	J-015286-08	GCGAAGUGUUCAUCAAUGU	Sample	6198	6145	0	0.913629	0.995777	0	0.954703	0.0580874	-	59	94	0	0.95192	1.5297	0	0.161752	0.270137	0	0.215945	0.0766399	0.182905	0.288679	0	0.235792	0.074794	-1.44029	-1.1001	-5	-1.27019	0.240546
OTP Hum, Gen P1 (1/2)	OTP Human Genome	K16	CRADD	8738	51988883	NM_003805	Plate 1 Duplex 1	J-004412-05	CAUCAGACCGGCAGAUUAA	Plate 1 Duplex 2	J-004412-06	GGCCAGAGACAAACAAGUA	Plate 1 Duplex 3	J-004412-07	ACGGAUAUCUACCGCUGUA	Plate 1 Duplex 4	J-004412-08	GAAGGAAUCUUGACGGAAA	Sample	7236	5757	0	1.06664	0.932903	0	0.99977	0.0945647	-	445	350	0	6.14981	6.07956	0	1.04499	1.07362	0	1.0593	0.0202459	1.18164	1.14731	0	1.16448	0.024275	0.169722	0.139328	-5	0.154525	0.021492
OTP Hum, Gen P1 (1/2)	OTP Human Genome	L16	FARP2	9855	7662309	NM_014808	Plate 1 Duplex 1	J-009237-06	CGAAAUUGCUCGAAAGUUG	Plate 1 Duplex 2	J-009237-07	GGAUUUGGCUUGAACCUAU	Plate 1 Duplex 3	J-009237-08	CCAGGACACAUUAGAAUUU	Plate 1 Duplex 4	J-009237-09	GGAACAUGCGCCAGUUAAA	Sample	6284	5861	0	0.926306	0.949755	0	0.938031	0.0165814	-	195	216	0	3.10312	3.68538	0	0.527288	0.65082	0	0.589054	0.0873498	0.596243	0.695492	0	0.645867	0.0701796	-0.491266	-0.350263	-5	-0.420765	0.0997041
OTP Hum, Gen P1 (1/2)	OTP Human Genome	M16	TNNT2	7139	48255882	NM_001001432	Plate 1 Duplex 1	J-019371-05	AGAUCAAUGUUCUCCGAAA	Plate 1 Duplex 2	J-019371-06	GGCAGAGCAUCUAUAACUU	Plate 1 Duplex 3	J-019371-07	GAUCAACGAUAACCAGAAA	Plate 1 Duplex 4	J-019371-08	GGAAGGUGCUGGCCAUUGA	Sample	6027	4990	0	0.888422	0.808613	0	0.848517	0.0564337	-	622	499	0	10.3202	10	0	1.75363	1.76595	0	1.75979	0.00870957	1.98296	1.88716	0	1.93506	0.0677369	0.733671	0.677171	-5	0.705421	0.0399515
OTP Hum, Gen P1 (1/2)	OTP Human Genome	N16	OR2W5	441932	52317224	NM_001004698	Plate 1 Duplex 1	J-032414-18	GGACAAUGCCAGUUACCUA	Plate 1 Duplex 2	J-032414-19	GAACCAUCAUCUACGUGUA	Plate 1 Duplex 3	J-032414-20	AGUCAGCAGCAGGGCGAAA	Plate 1 Duplex 4	J-032414-21	CAUGCUGGUAGAAGCGAUU	Sample	6329	6761	0	0.932939	1.0956	0	1.01427	0.115017	-	396	516	0	6.25691	7.63201	0	1.06319	1.34777	0	1.20548	0.201234	1.20222	1.44029	0	1.32125	0.168336	0.187606	0.378482	-5	0.283044	0.13497
OTP Hum, Gen P1 (1/2)	OTP Human Genome	O16	EML5	161436	34485719	NM_183387	Plate 1 Duplex 1	J-019224-17	GGUUAUGACUGUCGAAGUA	Plate 1 Duplex 2	J-019224-18	AUGGAAGGCUAUCGAGAAA	Plate 1 Duplex 3	J-019224-19	CGGCCAAGGAGAUCGUAUA	Plate 1 Duplex 4	J-019224-20	ACGAGUAGGAAUAUGCAAA	Sample	6949	6321	0	1.02433	1.0243	0	1.02431	2.43963e-05	-	300	330	0	4.31717	5.22069	0	0.733582	0.921949	0	0.827765	0.133195	0.829514	0.985231	0	0.907372	0.110109	-0.183465	-0.0148572	-5	-0.0991611	0.119224
OTP Hum, Gen P1 (1/2)	OTP Human Genome	B17	NXPH1	30010	93141040	NM_152745	Plate 1 Duplex 1	J-016786-17	GGUCACAUGUGCCAAUUUA	Plate 1 Duplex 2	J-016786-18	GAGUACAUGCUAAUCAAUA	Plate 1 Duplex 3	J-016786-19	GAAGACAUGCUCUCACAUA	Plate 1 Duplex 4	J-016786-20	CGUGGCAAAGAGAAUGAUA	Sample	5430	6320	0	0.80042	1.02413	0	0.912277	0.15819	-	294	488	0	5.41436	7.72152	0	0.92002	1.36358	0	1.1418	0.313646	1.05514	1.55263	0	1.30389	0.351775	0.0539668	0.459886	-5	0.256926	0.287028
OTP Hum, Gen P1 (1/2)	OTP Human Genome	C17	OR3A3	8392	13562103	NM_012373	Plate 1 Duplex 1	J-008612-05	GGACCGCUGUUGCUGAGUU	Plate 1 Duplex 2	J-008612-06	UCCCACAAGUCCACAAUUU	Plate 1 Duplex 3	J-008612-07	GAUGUCGGAUGUAUCACUG	Plate 1 Duplex 4	J-008612-08	GAAGAGAUGCAGCCAGUUG	Sample	5500	5011	0	0.810739	0.812016	0	0.811377	0.000903087	-	110	167	0	2	3.33267	0	0.339844	0.588533	0	0.464188	0.175849	0.389757	0.670127	0	0.529942	0.198251	-0.858774	-0.384684	-5	-0.621729	0.335233
OTP Hum, Gen P1 (1/2)	OTP Human Genome	D17	C12orf72	254013	209529730	NM_001135864	Plate 1 Duplex 1	J-018388-17	CGCUGAAGGAAUAUGAUUA	Plate 1 Duplex 2	J-018388-18	CUAUAGAACUCGAGUACUG	Plate 1 Duplex 3	J-018388-19	GAGGACAACUGUGAUGUAA	Plate 1 Duplex 4	J-018388-20	CCUUGUUGUUCUUGGCGAU	Sample	7359	6785	0	1.08477	1.09949	0	1.09213	0.0104074	-	418	367	0	5.68012	5.40899	0	0.965177	0.955201	0	0.960189	0.00705432	1.10693	1.08763	0	1.09728	0.01365	0.102634	0.084711	-5	0.0936723	0.0126732
OTP Hum, Gen P1 (1/2)	OTP Human Genome	E17	CTAG2	30848	50428920	NM_172377	Plate 1 Duplex 1	J-005213-16	GGGCGGUUCUGAAGGACUU	Plate 1 Duplex 2	J-005213-17	CCGGCAACCUACUGUUUAU	Plate 1 Duplex 3	J-005213-18	GCUGGAGGAGGACGGCUUA	Plate 1 Duplex 4	J-005213-19	CCAUGGAAGCGGAGCUGGU	Sample	6716	5816	0	0.989986	0.942463	0	0.966224	0.0336033	-	279	191	0	4.15426	3.28404	0	0.7059	0.579946	0	0.642923	0.0890629	0.809577	0.66035	0	0.734963	0.105519	-0.206844	-0.398231	-5	-0.302537	0.135331
OTP Hum, Gen P1 (1/2)	OTP Human Genome	F17	KPTN	11133	5901993	NM_007059	Plate 1 Duplex 1	J-019756-05	UGACGAACCUGACCAGUAG	Plate 1 Duplex 2	J-019756-06	CCAGCGGAGUCGAGAGGUU	Plate 1 Duplex 3	J-019756-07	GAACAUUUACUGCGACUAC	Plate 1 Duplex 4	J-019756-08	GAACUGCUGUGUUAUAAGU	Sample	6765	6288	0	0.997208	1.01895	0	1.00808	0.0153731	-	413	443	0	6.10495	7.04517	0	1.03737	1.24414	0	1.14075	0.146213	1.18973	1.41663	0	1.30318	0.160446	0.176776	0.360697	-5	0.268736	0.130052
OTP Hum, Gen P1 (1/2)	OTP Human Genome	G17	DNAJC21	134218	68077165	NM_001012339	Plate 1 Duplex 1	J-019326-17	GCUUCAAACCGCUGGGAAA	Plate 1 Duplex 2	J-019326-18	GAGUAAAGGUUGAUCCAGA	Plate 1 Duplex 3	J-019326-19	UGAAAUGGCACCCGGAUAA	Plate 1 Duplex 4	J-019326-20	GCUUAGAUUUGCUACGCUA	Sample	6056	5059	0	0.892697	0.819794	0	0.856245	0.0515501	-	202	200	0	3.33554	3.95335	0	0.566781	0.698142	0	0.632461	0.0928865	0.650025	0.794933	0	0.722479	0.102466	-0.412712	-0.22431	-5	-0.318511	0.13322
OTP Hum, Gen P1 (1/2)	OTP Human Genome	H17	VTI1A	143187	21624647	NM_145206	Plate 1 Duplex 1	J-016716-09	CGUGAAAGACUUCGGGAAA	Plate 1 Duplex 2	J-016716-10	GGGCACAUCUGCUCGAUAA	Plate 1 Duplex 3	J-016716-11	UGACAGGGAUGUUGCGAAG	Plate 1 Duplex 4	J-016716-12	GAGAAAAGAUACAGCGAGC	Sample	6994	6946	0	1.03096	1.12558	0	1.07827	0.0669003	-	183	265	0	2.61653	3.81515	0	0.444606	0.673736	0	0.559171	0.162019	0.509906	0.767143	0	0.638524	0.181894	-0.630135	-0.258178	-5	-0.444157	0.263014
OTP Hum, Gen P1 (1/2)	OTP Human Genome	I17	FANCE	2178	66879667	NM_021922	Plate 1 Duplex 1	J-013991-05	CCAAGUAUCAGGCUAACAU	Plate 1 Duplex 2	J-013991-06	GCCCAAAGCUAUCCAGGAC	Plate 1 Duplex 3	J-013991-07	GAAUCUGGAUGAUGCUAAA	Plate 1 Duplex 4	J-013991-08	CAACUGCCCUGACCUCCUU	Sample	6042	4147	0	0.890633	0.672007	0	0.78132	0.154592	-	124	62	0	2.0523	1.49506	0	0.348731	0.26402	0	0.306375	0.0599	0.39995	0.300623	0	0.350287	0.0702343	-0.837339	-1.06835	-5	-0.952846	0.163352
OTP Hum, Gen P1 (1/2)	OTP Human Genome	J17	PRKRIP1	79706	149192832	NM_024653	Plate 1 Duplex 1	J-014399-11	GAGCCAGAGCAGAAGGCGA	Plate 1 Duplex 2	J-014399-17	GCAGAACACCCUUGCGUUU	Plate 1 Duplex 3	J-014399-18	CCGGAGAGAAUAUCAGCGA	Plate 1 Duplex 4	J-014399-19	CCCCAGAAUUUGUCCGAGA	Sample	6149	4777	0	0.906406	0.774097	0	0.840251	0.0935565	-	371	259	0	6.0335	5.42181	0	1.02522	0.957465	0	0.991345	0.047913	1.1758	1.09021	0	1.133	0.0605229	0.164601	0.0871195	-5	0.12586	0.0547877
OTP Hum, Gen P1 (1/2)	OTP Human Genome	K17	OR4F29	729759	119943151	NM_001005221	Plate 1 Duplex 1	J-184326-13	GCAAACAGCUAGUGAUUUA	Plate 1 Duplex 2	J-184326-14	CCUAAUUCACAGAUGGACA	Plate 1 Duplex 3	J-184326-15	CCUACAGAUUGCAGUUCAU	Plate 1 Duplex 4	J-184326-16	GGGUUUAUCUGUGUGGGUA	Sample	5865	5430	0	0.864542	0.879913	0	0.872228	0.010869	-	174	163	0	2.96675	3.00184	0	0.504116	0.53011	0	0.517113	0.0183805	0.578157	0.603605	0	0.590881	0.0179947	-0.518957	-0.480186	-5	-0.499571	0.0274153
OTP Hum, Gen P1 (1/2)	OTP Human Genome	L17	TATDN2	9797	63055052	NM_014760	Plate 1 Duplex 1	J-020966-09	GAGAGGUGAAUCAGCGUAA	Plate 1 Duplex 2	J-020966-10	AAGAAGAAAGAGUGCGAUA	Plate 1 Duplex 3	J-020966-11	GGAGAAAUGGGCUUGGAUU	Plate 1 Duplex 4	J-020966-12	CGAGAGAUUGCCAGAGUCA	Sample	6936	5337	0	1.02242	0.864843	0	0.943629	0.11142	-	147	39	0	2.11938	0.730748	0	0.360129	0.129046	0	0.244588	0.1634	0.413022	0.146937	0	0.279979	0.18815	-0.810477	-1.59281	-5	-1.20164	0.553192
OTP Hum, Gen P1 (1/2)	OTP Human Genome	M17	HIST1H2BK	85236	18105047	NM_080593	Plate 1 Duplex 1	J-013323-17	GCACAAUUGCCUUCGGUUA	Plate 1 Duplex 2	J-013323-18	GAUAUGACCAAGAAAGCUU	Plate 1 Duplex 3	J-013323-19	CCCUGUACCUUAAUAAAUU	Plate 1 Duplex 4	J-013323-20	GGGACUUUCUCUGGAAUUU	Sample	5838	3959	0	0.860562	0.641543	0	0.751052	0.15487	-	515	229	0	8.82151	5.78429	0	1.49897	1.02148	0	1.26022	0.337638	1.71913	1.16309	0	1.44111	0.393173	0.572262	0.15339	-5	0.362826	0.296187
OTP Hum, Gen P1 (1/2)	OTP Human Genome	N17	WDR34	89891	66267729	NM_052844	Plate 1 Duplex 1	J-015136-09	GGGACUGGAGCACGCUUAA	Plate 1 Duplex 2	J-015136-10	GAGCACAGAGUUCACGGAA	Plate 1 Duplex 3	J-015136-11	GGAAUCAUGUGGACGCCCA	Plate 1 Duplex 4	J-015136-12	GCACAGGCCUGACGGAUGA	Sample	5457	5683	0	0.8044	0.920911	0	0.862656	0.0823857	-	156	136	0	2.85871	2.3931	0	0.485758	0.42261	0	0.454184	0.0446526	0.557102	0.481201	0	0.519152	0.0536705	-0.552079	-0.680482	-5	-0.616281	0.0907943
OTP Hum, Gen P1 (1/2)	OTP Human Genome	O17	DRP2	1821	4503392	NM_001939	Plate 1 Duplex 1	J-011642-05	GCACCCAUUUGAGGAGUUA	Plate 1 Duplex 2	J-011642-06	GAUCAACGUCCGAUGGAAA	Plate 1 Duplex 3	J-011642-07	GCGAAGUUCUGAUGUGACU	Plate 1 Duplex 4	J-011642-08	CGACACACACUCCCGAAUU	Sample	6983	6244	0	1.02934	1.01182	0	1.02058	0.0123913	-	165	185	0	2.36288	2.96284	0	0.401506	0.523224	0	0.462365	0.0860677	0.460475	0.595764	0	0.528119	0.0956633	-0.718349	-0.491991	-5	-0.60517	0.160059
OTP Hum, Gen P1 (1/2)	OTP Human Genome	B18	CST6	1474	20302137	NM_001323	Plate 1 Duplex 1	J-004999-10	GAUAAGUCCCCGAGGGCGA	Plate 1 Duplex 2	J-004999-11	UCAAGUACUUCCUGACGAU	Plate 1 Duplex 3	J-004999-12	GCGCAUGGUCGGAGAACUC	Plate 1 Duplex 4	J-004999-13	GAAGCUGCGCUGUGACUUU	Sample	6359	6207	0	0.937361	1.00582	0	0.971592	0.0484102	-	112	166	0	1.76128	2.6744	0	0.299281	0.472286	0	0.385783	0.122333	0.34845	0.526189	0	0.437319	0.12568	-0.950531	-0.602577	-5	-0.776554	0.246041
OTP Hum, Gen P1 (1/2)	OTP Human Genome	C18	TIA1	7072	11863160	NM_022037	Plate 1 Duplex 1	J-013042-05	GAUCUCAGCCCACAAAUUA	Plate 1 Duplex 2	J-013042-06	GACGGAAGAUAAUGGGUAA	Plate 1 Duplex 3	J-013042-07	CAACAAAUUGGCCAGUAUA	Plate 1 Duplex 4	J-013042-08	UAUGAUAAAUCCCGUGCAA	Sample	6881	6134	0	1.01431	0.993994	0	1.00415	0.0143638	-	594	701	0	8.63247	11.4281	0	1.46685	2.01815	0	1.7425	0.389829	1.70784	2.24848	0	1.97816	0.382294	0.564924	0.879601	-5	0.722263	0.22251
OTP Hum, Gen P1 (1/2)	OTP Human Genome	D18	DGCR2	9993	4826693	NM_005137	Plate 1 Duplex 1	J-011986-05	GAGCGGAGCUUUGGUUGGA	Plate 1 Duplex 2	J-011986-06	AAAGAGUGCUGCAAGUUCA	Plate 1 Duplex 3	J-011986-07	CAGCGCAAGUUGUGGGUUG	Plate 1 Duplex 4	J-011986-08	GCCGAGAGCUGCUACGAGA	Sample	6009	5687	0	0.885769	0.921559	0	0.903664	0.0253077	-	129	116	0	2.14678	2.03974	0	0.364785	0.360208	0	0.362497	0.00323654	0.424716	0.401319	0	0.413018	0.0165443	-0.787016	-0.834492	-5	-0.810754	0.0335704
OTP Hum, Gen P1 (1/2)	OTP Human Genome	E18	MAGEC3	139081	58530877	NM_177456	Plate 1 Duplex 1	J-017226-05	CGACUGUCAUCAAGAAGUA	Plate 1 Duplex 2	J-017226-06	UAUCCAAGCUAUCCAGUAU	Plate 1 Duplex 3	J-017226-07	GAGGGAAGCCUGAUUGAUG	Plate 1 Duplex 4	J-017226-08	CCGACAACCACUCCUAUUU	Sample	6028	4797	0	0.88857	0.777338	0	0.832954	0.0786527	-	225	142	0	3.73258	2.96018	0	0.634248	0.522754	0	0.578501	0.0788381	0.738449	0.582417	0	0.660433	0.110332	-0.294193	-0.512373	-5	-0.403283	0.154277
OTP Hum, Gen P1 (1/2)	OTP Human Genome	F18	GP5	2814	4758459	NM_004488	Plate 1 Duplex 1	J-012671-05	GAACCAGAAUCAGCUCGAU	Plate 1 Duplex 2	J-012671-06	GCAAAGGUCAAGAUCAUAG	Plate 1 Duplex 3	J-012671-07	UCACGAAUCUGGAGAACCU	Plate 1 Duplex 4	J-012671-08	GAAAUCACAUCCGUUCCAU	Sample	5575	5108	0	0.821794	0.827734	0	0.824764	0.00420032	-	140	146	0	2.51121	2.85826	0	0.42671	0.504755	0	0.465732	0.0551861	0.496815	0.562363	0	0.529589	0.0463499	-0.652807	-0.54371	-5	-0.598259	0.0771431
OTP Hum, Gen P1 (1/2)	OTP Human Genome	G18	PATL1	219988	22749426	NM_152716	Plate 1 Duplex 1	J-015591-09	GGACUAUGAAAGACGUUAU	Plate 1 Duplex 2	J-015591-10	GUUCAGGGGAUACGAUAAA	Plate 1 Duplex 3	J-015591-11	GUUCAUGGCAACACGAGAA	Plate 1 Duplex 4	J-015591-12	UCGAAACAACACAUGGUUA	Sample	6570	6005	0	0.968464	0.97309	0	0.970777	0.00327109	-	478	430	0	7.27549	7.1607	0	1.23627	1.26454	0	1.25041	0.0199952	1.43937	1.40887	0	1.42412	0.021571	0.377802	0.35481	-5	0.366306	0.0162572
OTP Hum, Gen P1 (1/2)	OTP Human Genome	H18	LSM5	23658	6912487	NM_012322	Plate 1 Duplex 1	J-019555-09	AGCUAAGUUUCCCGUUAAA	Plate 1 Duplex 2	J-019555-10	GAUCAAGAAUUCACAUCGU	Plate 1 Duplex 3	J-019555-11	CCGGAAAUGAUCACUUAGA	Plate 1 Duplex 4	J-019555-12	UGGUACUCUUCUAGGAUUU	Sample	5780	5778	0	0.852013	0.936306	0	0.894159	0.0596041	-	306	257	0	5.29412	4.44791	0	0.899587	0.785478	0	0.842533	0.0806872	1.04738	0.875126	0	0.961254	0.121803	0.0465082	-0.131624	-5	-0.0425578	0.125958
OTP Hum, Gen P1 (1/2)	OTP Human Genome	I18	PCDHGB7	56099	14270507	NM_032101	Plate 1 Duplex 1	J-013287-17	UGUAGAAGUUGUAGACGAA	Plate 1 Duplex 2	J-013287-18	GCACAUUACUGACGUCAAU	Plate 1 Duplex 3	J-013287-19	ACUAAGUCCUAACGAGUAU	Plate 1 Duplex 4	J-013287-20	CGAGAAACGCAGAGCGCUC	Sample	6887	6297	0	1.01519	1.02041	0	1.0178	0.003688	-	154	279	0	2.2361	4.43068	0	0.379962	0.782436	0	0.581199	0.284592	0.442387	0.871737	0	0.657062	0.303597	-0.752529	-0.1354	-5	-0.443965	0.436376
OTP Hum, Gen P1 (1/2)	OTP Human Genome	J18	SLC2A4RG	56731	39777592	NM_020062	Plate 1 Duplex 1	J-018927-18	GCAAGGAUGUCUAAGCUAA	Plate 1 Duplex 2	J-018927-19	GCACUUAACUCAACGGCUC	Plate 1 Duplex 3	J-018927-20	GCGAAGAAGUGCCGGAAGG	Plate 1 Duplex 4	J-018927-21	CCACCGAGCGAUUACGAGA	Sample	6494	6070	0	0.957261	0.983623	0	0.970442	0.0186407	-	158	214	0	2.43302	3.52554	0	0.413423	0.622592	0	0.518007	0.147905	0.481345	0.69365	0	0.587497	0.150122	-0.680224	-0.352729	-5	-0.516476	0.231574
OTP Hum, Gen P1 (1/2)	OTP Human Genome	K18	ZAR1	326340	28269686	NM_175619	Plate 1 Duplex 1	J-018438-09	CGUCAAGAUUUGUGCGGUA	Plate 1 Duplex 2	J-018438-10	AGGUAUUGCAACACGAUUU	Plate 1 Duplex 3	J-018438-11	GCGCUGAUGGAGUAGACGA	Plate 1 Duplex 4	J-018438-12	CUUAUAACCCUUACCGAGU	Sample	6964	6350	0	1.02654	1.029	0	1.02777	0.00173506	-	238	269	0	3.41758	4.23622	0	0.580721	0.748096	0	0.664408	0.118351	0.676129	0.833477	0	0.754803	0.111262	-0.376446	-0.178871	-5	-0.277659	0.139707
OTP Hum, Gen P1 (1/2)	OTP Human Genome	L18	SNRPB2	6629	38149980	NM_198220	Plate 1 Duplex 1	J-016910-09	GGUAAACCAAUGCGAAUAC	Plate 1 Duplex 2	J-016910-10	GGAGCUAAUUAUACAACAU	Plate 1 Duplex 3	J-016910-11	CUAGAACACACUUAAGGUU	Plate 1 Duplex 4	J-016910-12	GAACUGGGCUCAUCCACAA	Sample	5519	5730	0	0.813539	0.928527	0	0.871033	0.0813088	-	802	886	0	14.5316	15.4625	0	2.46924	2.7306	0	2.59992	0.184806	2.87492	3.04224	0	2.95858	0.118319	1.17583	1.2461	-5	1.21096	0.0496901
OTP Hum, Gen P1 (1/2)	OTP Human Genome	M18	PDYN	5173	32483402	NM_024411	Plate 1 Duplex 1	J-019151-05	GCAAGUUUCUCCCAAGUAU	Plate 1 Duplex 2	J-019151-06	AGGAAGAUCCGAAUGCUUA	Plate 1 Duplex 3	J-019151-07	GAGAACACUCUGAGCAAGA	Plate 1 Duplex 4	J-019151-08	CAGAAGCGCUAUGGCGGUU	Sample	7155	6129	0	1.0547	0.993184	0	1.02394	0.0434965	-	515	509	0	7.19776	8.30478	0	1.22306	1.46658	0	1.34482	0.172198	1.424	1.63397	0	1.52898	0.148471	0.366261	0.515929	-5	0.441095	0.105831
OTP Hum, Gen P1 (1/2)	OTP Human Genome	N18	RHEBL1	121268	21389384	NM_144593	Plate 1 Duplex 1	J-008778-09	CUCAGGACUUCACGGGUAU	Plate 1 Duplex 2	J-008778-10	CGACAUUUAUGGAGUCAUC	Plate 1 Duplex 3	J-008778-11	GGUCCAUGGUUAUGUGCUU	Plate 1 Duplex 4	J-008778-12	GAGAGAAUCAGCUGACUCA	Sample	6425	5873	0	0.94709	0.9517	0	0.949395	0.00325968	-	338	513	0	5.2607	8.73489	0	0.893909	1.54254	0	1.21822	0.45865	1.04077	1.71859	0	1.37968	0.479291	0.0401212	0.571915	-5	0.306018	0.376035
OTP Hum, Gen P1 (1/2)	OTP Human Genome	O18	LCE5A	254910	110578661	NM_178438	Plate 1 Duplex 1	J-019031-21	GGGUUGAAGUCUAGCUUGU	Plate 1 Duplex 2	J-019031-22	GAUCCCAGGUGCUGAAGAU	Plate 1 Duplex 3	J-019031-23	AUAGCUCUUUGGAGAACUA	Plate 1 Duplex 4	J-019031-24	CCUCCCAAGUGUACUCCUA	Sample	5507	4775	0	0.81177	0.773773	0	0.792772	0.0268684	-	414	387	0	7.5177	8.10471	0	1.27742	1.43125	0	1.35434	0.108773	1.48729	1.5946	0	1.54095	0.0758797	0.413141	0.489092	-5	0.451117	0.0537058
OTP Hum, Gen P1 (1/2)	OTP Human Genome	B19	GPSN2	9524	50726974	NM_138501	Plate 1 Duplex 1	J-009537-09	GCACUAUGCCUUUGCGCAA	Plate 1 Duplex 2	J-009537-10	GGGUCCAAGACGCGGAAGA	Plate 1 Duplex 3	J-009537-11	AAAUAUGACUUUACGUCCA	Plate 1 Duplex 4	J-009537-12	CCGCGUGGAUGGCCUAUUA	Sample	6138	5329	0	0.904784	0.863547	0	0.884165	0.0291594	-	190	92	0	3.09547	1.7264	0	0.525989	0.304874	0	0.415431	0.156352	0.62234	0.363512	0	0.492926	0.183019	-0.452471	-0.916112	-5	-0.684291	0.327844
OTP Hum, Gen P1 (1/2)	OTP Human Genome	C19	CHAC2	494143	56790286	NM_001008708	Plate 1 Duplex 1	J-034908-05	AGGACAAGCUGGUCGGAUA	Plate 1 Duplex 2	J-034908-06	UGUUGAAGAUCCUGCGGGA	Plate 1 Duplex 3	J-034908-07	CAUUCAGUGUAUUGCUAUA	Plate 1 Duplex 4	J-034908-08	GCAAAUUCUAUUAGGAACC	Sample	5780	5979	0	0.852013	0.968877	0	0.910445	0.0826356	-	258	251	0	4.46367	4.19803	0	0.758475	0.741351	0	0.749913	0.012109	0.897414	0.883939	0	0.890676	0.00952837	-0.107075	-0.121858	-5	-0.114467	0.0104532
OTP Hum, Gen P1 (1/2)	OTP Human Genome	D19	HNRNPF	3185	14141150	NM_004966	Plate 1 Duplex 1	J-013449-09	CGUACAAAGCGACCGAGAA	Plate 1 Duplex 2	J-013449-10	CCACAGAUACGGCGACAGU	Plate 1 Duplex 3	J-013449-11	AUGGAAGAGUGACGGGUGA	Plate 1 Duplex 4	J-013449-12	GUACAUUGGCAUCGUGAAG	Sample	6135	5284	0	0.904342	0.856254	0	0.880298	0.034003	-	262	260	0	4.27058	4.92051	0	0.725665	0.868939	0	0.797302	0.10131	0.858593	1.03607	0	0.94733	0.125492	-0.150159	0.0355568	-5	-0.057301	0.131321
OTP Hum, Gen P1 (1/2)	OTP Human Genome	E19	ZC3HAV1	56829	27477137	NM_024625	Plate 1 Duplex 1	J-017449-09	GUGUAAGGGUUGUCCGCUU	Plate 1 Duplex 2	J-017449-10	ACAAUCAAUUUUCGGGUAA	Plate 1 Duplex 3	J-017449-11	GGUAAAACCUGGACGGACU	Plate 1 Duplex 4	J-017449-12	ACAUGGAGACGAUCGAGAA	Sample	6646	4987	0	0.979667	0.808127	0	0.893897	0.121297	-	133	45	0	2.0012	0.902346	0	0.340049	0.15935	0	0.249699	0.127773	0.402339	0.189998	0	0.296169	0.150147	-0.832377	-1.41309	-5	-1.12274	0.410629
OTP Hum, Gen P1 (1/2)	OTP Human Genome	F19	INCA1	388324	47523377	NM_213726	Plate 1 Duplex 1	J-032557-17	GGCCAUGUUUGGAAGGAAU	Plate 1 Duplex 2	J-032557-18	UGGCAGCGUCUGAAGAGUA	Plate 1 Duplex 3	J-032557-19	CGAAGACGGCUGUGGAUUC	Plate 1 Duplex 4	J-032557-20	GCACCAAUGAAUACCCUGA	Sample	7073	6089	0	1.04261	0.986702	0	1.01466	0.0395328	-	369	379	0	5.21702	6.22434	0	0.886487	1.09919	0	0.992837	0.150402	1.04887	1.3106	0	1.17974	0.185068	0.0479462	0.277935	-5	0.162941	0.162627
OTP Hum, Gen P1 (1/2)	OTP Human Genome	G19	UPK1A	11045	21264372	NM_007000	Plate 1 Duplex 1	J-012360-17	GGGCUAAGCAUAUACUAGA	Plate 1 Duplex 2	J-012360-18	GCCUGCUAGUUGUGGGCAA	Plate 1 Duplex 3	J-012360-19	GGGUGACAGCCGACCAGUA	Plate 1 Duplex 4	J-012360-20	CAGGCAAGGAUGACGUCUU	Sample	5545	4584	0	0.817372	0.742822	0	0.780097	0.0527149	-	233	204	0	4.20198	4.45026	0	0.71401	0.785894	0	0.749952	0.0508302	0.844803	0.937049	0	0.890926	0.0652284	-0.16584	-0.0645983	-5	-0.115219	0.0715884
OTP Hum, Gen P1 (1/2)	OTP Human Genome	H19	LACTB2	51110	7705792	NM_016027	Plate 1 Duplex 1	J-021008-09	GGGGAAGGAACAACGGUAU	Plate 1 Duplex 2	J-021008-10	GCAUAGGAGAUAUUUGUAA	Plate 1 Duplex 3	J-021008-11	CCAAUCGAGUCGUGCGUGU	Plate 1 Duplex 4	J-021008-12	GGCCGUUAGUUAUCUAUUA	Sample	6308	5440	0	0.929843	0.881534	0	0.905689	0.0341601	-	87	148	0	1.3792	2.72059	0	0.234357	0.480442	0	0.3574	0.174009	0.277286	0.572848	0	0.425067	0.208994	-1.13138	-0.527216	-5	-0.8293	0.427211
OTP Hum, Gen P1 (1/2)	OTP Human Genome	I19	HPS4	89781	23110973	NM_152843	Plate 1 Duplex 1	J-017353-05	GCAAGCGGUUUCUGGAUCA	Plate 1 Duplex 2	J-017353-06	UAUAAAGGACUGAUUGUCA	Plate 1 Duplex 3	J-017353-07	CAAUGGACCUGUUUCCCUA	Plate 1 Duplex 4	J-017353-08	GAGAACGGAUGCUUGUCUG	Sample	6846	6176	0	1.00915	1.0008	0	1.00497	0.00590317	-	68	60	0	0.993281	0.971503	0	0.16878	0.171563	0	0.170171	0.00196739	0.199698	0.20456	0	0.202129	0.00343829	-1.3772	-1.35973	-5	-1.36846	0.0123553
OTP Hum, Gen P1 (1/2)	OTP Human Genome	J19	SRP14	6727	31543652	NM_003134	Plate 1 Duplex 1	J-017767-09	GGAUAGUUGUGGUAAGAAU	Plate 1 Duplex 2	J-017767-10	GAAUAGUUGCAGUGUUUAU	Plate 1 Duplex 3	J-017767-11	UCACAUAAGAUUAGGGUCC	Plate 1 Duplex 4	J-017767-12	GCAGCACAGUAAAGGGCAU	Sample	8286	5985	0	1.22141	0.969849	0	1.09563	0.177884	-	171	241	0	2.06372	4.02673	0	0.350672	0.711101	0	0.530887	0.254862	0.414908	0.847871	0	0.63139	0.306151	-0.806657	-0.162333	-5	-0.484495	0.455606
OTP Hum, Gen P1 (1/2)	OTP Human Genome	K19	ARHGEF15	22899	32307165	NM_173728	Plate 1 Duplex 1	J-009731-05	GCAAGAUCAUCGAGCGUUG	Plate 1 Duplex 2	J-009731-06	GCAUGAAGCAGACUGAAGA	Plate 1 Duplex 3	J-009731-07	GGUUACAGGUUCUGGACUA	Plate 1 Duplex 4	J-009731-08	GAACGGUGCUCCAGAUGCU	Sample	7417	5547	0	1.09332	0.898873	0	0.996095	0.137493	-	191	131	0	2.57517	2.36164	0	0.437577	0.417053	0	0.427315	0.0145125	0.517733	0.497267	0	0.5075	0.0144714	-0.616801	-0.652015	-5	-0.634408	0.0249002
OTP Hum, Gen P1 (1/2)	OTP Human Genome	L19	NUMB	8650	54144628	NM_001005745	Plate 1 Duplex 1	J-015902-05	AAAUGUAGCUUCCCGGUUA	Plate 1 Duplex 2	J-015902-06	UAAGAUAGUCGUUGGUUCA	Plate 1 Duplex 3	J-015902-07	ACAAAUUACGGCAAAGUUU	Plate 1 Duplex 4	J-015902-08	GCUCACAGAUCACCAAUGC	Sample	6015	5830	0	0.886653	0.944732	0	0.915693	0.0410679	-	176	295	0	2.92602	5.06003	0	0.497195	0.893577	0	0.695386	0.280285	0.588272	1.06544	0	0.826858	0.337411	-0.503386	0.0637946	-5	-0.219796	0.401057
OTP Hum, Gen P1 (1/2)	OTP Human Genome	M19	CALML3	810	36031099	NM_005185	Plate 1 Duplex 1	J-019122-19	AGAUGAAGGACACGGACAA	Plate 1 Duplex 2	J-019122-20	GUGACGAGGAGGUGGACGA	Plate 1 Duplex 3	J-019122-21	AGAUCGACCGGGACGGCAA	Plate 1 Duplex 4	J-019122-22	UGUUCGACAAGGACGGCAA	Sample	6492	5084	0	0.956966	0.823845	0	0.890406	0.0941309	-	326	174	0	5.02157	3.4225	0	0.853274	0.604397	0	0.728836	0.175983	1.00958	0.720644	0	0.865111	0.204307	0.00954169	-0.317108	-5	-0.153783	0.230976
OTP Hum, Gen P1 (1/2)	OTP Human Genome	N19	SLC16A12	387700	157041232	NM_213606	Plate 1 Duplex 1	J-032549-17	GCUCAUAACUGAACUCGUA	Plate 1 Duplex 2	J-032549-18	GUACUUCAGCAGACGGAAA	Plate 1 Duplex 3	J-032549-19	GUUAAUUCUUGUUCCACUA	Plate 1 Duplex 4	J-032549-20	AAGAAGACAUUAAGCGGGU	Sample	6292	6509	0	0.927485	1.05476	0	0.991123	0.0899982	-	360	510	0	5.72155	7.8353	0	0.972217	1.38368	0	1.17795	0.290945	1.15031	1.64981	0	1.40006	0.353197	0.14201	0.526581	-5	0.334296	0.271933
OTP Hum, Gen P1 (1/2)	OTP Human Genome	O19	OR2V2	285659	46047428	NM_206880	Plate 1 Duplex 1	J-031966-17	CUUUGUGGGCUGUGGCAUA	Plate 1 Duplex 2	J-031966-18	UGGUGGUAGUAAUGAAUUU	Plate 1 Duplex 3	J-031966-19	UGUUUGAGAAGGUGAUAUU	Plate 1 Duplex 4	J-031966-20	CCUACUGUGGCUUGAGGAA	Sample	6899	5700	0	1.01696	0.923666	0	0.970313	0.0659696	-	187	122	0	2.71054	2.14035	0	0.46058	0.377975	0	0.419278	0.0584103	0.54495	0.450673	0	0.497811	0.0666633	-0.571657	-0.736734	-5	-0.654196	0.116727
OTP Hum, Gen P1 (1/2)	OTP Human Genome	B20	COMMD8	54951	141801729	NM_017845	Plate 1 Duplex 1	J-018218-17	UAUCAUGAAAUGCGUGAAA	Plate 1 Duplex 2	J-018218-18	CAUUUGUGGUCGAGCUUAU	Plate 1 Duplex 3	J-018218-19	CAAGAUUGCUGCAUUACGA	Plate 1 Duplex 4	J-018218-20	CAGAAGAAUGGAUGCACGU	Sample	7076	7299	0	1.04305	1.18278	0	1.11292	0.0988015	-	249	344	0	3.51894	4.71297	0	0.597945	0.832288	0	0.715116	0.165706	0.718869	0.969398	0	0.844133	0.177151	-0.319417	-0.0309839	-5	-0.175201	0.203953
OTP Hum, Gen P1 (1/2)	OTP Human Genome	C20	ITPRIPL1	150771	57164959	NM_001008949	Plate 1 Duplex 1	J-018384-18	UCUUUGAGCUCCUGCGACA	Plate 1 Duplex 2	J-018384-19	GCGAAUGAGUGAGGAGAUG	Plate 1 Duplex 3	J-018384-20	CUUGAUGUAAAGACCAUUA	Plate 1 Duplex 4	J-018384-21	GCCCUGCACCUGUGAGUUU	Sample	6198	5647	0	0.913629	0.915077	0	0.914353	0.00102441	-	61	100	0	0.984188	1.77085	0	0.167235	0.312724	0	0.239979	0.102876	0.201056	0.364241	0	0.282648	0.11539	-1.37228	-0.914475	-5	-1.14338	0.32372
OTP Hum, Gen P1 (1/2)	OTP Human Genome	D20	DACT2	168002	47551353	NM_214462	Plate 1 Duplex 1	J-028651-09	CCCAAGCUGUGCCGUAUUA	Plate 1 Duplex 2	J-028651-10	GCAAAGACUUCCAUGCGGA	Plate 1 Duplex 3	J-028651-11	CUUCCGAGGCCACCGUUUA	Plate 1 Duplex 4	J-028651-12	GGUGUGAGGUGCAGUGACU	Sample	5958	5397	0	0.878251	0.874566	0	0.876408	0.00260587	-	161	184	0	2.70225	3.4093	0	0.459172	0.602066	0	0.530619	0.101041	0.552031	0.701249	0	0.62664	0.105513	-0.560207	-0.34259	-5	-0.451399	0.153879
OTP Hum, Gen P1 (1/2)	OTP Human Genome	E20	CYTH2	9266	47157331	NM_004228	Plate 1 Duplex 1	J-011925-07	UGGCAGUGCUCCAUGCUUU	Plate 1 Duplex 2	J-011925-08	AAACCGAACUGCUUUGAAC	Plate 1 Duplex 3	J-011925-09	GUAAGACCUUGCAACGGAA	Plate 1 Duplex 4	J-011925-10	GAACACACCCGAGGAGAUC	Sample	6727	5749	0	0.991607	0.931606	0	0.961607	0.042427	-	552	467	0	8.20574	8.12315	0	1.39434	1.43451	0	1.41442	0.0284066	1.67632	1.67083	0	1.67357	0.00388072	0.544229	0.540594	-5	0.542411	0.00257038
OTP Hum, Gen P1 (1/2)	OTP Human Genome	F20	MGC12966	84792	81174548	NM_001037163	Plate 1 Duplex 1	J-014968-25	AGAGAAGCAAAUCGAGUUA	Plate 1 Duplex 2	J-014968-26	CCACUGUACUUGGCGUUAA	Plate 1 Duplex 3	J-014968-27	CAGAUUAGAACAUACGGAU	Plate 1 Duplex 4	J-014968-28	ACUUAAACAUUUUCGGGAU	Sample	6827	6482	0	1.00635	1.05039	0	1.02837	0.03114	-	233	258	0	3.41292	3.98025	0	0.57993	0.702893	0	0.641412	0.0869479	0.697211	0.818686	0	0.757949	0.0858963	-0.347967	-0.196105	-5	-0.272036	0.107383
OTP Hum, Gen P1 (1/2)	OTP Human Genome	G20	C14ORF45	80127	166295203	NM_025057	Plate 1 Duplex 1	J-014567-17	GCUGAAAGCAGUAAGACAA	Plate 1 Duplex 2	J-014567-18	GAACCAAGCAGGUCAGGUA	Plate 1 Duplex 3	J-014567-19	GCAAGAGAGUCAUACUUUA	Plate 1 Duplex 4	J-014567-20	UUUAAUACCUGAACGACUA	Sample	6804	5925	0	1.00296	0.960126	0	0.981542	0.0302861	-	317	267	0	4.65902	4.50633	0	0.791671	0.795795	0	0.793733	0.00291664	0.951772	0.926894	0	0.939333	0.0175919	-0.0491861	-0.0753432	-5	-0.0622646	0.0184959
OTP Hum, Gen P1 (1/2)	OTP Human Genome	H20	MORN5	254956	38348257	NM_198469	Plate 1 Duplex 1	J-031946-18	CCCAAGGGCUAUUACGAUU	Plate 1 Duplex 2	J-031946-19	GUGGAGACGGCUUCUAUAA	Plate 1 Duplex 3	J-031946-20	GGCAUUACUGCGACGGCUA	Plate 1 Duplex 4	J-031946-21	ACGCAGAUGAUGACGAGCA	Sample	5634	4950	0	0.830491	0.802131	0	0.816311	0.0200537	-	84	111	0	1.49095	2.24242	0	0.253345	0.396001	0	0.324673	0.100873	0.304579	0.461238	0	0.382908	0.110774	-1.05806	-0.716932	-5	-0.887496	0.241213
OTP Hum, Gen P1 (1/2)	OTP Human Genome	I20	OR4F17	81099	52546738	NM_001005240	Plate 1 Duplex 1	J-032430-17	CCAAUGAGGUCGAUAGUUU	Plate 1 Duplex 2	J-032430-18	GAGGAAUCGUGUUUGGAAA	Plate 1 Duplex 3	J-032430-19	CAACGCAUGUGUCGGCAUU	Plate 1 Duplex 4	J-032430-20	CUUUAGAUAAGUCGUCCAA	Sample	7608	6529	0	1.12147	1.058	0	1.08974	0.0448801	-	142	417	0	1.86646	6.38689	0	0.317152	1.12789	0	0.722523	0.573281	0.38129	1.3137	0	0.847495	0.659313	-0.876925	0.28043	-5	-0.298248	0.818374
OTP Hum, Gen P1 (1/2)	OTP Human Genome	J20	JUB	84962	37675279	NM_198086	Plate 1 Duplex 1	J-021473-09	UGAAUAGGCAUGAGGCAUA	Plate 1 Duplex 2	J-021473-10	CUGAGAGGUAGCAAGUCUA	Plate 1 Duplex 3	J-021473-11	GUAAUAACUAAAAGGGUGA	Plate 1 Duplex 4	J-021473-12	GAUAGCUUCUUCUGAACUA	Sample	6302	6341	0	0.928959	1.02754	0	0.978248	0.0697057	-	215	353	0	3.41162	5.56695	0	0.579709	0.983095	0	0.781402	0.285237	0.696944	1.14505	0	0.920996	0.316857	-0.348322	0.137298	-5	-0.105512	0.343386
OTP Hum, Gen P1 (1/2)	OTP Human Genome	K20	SNX19	399979	7662025	NM_014758	Plate 1 Duplex 1	J-029832-10	CGGAGAAGGAUGAGCGUGA	Plate 1 Duplex 2	J-029832-11	CGUAAGAGCCUCCUAGAAU	Plate 1 Duplex 3	J-029832-12	CCUCUUAGCUGGUUAUUCA	Plate 1 Duplex 4	J-029832-13	GGAGGGAAAUAAUGGAUAU	Sample	6498	5528	0	0.957851	0.895794	0	0.926822	0.0438809	-	305	196	0	4.69375	3.54559	0	0.797572	0.626133	0	0.711852	0.121225	0.958867	0.729281	0	0.844074	0.162341	-0.0418274	-0.305936	-5	-0.173882	0.186753
OTP Hum, Gen P1 (1/2)	OTP Human Genome	L20	MYOZ2	51778	19923486	NM_016599	Plate 1 Duplex 1	J-015384-09	CUAUUUAAGAUGCGUCAAA	Plate 1 Duplex 2	J-015384-10	CGUCAUAGUACCAUAGUUU	Plate 1 Duplex 3	J-015384-11	CUAACAGAUCCCAGGUUUA	Plate 1 Duplex 4	J-015384-12	GCACAAAUAAAUCACAGUA	Sample	6798	6228	0	1.00207	1.00923	0	1.00565	0.00505837	-	141	237	0	2.07414	3.80539	0	0.352442	0.672014	0	0.512228	0.225972	0.423717	0.78272	0	0.603219	0.253854	-0.789	-0.239075	-5	-0.514038	0.388856
OTP Hum, Gen P1 (1/2)	OTP Human Genome	M20	ZNF341	84905	40807464	NM_032819	Plate 1 Duplex 1	J-015264-17	CUGAAGACCCGACGAGCUA	Plate 1 Duplex 2	J-015264-18	CAUCCAGGCCUCCGAGUGA	Plate 1 Duplex 3	J-015264-19	ACAAAUGCUCAGUGUGCGA	Plate 1 Duplex 4	J-015264-20	GCCAUUGGAUGACGAGGAU	Sample	6370	5451	0	0.938983	0.883316	0	0.911149	0.0393621	-	181	167	0	2.84144	3.06366	0	0.482824	0.541027	0	0.511925	0.0411557	0.580467	0.630155	0	0.605311	0.0351349	-0.515382	-0.441106	-5	-0.478244	0.0525208
OTP Hum, Gen P1 (1/2)	OTP Human Genome	N20	IFNA7	3444	71143134	NM_021057	Plate 1 Duplex 1	J-014156-05	GGCCACCAGUUCCAGAAGA	Plate 1 Duplex 2	J-014156-06	CCUGAUGAAUGAGGACUUC	Plate 1 Duplex 3	J-014156-07	UAAUGGAGAAGAAAUACAG	Plate 1 Duplex 4	J-014156-08	UUGAAGGACAGACAUGAAU	Sample	6529	6607	0	0.96242	1.07064	0	1.01653	0.0765244	-	129	286	0	1.9758	4.32874	0	0.335732	0.764435	0	0.550083	0.303138	0.403628	0.890366	0	0.646997	0.344176	-0.82971	-0.114784	-5	-0.472247	0.505529
OTP Hum, Gen P1 (1/2)	OTP Human Genome	O20	PDLIM2	64236	40288186	NM_198042	Plate 1 Duplex 1	J-010731-06	GAACCAGGCUGUGCGCAUC	Plate 1 Duplex 2	J-010731-07	GAGAGUCAGUCCUCCUUAA	Plate 1 Duplex 3	J-010731-08	GGACAGCUCCUUGGAAGUG	Plate 1 Duplex 4	J-010731-09	ACAUAAUCGUGGCCAUCAA	Sample	6116	6121	0	0.901541	0.991888	0	0.946714	0.0638844	-	27	60	0	0.441465	0.980232	0	0.0750146	0.173104	0	0.124059	0.0693598	0.090185	0.201621	0	0.145903	0.0787972	-1.90973	-1.37025	-5	-1.63999	0.38147
OTP Hum, Gen P1 (1/2)	OTP Human Genome	B21	CDH9	1007	16306540	NM_016279	Plate 1 Duplex 1	J-013169-05	CAACAACCCUCCUCGAUUU	Plate 1 Duplex 2	J-013169-06	GGAAUCAGUUCUUCUUAUU	Plate 1 Duplex 3	J-013169-07	UGUAAUGCCUGAAACUAUU	Plate 1 Duplex 4	J-013169-08	GAGACUAAGAGGAUUGUUU	Sample	6691	6376	0	0.9863	1.03321	0	1.00975	0.0331697	-	149	159	0	2.22687	2.49373	0	0.378395	0.44038	0	0.409387	0.0438302	0.462467	0.551321	0	0.506894	0.0628299	-0.714652	-0.561349	-5	-0.638001	0.108402
OTP Hum, Gen P1 (1/2)	OTP Human Genome	C21	KRT16	3868	24430191	NM_005557	Plate 1 Duplex 1	J-017550-05	GGAGAUGCUUGCUCUGAGA	Plate 1 Duplex 2	J-017550-06	GGCCAGAGCUCCUAGAACU	Plate 1 Duplex 3	J-017550-07	GACCAAGUAUGAGCACGAA	Plate 1 Duplex 4	J-017550-08	GGAACAAGAUCAUUGCGGC	Sample	6352	6074	0	0.936329	0.984271	0	0.9603	0.0339001	-	407	348	0	6.40743	5.72934	0	1.08876	1.01177	0	1.05027	0.0544406	1.33067	1.26666	0	1.29866	0.0452581	0.293998	0.242061	-5	0.26803	0.036725
OTP Hum, Gen P1 (1/2)	OTP Human Genome	D21	URB2	9816	7661931	NM_014777	Plate 1 Duplex 1	J-021052-09	GUAACAGAGUUUCGAACCA	Plate 1 Duplex 2	J-021052-10	AAUCAGAGAACGACGGCUU	Plate 1 Duplex 3	J-021052-11	CAACAUCGCUGCCGACAGA	Plate 1 Duplex 4	J-021052-12	GAACUUUACCCAUGGGCAA	Sample	5257	5167	0	0.774919	0.837295	0	0.806107	0.0441067	-	363	321	0	6.90508	6.2125	0	1.17332	1.0971	0	1.13521	0.0539011	1.43402	1.37348	0	1.40375	0.0428042	0.373791	0.327636	-5	0.350713	0.0326365
OTP Hum, Gen P1 (1/2)	OTP Human Genome	E21	STXBP6	29091	46048194	NM_014178	Plate 1 Duplex 1	J-016773-09	GGUUAAUGGUAUCGAUCCU	Plate 1 Duplex 2	J-016773-10	GAAUGAGCGUGGAGAGCGA	Plate 1 Duplex 3	J-016773-11	AACUGGAGGUCAAGGCGAA	Plate 1 Duplex 4	J-016773-12	CGGCAGAGUUUGAUUUGUU	Sample	4760	4582	0	0.701657	0.742498	0	0.722078	0.0288785	-	154	143	0	3.23529	3.12091	0	0.549748	0.551137	0	0.550442	0.000982356	0.671891	0.689981	0	0.680936	0.0127914	-0.382257	-0.357655	-5	-0.369956	0.017396
OTP Hum, Gen P1 (1/2)	OTP Human Genome	F21	CLSTN1	22883	57242754	NM_014944	Plate 1 Duplex 1	J-020393-05	CCGGGAAACUCGCGGAUAA	Plate 1 Duplex 2	J-020393-06	GGAUGGAACAACAGGAUUG	Plate 1 Duplex 3	J-020393-07	GUGAUCGACUGUCUGUAUA	Plate 1 Duplex 4	J-020393-08	GCGACCAGGUGUUUGAGUU	Sample	7283	5492	0	1.07357	0.88996	0	0.981763	0.129828	-	239	286	0	3.28161	5.20757	0	0.557619	0.919632	0	0.738625	0.255982	0.681511	1.15131	0	0.916409	0.332197	-0.369109	0.142903	-5	-0.113103	0.362047
OTP Hum, Gen P1 (1/2)	OTP Human Genome	G21	C9ORF25	203259	22218620	NM_147202	Plate 1 Duplex 1	J-017484-17	CCGCCAACCUCGUAUAACA	Plate 1 Duplex 2	J-017484-18	GGAGUGAGACUGUUGGCUU	Plate 1 Duplex 3	J-017484-19	ACAUGAGCCGUGUAUAAUA	Plate 1 Duplex 4	J-017484-20	GAAGGACGGCUACCGGUUA	Sample	6852	6060	0	1.01003	0.982003	0	0.996018	0.0198203	-	196	74	0	2.86048	1.22112	0	0.486058	0.215644	0	0.350851	0.191212	0.594051	0.26997	0	0.43201	0.22916	-0.494585	-1.15202	-5	-0.823302	0.464875
OTP Hum, Gen P1 (1/2)	OTP Human Genome	H21	CALCB	797	45439360	NM_000728	Plate 1 Duplex 1	J-015409-09	GGUAAGAACUUGGUGAGAA	Plate 1 Duplex 2	J-015409-10	GACACAUGGUAAUGGUGAU	Plate 1 Duplex 3	J-015409-11	AAACCUUGGUGAUGCAUUA	Plate 1 Duplex 4	J-015409-12	ACACAUGUUUGCAUCCUAA	Sample	6406	5764	0	0.944289	0.934037	0	0.939163	0.00724959	-	245	263	0	3.82454	4.5628	0	0.649873	0.805769	0	0.727821	0.110235	0.794263	1.00876	0	0.901511	0.151672	-0.225116	0.00872934	-5	-0.108193	0.165353
OTP Hum, Gen P1 (1/2)	OTP Human Genome	I21	EPN2	22905	41327739	NM_148921	Plate 1 Duplex 1	J-004725-05	AGACUACGCUGUUGGAUUU	Plate 1 Duplex 2	J-004725-06	GAAGAAAGCCGAAGGGACA	Plate 1 Duplex 3	J-004725-07	CCUUUGAGCUCUUCAGUAA	Plate 1 Duplex 4	J-004725-08	GAACAAUUACUCAGAGGCA	Sample	6867	5538	0	1.01224	0.897414	0	0.954829	0.0811968	-	231	189	0	3.36391	3.41278	0	0.571603	0.602681	0	0.587142	0.0219753	0.698602	0.75451	0	0.726556	0.0395326	-0.346111	-0.273899	-5	-0.310005	0.0510615
OTP Hum, Gen P1 (1/2)	OTP Human Genome	J21	DGCR6L	85359	15718677	NM_033257	Plate 1 Duplex 1	J-013705-17	GGGCGAUGGACCAGAAGAU	Plate 1 Duplex 2	J-013705-18	CUGUCAAACCCUAGGAUAG	Plate 1 Duplex 3	J-013705-19	GGCUCAGCAGCGAGAACUA	Plate 1 Duplex 4	J-013705-20	UCCUGGAGCUGGACCGGAA	Sample	5884	5083	0	0.867343	0.823683	0	0.845513	0.0308721	-	119	143	0	2.02243	2.8133	0	0.343656	0.496815	0	0.420235	0.1083	0.42001	0.621974	0	0.520992	0.14281	-0.796395	-0.453006	-5	-0.624701	0.242813
OTP Hum, Gen P1 (1/2)	OTP Human Genome	K21	ZNF263	10127	34222305	NM_005741	Plate 1 Duplex 1	J-018336-09	CAAUGGAGACUGAGCGAAG	Plate 1 Duplex 2	J-018336-10	CGAAAGAACUCAUGAGAGA	Plate 1 Duplex 3	J-018336-11	GCUUAGAGGACGUGGCAAU	Plate 1 Duplex 4	J-018336-12	GGGAAGGGCUCCUGAUAGU	Sample	7071	5833	0	1.04232	0.945218	0	0.993767	0.0686579	-	300	156	0	4.24268	2.67444	0	0.720925	0.472293	0	0.596609	0.17581	0.881101	0.591274	0	0.736187	0.204938	-0.124995	-0.498806	-5	-0.3119	0.264325
OTP Hum, Gen P1 (1/2)	OTP Human Genome	L21	FAM158A	51016	34222327	NM_016049	Plate 1 Duplex 1	J-017638-17	CCAAUGCAGCUGUGAACGA	Plate 1 Duplex 2	J-017638-18	CUUGAAAAUUGCUGGGCGA	Plate 1 Duplex 3	J-017638-19	CGCUGGGUCCCUAAGGAUA	Plate 1 Duplex 4	J-017638-20	GUCUGGUGGUGGCUGGUUA	Sample	6829	6360	0	1.00664	1.03062	0	1.01863	0.0169523	-	155	188	0	2.26973	2.95597	0	0.385677	0.522011	0	0.453844	0.0964021	0.471368	0.653517	0	0.562442	0.128799	-0.698282	-0.407794	-5	-0.553038	0.205406
OTP Hum, Gen P1 (1/2)	OTP Human Genome	M21	IGF2AS	51214	7705972	NM_016412	Plate 1 Duplex 1	J-021110-05	GGCCUGGGAAGUAGGACUA	Plate 1 Duplex 2	J-021110-06	CAAUCUGCCCAAAGCCAAA	Plate 1 Duplex 3	J-021110-07	GAUCGAACGCUCUGUGGCA	Plate 1 Duplex 4	J-021110-08	CAGACGAGGCGCUGACCUU	Sample	7048	5394	0	1.03892	0.87408	0	0.956502	0.116563	-	231	112	0	3.27753	2.07638	0	0.556924	0.366679	0	0.461801	0.134524	0.680661	0.459053	0	0.569857	0.156701	-0.370264	-0.720997	-5	-0.54563	0.248006
OTP Hum, Gen P1 (1/2)	OTP Human Genome	N21	SF3B3	23450	54112120	NM_012426	Plate 1 Duplex 1	J-020085-05	GGACAUAGGGUAAUUGUAU	Plate 1 Duplex 2	J-020085-06	GCCAAGGACCUGAUACUAA	Plate 1 Duplex 3	J-020085-07	CAGAGGUGAUCAUGAACUA	Plate 1 Duplex 4	J-020085-08	UGAGCUAGACCUUGGUUUA	Sample	1869	1596	0	0.275504	0.258626	0	0.267065	0.011934	-	161	114	0	8.61423	7.14286	0	1.46375	1.26139	0	1.36257	0.143086	1.78896	1.57917	0	1.68407	0.148349	0.616818	0.478424	-5	0.547621	0.0978595
OTP Hum, Gen P1 (1/2)	OTP Human Genome	O21	FAM32A	26017	142377168	NM_014077	Plate 1 Duplex 1	J-020251-17	AAGCAAUGGGAACGAGCAA	Plate 1 Duplex 2	J-020251-18	UGGGAGUGACCAAGCGGAA	Plate 1 Duplex 3	J-020251-19	GUUAUUGGGAGAAACGAUU	Plate 1 Duplex 4	J-020251-20	UCACGGAGCAUUACGACAU	Sample	6500	5282	0	0.958146	0.85593	0	0.907038	0.0722771	-	123	76	0	1.89231	1.43885	0	0.321545	0.254094	0	0.287819	0.0476951	0.392986	0.318106	0	0.355546	0.0529483	-0.851937	-1.02365	-5	-0.937795	0.121422
OTP Hum, Gen P1 (1/2)	OTP Human Genome	B22	MYOM3	127294	155969692	NM_152372	Plate 1 Duplex 1	J-017014-18	GGAGAGUGGUGAUCGGAUA	Plate 1 Duplex 2	J-017014-19	UCACCUUCCUUGACCGAUA	Plate 1 Duplex 3	J-017014-20	GAGAUUAGGAGAUGCGCCA	Plate 1 Duplex 4	J-017014-21	GGGAAUUUACAGAGCGAUG	Sample	6020	6217	0	0.88739	1.00744	0	0.947417	0.0848908	-	186	124	0	3.0897	1.99453	0	0.525008	0.352224	0	0.438616	0.122177	0.652717	0.430142	0	0.54143	0.157384	-0.408919	-0.776306	-5	-0.592613	0.259782
OTP Hum, Gen P1 (1/2)	OTP Human Genome	C22	MIA2	117153	46094008	NM_054024	Plate 1 Duplex 1	J-021296-09	GUAUGGAACAGGAUCGUAU	Plate 1 Duplex 2	J-021296-10	CUACGAGAAUUCACGAAGA	Plate 1 Duplex 3	J-021296-11	GGAUACAGGGCUUGAAUUA	Plate 1 Duplex 4	J-021296-12	CAAAGUGUCUGGAGAGUAC	Sample	6288	6570	0	0.926895	1.06465	0	0.995771	0.0974048	-	344	519	0	5.47074	7.89954	0	0.929599	1.39502	0	1.16231	0.329103	1.15572	1.70362	0	1.42967	0.387422	0.146842	0.562175	-5	0.354509	0.293685
OTP Hum, Gen P1 (1/2)	OTP Human Genome	D22	SLIT2	9353	4759145	NM_004787	Plate 1 Duplex 1	J-019853-05	UCAAGUGGCUAGCGGAUUA	Plate 1 Duplex 2	J-019853-06	GAAGAUGGAUUCUGGUGUA	Plate 1 Duplex 3	J-019853-07	GCGGAAUCCUCCUGUAUAA	Plate 1 Duplex 4	J-019853-08	AAUGAUGGCACAUGUAAUA	Sample	6208	6087	0	0.915103	0.986378	0	0.95074	0.0503992	-	143	221	0	2.30348	3.63069	0	0.391412	0.641162	0	0.516287	0.1766	0.486623	0.782997	0	0.63481	0.209568	-0.670791	-0.238738	-5	-0.454765	0.305507
OTP Hum, Gen P1 (1/2)	OTP Human Genome	E22	ODZ2	57451	170016090	NM_001122679	Plate 1 Duplex 1	J-024304-17	GGACAAGACAGAUGCGUAU	Plate 1 Duplex 2	J-024304-18	GGUCUGACAUCUUCGAAUA	Plate 1 Duplex 3	J-024304-19	CCAUUGACUAUGAUCGAAA	Plate 1 Duplex 4	J-024304-20	GGGUAUCAGUUUCGGUAGA	Sample	7319	6250	0	1.07887	1.01279	0	1.04583	0.0467259	-	213	281	0	2.91023	4.496	0	0.494513	0.793971	0	0.644242	0.211749	0.614803	0.969611	0	0.792207	0.250887	-0.463538	-0.0307652	-5	-0.247152	0.306017
OTP Hum, Gen P1 (1/2)	OTP Human Genome	F22	CLDN12	9069	37537523	NM_012129	Plate 1 Duplex 1	J-021307-05	GUUUAUGACUUCCCUUAUA	Plate 1 Duplex 2	J-021307-06	GGUGAAAUGUGCCCGGUAU	Plate 1 Duplex 3	J-021307-07	UAACAUCCAUCUGAACAAG	Plate 1 Duplex 4	J-021307-08	GAGCCAGUCUUUUCAUUUG	Sample	6899	6525	0	1.01696	1.05735	0	1.03716	0.0285624	-	147	183	0	2.13074	2.8046	0	0.36206	0.495278	0	0.428669	0.0941993	0.450132	0.604842	0	0.527487	0.109397	-0.73776	-0.478335	-5	-0.608047	0.183441
OTP Hum, Gen P1 (1/2)	OTP Human Genome	G22	C9ORF89	84270	21362043	NM_032310	Plate 1 Duplex 1	J-016972-05	GGACACGCCUUUCCUGACA	Plate 1 Duplex 2	J-016972-06	UCUUAUACGUCCACUCUUG	Plate 1 Duplex 3	J-016972-07	GAUCAGACCUAUUGUGACC	Plate 1 Duplex 4	J-016972-08	CCACAGAUCCUUACCAACA	Sample	6706	5713	0	0.988511	0.925773	0	0.957142	0.0443631	-	738	599	0	11.0051	10.4849	0	1.87	1.85157	0	1.86079	0.0130314	2.32488	2.26117	0	2.29303	0.0450499	0.919026	0.886224	-5	0.902625	0.0231946
OTP Hum, Gen P1 (1/2)	OTP Human Genome	H22	SEMA6D	80031	24234731	NM_024966	Plate 1 Duplex 1	J-013165-09	CCCUUAAUACUGUCGACUA	Plate 1 Duplex 2	J-013165-10	GGUACAGACUGACGGCCAU	Plate 1 Duplex 3	J-013165-11	UCUUUGAACGACAGCGUAU	Plate 1 Duplex 4	J-013165-12	AGAAAUCGCUGUCGAACAU	Sample	6203	5359	0	0.914366	0.868408	0	0.891387	0.032497	-	171	146	0	2.75673	2.72439	0	0.468429	0.481114	0	0.474771	0.00896925	0.582375	0.587544	0	0.584959	0.003655	-0.512437	-0.504499	-5	-0.508468	0.00561293
OTP Hum, Gen P1 (1/2)	OTP Human Genome	I22	ZFYVE20	64145	70980546	NM_022340	Plate 1 Duplex 1	J-014036-09	CGUGAAGCUCUACGAGAAA	Plate 1 Duplex 2	J-014036-10	CGGGAGUUGGAACGAGAAA	Plate 1 Duplex 3	J-014036-11	UCGAUAACAUCAAGGCAUA	Plate 1 Duplex 4	J-014036-12	GGGUCUAUUAUGUGCAAGA	Sample	6448	5796	0	0.95048	0.939222	0	0.944851	0.00796066	-	313	291	0	4.85422	5.0207	0	0.824839	0.886632	0	0.855735	0.0436943	1.02548	1.08277	0	1.05413	0.0405087	0.0252254	0.0801575	-5	0.0526915	0.0388429
OTP Hum, Gen P1 (1/2)	OTP Human Genome	J22	CKAP2	26586	19923520	NM_018204	Plate 1 Duplex 1	J-017099-13	CAAUGUUACAAUCCGGAAA	Plate 1 Duplex 2	J-017099-14	ACUAAAUUUGUGAGCACUA	Plate 1 Duplex 3	J-017099-15	CCGCAUUUAAAGAGCUGAA	Plate 1 Duplex 4	J-017099-16	GUACAGUAAUGAUGCAUAA	Sample	7176	6353	0	1.05779	1.02948	0	1.04364	0.0200185	-	195	208	0	2.71739	3.27404	0	0.461745	0.57818	0	0.519962	0.0823322	0.574064	0.706083	0	0.640074	0.0933513	-0.525319	-0.336187	-5	-0.430753	0.133736
OTP Hum, Gen P1 (1/2)	OTP Human Genome	K22	UXT	8409	24041015	NM_004182	Plate 1 Duplex 1	J-004455-09	GUGCUGGACCAUCGAGACA	Plate 1 Duplex 2	J-004455-10	GCUGUAACUUCUUCGUUGA	Plate 1 Duplex 3	J-004455-11	ACCAAGGACUCCAUGAAUA	Plate 1 Duplex 4	J-004455-12	AUGAGCAGCUGGCCAAAUA	Sample	7125	5550	0	1.05028	0.899359	0	0.974817	0.106714	-	314	239	0	4.40702	4.30631	0	0.748849	0.760472	0	0.754661	0.00821882	0.931007	0.928702	0	0.929855	0.00163053	-0.0709793	-0.0734234	-5	-0.0722014	0.00172821
OTP Hum, Gen P1 (1/2)	OTP Human Genome	L22	PMS2L5	5383	31341385	NM_174930	Plate 1 Duplex 1	J-017846-05	GGACAACGUGAUCACUGUA	Plate 1 Duplex 2	J-017846-06	UGUCAAGAAUGGUCCAGGU	Plate 1 Duplex 3	J-017846-07	GCAAAACUGACUCCUAGAA	Plate 1 Duplex 4	J-017846-08	GCCAUUAGCAUUGGAAUAA	Sample	7622	6457	0	1.12354	1.04634	0	1.08494	0.0545894	-	685	658	0	8.98714	10.1905	0	1.52711	1.79959	0	1.66335	0.19267	1.89858	2.19769	0	2.04814	0.211499	0.684025	0.852795	-5	0.76841	0.119338
OTP Hum, Gen P1 (1/2)	OTP Human Genome	M22	COQ7	10229	25453483	NM_016138	Plate 1 Duplex 1	J-017296-09	GAUGCAGAGUGGCGAUAUA	Plate 1 Duplex 2	J-017296-10	AGACAAUAUCAGUCGGGCA	Plate 1 Duplex 3	J-017296-11	GCACUUUGAUCACGGACUU	Plate 1 Duplex 4	J-017296-12	GGAUCAUGCAGGCGAAUAU	Sample	7267	5899	0	1.07121	0.955913	0	1.01356	0.0815249	-	425	373	0	5.84836	6.32311	0	0.993764	1.11663	0	1.0552	0.0868786	1.2355	1.36365	0	1.29957	0.0906142	0.21601	0.319984	-5	0.267997	0.0735207
OTP Hum, Gen P1 (1/2)	OTP Human Genome	N22	VIM	7431	62414288	NM_003380	Plate 1 Duplex 1	J-003551-06	UCACGAUGACCUUGAAUAA	Plate 1 Duplex 2	J-003551-07	GAGGGAAACUAAUCUGGAU	Plate 1 Duplex 3	J-003551-08	UUAAGACGGUUGAAACUAG	Plate 1 Duplex 4	J-003551-09	GGAAAUGGCUCGUCACCUU	Sample	4765	3642	0	0.702394	0.590174	0	0.646284	0.0793519	-	184	107	0	3.86149	2.93795	0	0.656152	0.518827	0	0.587489	0.0971037	0.815762	0.6336	0	0.724681	0.128808	-0.199542	-0.436133	-5	-0.317837	0.167295
OTP Hum, Gen P1 (1/2)	OTP Human Genome	O22	ELOVL7	79993	62461215	NM_024930	Plate 1 Duplex 1	J-028493-09	AAGCAAUGAUAACGUACAA	Plate 1 Duplex 2	J-028493-10	GUAGCAAUCCUUUGGGUUA	Plate 1 Duplex 3	J-028493-11	CCUAUAAGCUAACAUGUAA	Plate 1 Duplex 4	J-028493-12	CAAGUAGUAUAGAGACCAA	Sample	6414	5921	0	0.945469	0.959478	0	0.952473	0.00990628	-	314	225	0	4.89554	3.80003	0	0.83186	0.671067	0	0.751464	0.113698	1.03421	0.819518	0	0.926865	0.15181	0.0337521	-0.195129	-5	-0.0806884	0.161843
OTP Hum, Gen P1 (1/2)	OTP Human Genome	A23	-	-	-	-		-	-		-	-		-	-		-	-	AllStars	195	117	0	0.0287444	0.0189595	0	0.0238519	0.00691898	Down	3	1	0	1.53846	0.854701	0	0.261418	0.150936	0	0.206177	0.0781229	0.261418	0.150936	0	0.206177	0.0781229	-1.17671	-1.57446	-5	-1.37559	0.281255
OTP Hum, Gen P1 (1/2)	OTP Human Genome	B23	-	-	-	-		-	-		-	-		-	-		-	-	AllStars	216	102	0	0.0318399	0.0165288	0	0.0241843	0.0108266	Down	3	1	0	1.38889	0.980392	0	0.236003	0.173132	0	0.204568	0.0444561	0.298552	0.222369	0	0.26046	0.0538701	-1.07378	-1.29844	-5	-1.18611	0.158856
OTP Hum, Gen P1 (1/2)	OTP Human Genome	C23	-	-	-	-		-	-		-	-		-	-		-	-	NEG	6300	6396	0	0.928664	1.03645	0	0.982557	0.0762163	-	162	217	0	2.57143	3.39275	0	0.436942	0.599142	0	0.518042	0.114693	0.552748	0.769529	0	0.661138	0.153287	-0.559054	-0.255232	-5	-0.407143	0.214834
OTP Hum, Gen P1 (1/2)	OTP Human Genome	D23	-	-	-	-		-	-		-	-		-	-		-	-	NEG	7050	6470	0	1.03922	1.04844	0	1.04383	0.00652118	-	225	175	0	3.19149	2.70479	0	0.542304	0.477653	0	0.509979	0.0457155	0.686035	0.61349	0	0.649762	0.0512975	-0.362977	-0.465479	-5	-0.414228	0.0724799
OTP Hum, Gen P1 (1/2)	OTP Human Genome	E23	-	-	-	-		-	-		-	-		-	-		-	-	MOCK	6411	5505	0	0.945026	0.892067	0	0.918547	0.0374481	-	284	325	0	4.42989	5.90372	0	0.752735	1.04257	0	0.897652	0.204943	0.952238	1.33906	0	1.14565	0.273523	-0.0487013	0.300659	-5	0.125979	0.247035
OTP Hum, Gen P1 (1/2)	OTP Human Genome	F23	-	-	-	-		-	-		-	-		-	-		-	-	MOCK	6474	6215	0	0.954313	1.00712	0	0.980716	0.0373401	-	202	347	0	3.12017	5.58327	0	0.530186	0.985977	0	0.758082	0.322293	0.670705	1.26637	0	0.968539	0.421201	-0.383888	0.241823	-5	-0.0710324	0.442445
OTP Hum, Gen P1 (1/2)	OTP Human Genome	G23	-	-	-	-		-	-		-	-		-	-		-	-	NEG	6765	6355	0	0.997208	1.02981	0	1.01351	0.0230502	-	342	302	0	5.05543	4.75216	0	0.859029	0.839209	0	0.849119	0.0140153	1.0867	1.07787	0	1.08229	0.00624943	0.0838447	0.0755484	-5	0.0796965	0.00586636
OTP Hum, Gen P1 (1/2)	OTP Human Genome	H23	-	-	-	-		-	-		-	-		-	-		-	-	NEG	6996	6280	0	1.03126	1.01765	0	1.02446	0.00962128	-	316	249	0	4.51687	3.96497	0	0.767515	0.700194	0	0.733854	0.0476033	0.970935	0.899318	0	0.935127	0.0506413	-0.0294085	-0.105001	-5	-0.0672046	0.0534517
OTP Hum, Gen P1 (1/2)	OTP Human Genome	I23	-	-	-	-		-	-		-	-		-	-		-	-	MOCK	7725	6100	0	1.13872	0.988485	0	1.0636	0.106232	-	314	222	0	4.06472	3.63934	0	0.690686	0.64269	0	0.666688	0.0339383	0.873744	0.825461	0	0.849603	0.0341412	-0.133163	-0.188181	-5	-0.160672	0.0389036
OTP Hum, Gen P1 (1/2)	OTP Human Genome	J23	-	-	-	-		-	-		-	-		-	-		-	-	MOCK	7067	6438	0	1.04173	1.04326	0	1.04249	0.00108253	-	225	218	0	3.18381	3.38614	0	0.541	0.597976	0	0.569488	0.0402886	0.684385	0.768031	0	0.726208	0.059147	-0.36521	-0.25708	-5	-0.311145	0.0764592
OTP Hum, Gen P1 (1/2)	OTP Human Genome	K23	-	-	-	-		-	-		-	-		-	-		-	-	NEG	6816	6126	0	1.00473	0.992698	0	0.998712	0.00850541	-	253	345	0	3.71185	5.63173	0	0.630726	0.994536	0	0.812631	0.257253	0.797892	1.27737	0	1.03763	0.33904	-0.22076	0.250892	-5	0.015066	0.333509
OTP Hum, Gen P1 (1/2)	OTP Human Genome	L23	-	-	-	-		-	-		-	-		-	-		-	-	NEG	6222	6233	0	0.917166	1.01004	0	0.963602	0.0656692	-	242	234	0	3.88942	3.75421	0	0.660899	0.662975	0	0.661937	0.00146822	0.836062	0.851515	0	0.843788	0.0109269	-0.175885	-0.158182	-5	-0.167033	0.0125175
OTP Hum, Gen P1 (1/2)	OTP Human Genome	M23	-	-	-	-		-	-		-	-		-	-		-	-	P27	5047	4287	0	0.743963	0.694694	0	0.719329	0.0348386	-	453	317	0	8.97563	7.39445	0	1.52516	1.30582	0	1.41549	0.155092	1.92938	1.67718	0	1.80328	0.178334	0.702346	0.5448	-5	0.623573	0.111402
OTP Hum, Gen P1 (1/2)	OTP Human Genome	N23	-	-	-	-		-	-		-	-		-	-		-	-	P27	5109	3700	0	0.753102	0.599573	0	0.676338	0.108562	-	354	311	0	6.92895	8.40541	0	1.17738	1.48435	0	1.33087	0.217062	1.48943	1.90648	0	1.69796	0.294898	0.414696	0.688745	-5	0.55172	0.193782
OTP Hum, Gen P1 (1/2)	OTP Human Genome	O23	-	-	-	-		-	-		-	-		-	-		-	-	NEG	6897	6364	0	1.01667	1.03126	0	1.02397	0.0103228	-	257	196	0	3.72626	3.07982	0	0.633173	0.543882	0	0.588527	0.0631386	0.800988	0.698553	0	0.74977	0.0724324	-0.217057	-0.346177	-5	-0.281617	0.0913014
OTP Hum, Gen P1 (1/2)	OTP Human Genome	P23	-	-	-	-		-	-		-	-		-	-		-	-	NEG	6245	5648	0	0.920557	0.915239	0	0.917898	0.00375994	-	188	234	0	3.01041	4.14306	0	0.511535	0.731644	0	0.621589	0.155641	0.511535	0.731644	0	0.621589	0.155641	-0.627347	-0.302898	-5	-0.465123	0.22942
OTP Hum, Gen P1 (1/2)	OTP Human Genome	A24	-	-	-	-		-	-		-	-		-	-		-	-	DEAB	4436	5274	0	0.653898	0.854634	0	0.754266	0.141942	-	3	7	0	0.0676285	0.132727	0	0.0114916	0.0234389	0	0.0174652	0.00844801	0.0114916	0.0234389	0	0.0174652	0.00844801	-2.95334	-2.63975	-5	-2.79655	0.221738
OTP Hum, Gen P1 (1/2)	OTP Human Genome	B24	-	-	-	-		-	-		-	-		-	-		-	-	DEAB	5039	4799	0	0.742784	0.777662	0	0.760223	0.0246624	-	2	2	0	0.0396904	0.0416753	0	0.00674427	0.00735966	0	0.00705197	0.000435144	0.00674427	0.00735966	0	0.00705197	0.000435144	-3.16026	-3.12785	-5	-3.14405	0.0229183
OTP Hum, Gen P1 (1/2)	OTP Human Genome	C24	-	-	-	-		-	-		-	-		-	-		-	-	DEAB	4862	4734	0	0.716693	0.767129	0	0.741911	0.0356636	-	9	2	0	0.185109	0.0422476	0	0.0314541	0.00746071	0	0.0194574	0.0169659	0.0314541	0.00746071	0	0.0194574	0.0169659	-2.49674	-3.12273	-5	-2.80974	0.442642
OTP Hum, Gen P2 (1/2)	OTP Human Genome	A02	-	-	-	-		-	-		-	-		-	-		-	-	AllStars	55	61	68	0.0088022	0.00957698	0.0103339	0.00957101	0.000765845	Down	4	2	2	7.27273	3.27869	2.94118	1.1239	0.655324	0.608381	0.795869	0.285053	1.1239	0.655324	0.608381	0.795869	0.285053	0.118182	-0.405257	-0.473056	-0.253377	0.32356
OTP Hum, Gen P2 (1/2)	OTP Human Genome	B02	-	-	-	-		-	-		-	-		-	-		-	-	AllStars	168	112	90	0.0268867	0.017584	0.0136772	0.0193826	0.00678598	Down	2	18	9	1.19048	16.0714	10	0.183972	3.21226	2.0685	1.82157	1.52917	0.149268	2.51346	1.7029	1.45521	1.2014	-1.58207	1.01208	0.561701	-0.00276291	1.38613
OTP Hum, Gen P2 (1/2)	OTP Human Genome	C02	-	-	-	-		-	-		-	-		-	-		-	-	NEG	5589	6332	6167	0.894464	0.994122	0.93719	0.941925	0.0499978	-	591	417	330	10.5743	6.5856	5.35106	1.63412	1.31629	1.10687	1.35243	0.26548	1.32587	1.02994	0.91123	1.08901	0.213537	0.290176	0.0295912	-0.0921009	0.0758886	0.195298
OTP Hum, Gen P2 (1/2)	OTP Human Genome	D02	-	-	-	-		-	-		-	-		-	-		-	-	NEG	7493	6551	6584	1.19918	1.02851	1.00056	1.07608	0.107518	-	619	529	519	8.26104	8.0751	7.88275	1.27663	1.614	1.63054	1.50706	0.199726	1.03581	1.26289	1.34235	1.21369	0.159082	0.0353121	0.238938	0.303263	0.192504	0.13988
OTP Hum, Gen P2 (1/2)	OTP Human Genome	E02	-	-	-	-		-	-		-	-		-	-		-	-	MOCK	5852	6294	7045	0.936554	0.988156	1.07062	0.998443	0.0676212	-	674	401	498	11.5174	6.37115	7.06884	1.77986	1.27343	1.46219	1.50516	0.25594	1.44412	0.996405	1.20375	1.21476	0.224059	0.381341	-0.00360017	0.188924	0.188888	0.192471
OTP Hum, Gen P2 (1/2)	OTP Human Genome	F02	-	-	-	-		-	-		-	-		-	-		-	-	MOCK	6386	6614	6276	1.02202	1.0384	0.953754	1.00472	0.0448929	-	332	573	431	5.19887	8.66344	6.86743	0.803416	1.73159	1.42053	1.31851	0.472423	0.651863	1.3549	1.16945	1.05874	0.364362	-0.410121	0.313146	0.159011	0.0206788	0.38096
OTP Hum, Gen P2 (1/2)	OTP Human Genome	G02	-	-	-	-		-	-		-	-		-	-		-	-	NEG	4538	5917	6544	0.726262	0.928967	0.994482	0.883237	0.139835	-	426	289	427	9.3874	4.88423	6.52506	1.4507	0.97623	1.34971	1.25888	0.249934	1.17704	0.763861	1.11115	1.01735	0.221987	0.165691	-0.262242	0.106514	0.00332126	0.23188
OTP Hum, Gen P2 (1/2)	OTP Human Genome	H02	-	-	-	-		-	-		-	-		-	-		-	-	NEG	6806	6795	6464	1.08923	1.06681	0.982324	1.04612	0.0563772	-	361	586	430	5.30414	8.62399	6.65223	0.819684	1.72371	1.37601	1.30647	0.456007	0.665062	1.34873	1.13281	1.04887	0.34948	-0.391682	0.308298	0.126265	0.0142937	0.363175
OTP Hum, Gen P2 (1/2)	OTP Human Genome	I02	-	-	-	-		-	-		-	-		-	-		-	-	MOCK	5704	6125	6173	0.912868	0.961623	0.938101	0.937531	0.0243826	-	543	282	291	9.51964	4.60408	4.71408	1.47113	0.920235	0.975105	1.12216	0.303464	1.19362	0.720048	0.802758	0.905477	0.252946	0.180164	-0.317883	-0.214945	-0.117555	0.262919
OTP Hum, Gen P2 (1/2)	OTP Human Genome	J02	-	-	-	-		-	-		-	-		-	-		-	-	MOCK	6852	6694	6132	1.09659	1.05096	0.931871	1.02647	0.0850471	-	477	456	334	6.96147	6.81207	5.44684	1.0758	1.36155	1.12668	1.18801	0.15243	0.872867	1.06536	0.92754	0.955256	0.0991957	-0.13414	0.0637177	-0.0746569	-0.0483597	0.101516
OTP Hum, Gen P2 (1/2)	OTP Human Genome	K02	-	-	-	-		-	-		-	-		-	-		-	-	NEG	5343	6241	6326	0.855094	0.979835	0.961353	0.932094	0.0673214	-	471	373	421	8.81527	5.97661	6.65507	1.36228	1.19457	1.3766	1.31115	0.101217	1.10531	0.934701	1.13329	1.05777	0.107492	0.101132	-0.0670741	0.126704	0.0535871	0.105275
OTP Hum, Gen P2 (1/2)	OTP Human Genome	L02	-	-	-	-		-	-		-	-		-	-		-	-	NEG	7152	6551	6386	1.14461	1.02851	0.970471	1.04786	0.0886666	-	401	318	407	5.60682	4.85422	6.37332	0.866459	0.970231	1.31832	1.05167	0.236682	0.703014	0.759168	1.08531	0.849164	0.206427	-0.340248	-0.268078	0.0825391	-0.175262	0.22616
OTP Hum, Gen P2 (1/2)	OTP Human Genome	M02	-	-	-	-		-	-		-	-		-	-		-	-	P27	3473	4517	4274	0.555819	0.709168	0.649513	0.638167	0.0773015	-	461	657	427	13.2738	14.5451	9.99064	2.05129	2.90717	2.06656	2.34168	0.489796	1.66434	2.27475	1.7013	1.88013	0.342248	0.536288	0.893275	0.560659	0.663407	0.199444
OTP Hum, Gen P2 (1/2)	OTP Human Genome	N02	-	-	-	-		-	-		-	-		-	-		-	-	P27	4211	4693	3368	0.673928	0.7368	0.51183	0.640853	0.116075	-	548	700	514	13.0135	14.9158	15.2613	2.01107	2.98128	3.15679	2.71638	0.61709	1.63171	2.33274	2.59884	2.18776	0.499599	0.514403	0.923019	1.05238	0.829932	0.280807
OTP Hum, Gen P2 (1/2)	OTP Human Genome	O02	-	-	-	-		-	-		-	-		-	-		-	-	NEG	5484	6147	6346	0.877659	0.965077	0.964392	0.93571	0.0502741	-	421	367	338	7.67688	5.97039	5.32619	1.18636	1.19332	1.10172	1.16047	0.050996	0.962569	0.93373	0.906995	0.934431	0.0277936	-0.0380048	-0.0681004	-0.0966719	-0.0675923	0.0293369
OTP Hum, Gen P2 (1/2)	OTP Human Genome	P02	-	-	-	-		-	-		-	-		-	-		-	-	NEG	5862	6023	6061	0.938155	0.945609	0.921081	0.934948	0.0125747	-	263	467	287	4.48652	7.75361	4.73519	0.693332	1.54974	0.979473	1.07418	0.43599	0.693332	1.54974	0.979473	1.07418	0.43599	-0.353154	0.457855	-0.020698	0.0280008	0.407692
OTP Hum, Gen P2 (1/2)	OTP Human Genome	B03	RPL21	6144	78190465	NM_000982	Plate 2 Duplex 1	J-012910-05	ACAAACAAGUUAAGGGCAA	Plate 2 Duplex 2	J-012910-06	GUACCUGGGUUCAACUAAA	Plate 2 Duplex 3	J-012910-07	CAAGUGUUACCAUGGCAAA	Plate 2 Duplex 4	J-012910-08	ACAUCAAGGGAAUGGGUAC	Sample	1012	872	743	0.16196	0.136904	0.112913	0.137259	0.0245259	Down	42	21	20	4.1502	2.40826	2.69179	0.641357	0.481347	0.556796	0.559833	0.0800483	0.535428	0.396736	0.46855	0.466905	0.0693605	-0.587241	-0.84405	-0.703436	-0.711576	0.128598
OTP Hum, Gen P2 (1/2)	OTP Human Genome	C03	RNPS1	10921	18379333	NM_080594	Plate 2 Duplex 1	J-012298-06	GGAUGGAGGACAAAUUGAU	Plate 2 Duplex 2	J-012298-07	CAGAAGUGCUGUUGGUUUG	Plate 2 Duplex 3	J-012298-08	GCUCAUCCGUUUCCGGUUU	Plate 2 Duplex 4	J-012298-09	CCCAAGAUCGGAAUGCAAA	Sample	4309	4845	4330	0.689612	0.760664	0.658023	0.702767	0.0525693	-	115	78	61	2.66883	1.60991	1.40878	0.412432	0.321778	0.291405	0.341872	0.0629661	0.344313	0.265216	0.250686	0.286738	0.0503878	-0.960192	-1.16567	-1.20863	-1.1115	0.132783
OTP Hum, Gen P2 (1/2)	OTP Human Genome	D03	KRTCAP2	200185	56676325	NM_173852	Plate 2 Duplex 1	J-017759-09	GCAAAGGAUUCCAAGCAAA	Plate 2 Duplex 2	J-017759-10	GCAUGAUGGUGGUGGGUAC	Plate 2 Duplex 3	J-017759-11	GCUCACUGCCUUCAAUAAU	Plate 2 Duplex 4	J-017759-12	GCUGGGAUGCAGAUGUACA	Sample	6688	6138	6125	1.07035	0.963664	0.930807	0.988273	0.0729527	-	503	462	522	7.52093	7.52688	8.52245	1.16226	1.50443	1.76287	1.47652	0.301274	0.970295	1.23998	1.48347	1.23125	0.2567	-0.0300643	0.219787	0.410357	0.200027	0.220875
OTP Hum, Gen P2 (1/2)	OTP Human Genome	E03	XKRY2	353515	51093877	NM_001002906	Plate 2 Duplex 1	J-032356-17	CAGCAUGGUGGGUAAGUAU	Plate 2 Duplex 2	J-032356-18	CAUUAAGCUACAGGUGAUA	Plate 2 Duplex 3	J-032356-19	AGACACGAGGUGGGACAUA	Plate 2 Duplex 4	J-032356-20	CCGCACUGGCAACGACUUU	Sample	5391	7342	7325	0.862776	1.15269	1.11317	1.04288	0.157221	-	819	800	578	15.192	10.8962	7.89078	2.34772	2.17787	1.63221	2.0526	0.373843	1.95996	1.79504	1.40413	1.71971	0.285468	0.720307	0.620629	0.351204	0.564047	0.190946
OTP Hum, Gen P2 (1/2)	OTP Human Genome	F03	LIME1	54923	157388905	NM_017806	Plate 2 Duplex 1	J-020797-14	GCGUCUAAAUAAAGCGCCA	Plate 2 Duplex 2	J-020797-15	CCUGAACACUCAAGGACCU	Plate 2 Duplex 3	J-020797-16	GUCCAGAAGCGCAAAGGGA	Plate 2 Duplex 4	J-020797-17	CUGGAAAACGUGUAUGAGA	Sample	6321	6289	5541	1.01161	0.987371	0.842057	0.947014	0.0916996	-	435	506	202	6.88182	8.04579	3.64555	1.06349	1.60814	0.754081	1.14191	0.432397	0.887842	1.32546	0.634568	0.949291	0.349523	-0.117558	0.289853	-0.434738	-0.0874811	0.36323
OTP Hum, Gen P2 (1/2)	OTP Human Genome	G03	MLF1	4291	33636694	NM_022443	Plate 2 Duplex 1	J-019478-05	GUAGAGGGAGAGCUCAUAA	Plate 2 Duplex 2	J-019478-06	UGAGAAGUGUUGGCCAUGA	Plate 2 Duplex 3	J-019478-07	CAAACCAGGACGACACAAU	Plate 2 Duplex 4	J-019478-08	GAGAGAUUCUGACAGUGGA	Sample	5098	5312	5802	0.815884	0.833983	0.881721	0.843863	0.0340124	-	318	186	150	6.23774	3.50151	2.58532	0.963959	0.699859	0.534772	0.732863	0.216489	0.804747	0.576838	0.460046	0.613877	0.17531	-0.212576	-0.521003	-0.719148	-0.484242	0.255279
OTP Hum, Gen P2 (1/2)	OTP Human Genome	H03	SCAMP4	113178	50593003	NM_079834	Plate 2 Duplex 1	J-015226-17	CGAGGGAGGCCCAGUACAA	Plate 2 Duplex 2	J-015226-18	CCUUUAAUUUCAUGGCGUU	Plate 2 Duplex 3	J-015226-19	CGUCAAAUCUGUGCCUUAU	Plate 2 Duplex 4	J-015226-20	GGAACUAAUAAGAGGCGUC	Sample	6094	6559	6151	0.975284	1.02976	0.934758	0.979934	0.047672	-	145	164	139	2.37939	2.50038	2.2598	0.367703	0.499761	0.467438	0.444967	0.0688369	0.306971	0.411913	0.393355	0.370746	0.0560048	-1.05189	-0.812729	-0.851158	-0.905258	0.12843
OTP Hum, Gen P2 (1/2)	OTP Human Genome	I03	ARGFX	503582	61969665	NM_001012659	Plate 2 Duplex 1	J-034918-21	CAAACAUGAUGGAACGAAA	Plate 2 Duplex 2	J-034918-22	GCAAUACGGAGAAGGCAUA	Plate 2 Duplex 3	J-034918-23	CCUCCAAUAUGGUAGACUU	Plate 2 Duplex 4	J-034918-24	UGGUCCAGCUGUAGGCCUA	Sample	6077	6721	6708	0.972563	1.0552	1.0194	1.01572	0.041439	-	623	388	312	10.2518	5.77295	4.65116	1.58427	1.15386	0.962091	1.23341	0.318628	1.32261	0.951036	0.827654	1.03377	0.257639	0.287571	-0.0499527	-0.185626	0.0173306	0.243668
OTP Hum, Gen P2 (1/2)	OTP Human Genome	J03	EVI5	7813	68299758	NM_005665	Plate 2 Duplex 1	J-032510-09	UAAGUGAAGCAAAGCGUAA	Plate 2 Duplex 2	J-032510-10	GAGCAGAACAAGAGGUGAU	Plate 2 Duplex 3	J-032510-11	AGUGUUUCGUGUAGGAUUA	Plate 2 Duplex 4	J-032510-12	GCCAUAAAGUAGACUGGUA	Sample	6437	6401	6982	1.03018	1.00496	1.06104	1.03206	0.0280916	-	398	368	495	6.183	5.7491	7.08966	0.9555	1.14909	1.46649	1.19036	0.257984	0.797685	0.947107	1.23407	0.992955	0.221777	-0.221008	-0.0540493	0.214806	-0.0200838	0.219883
OTP Hum, Gen P2 (1/2)	OTP Human Genome	K03	CCDC146	57639	100814338	NM_020879	Plate 2 Duplex 1	J-032700-08	GCAAAGAGAGAAAGAACGA	Plate 2 Duplex 2	J-032700-17	GCACUGAAGAAUUACGUAA	Plate 2 Duplex 3	J-032700-18	CCAGAAUGGCAGCGUUAAA	Plate 2 Duplex 4	J-032700-19	GGUUGAAAGUCCUUCGAGA	Sample	6067	6657	6574	0.970963	1.04515	0.999041	1.00505	0.0374556	-	533	277	262	8.78523	4.16103	3.9854	1.35764	0.831681	0.824378	1.00457	0.305792	1.13341	0.685488	0.709184	0.842693	0.252043	0.126808	-0.363716	-0.332097	-0.189668	0.274532
OTP Hum, Gen P2 (1/2)	OTP Human Genome	L03	SPATA12	353324	32171193	NM_181727	Plate 2 Duplex 1	J-018993-17	GGUGAUGAGGUGAGGUAAU	Plate 2 Duplex 2	J-018993-18	GUGCAGCCGUUCAAACCAA	Plate 2 Duplex 3	J-018993-19	GUAUGGAAGAUGGGGAUAA	Plate 2 Duplex 4	J-018993-20	GGAUAUAGAUGCCGAGCCC	Sample	6009	6050	5763	0.96168	0.949848	0.875794	0.929108	0.0465483	-	633	373	312	10.5342	6.16529	5.41385	1.62792	1.23228	1.11985	1.32668	0.266865	1.35904	1.01567	0.942369	1.10569	0.222447	0.316389	0.0155721	-0.059007	0.0909846	0.198735
OTP Hum, Gen P2 (1/2)	OTP Human Genome	M03	C7ORF29	113763	49574496	NM_138434	Plate 2 Duplex 1	J-015601-17	GGAAGCAAGUCCUCGUGUA	Plate 2 Duplex 2	J-015601-18	GAGAUUAGAGUGUCUGAAU	Plate 2 Duplex 3	J-015601-19	CCGUUGGAGCCCAGGAUGA	Plate 2 Duplex 4	J-015601-20	UUUCAGAGUGGCCGGAGAA	Sample	5199	5745	5987	0.832048	0.901963	0.909835	0.881282	0.0428194	-	429	347	310	8.25159	6.04003	5.17789	1.27517	1.20724	1.07104	1.18449	0.10395	1.06456	0.995035	0.921382	0.993659	0.0715981	0.0629533	-0.00497491	-0.0812135	-0.00774503	0.0721233
OTP Hum, Gen P2 (1/2)	OTP Human Genome	N03	FAM177B	400823	125346183	NM_207468	Plate 2 Duplex 1	J-032157-21	CCGCAAAGUCUAAAUAAAU	Plate 2 Duplex 2	J-032157-22	GAACCAUACAACAGGAUGU	Plate 2 Duplex 3	J-032157-23	CAGUAUGUGUUAAACGAGU	Plate 2 Duplex 4	J-032157-24	CAACCAUCCUGGCGUAGUU	Sample	6837	5867	5676	1.09419	0.921117	0.862573	0.959295	0.120437	-	191	224	274	2.79362	3.81796	4.82734	0.431717	0.763111	0.998534	0.731121	0.284759	0.360413	0.628971	0.840279	0.609888	0.240502	-0.923101	-0.44282	-0.171028	-0.512316	0.380822
OTP Hum, Gen P2 (1/2)	OTP Human Genome	O03	ADAT3	113179	19923944	NM_138422	Plate 2 Duplex 1	J-015584-09	GAAACUGCUCUGAUGGGAA	Plate 2 Duplex 2	J-015584-10	UGGAUUUCAGGGACACAUA	Plate 2 Duplex 3	J-015584-11	GGCUACGACCUGUACGUGA	Plate 2 Duplex 4	J-015584-12	GUAAACUGGACGCAGACGA	Sample	6163	6497	6669	0.986327	1.02003	1.01348	1.00661	0.017869	-	426	196	171	6.91222	3.01678	2.5641	1.06819	0.602975	0.530384	0.73385	0.291814	0.891763	0.496984	0.456271	0.615006	0.240542	-0.113252	-0.652512	-0.726196	-0.49732	0.334647
OTP Hum, Gen P2 (1/2)	OTP Human Genome	B04	TMED8	283578	47106066	NM_213601	Plate 2 Duplex 1	J-021982-17	UGUAACUAGCACUGACAUA	Plate 2 Duplex 2	J-021982-18	UCAAUGAGAUGGCUAAGUA	Plate 2 Duplex 3	J-021982-19	CGACCGAUGACUAUGACAU	Plate 2 Duplex 4	J-021982-20	CACGGAAGAUCUGCGGAAA	Sample	6181	5892	6595	0.989207	0.925042	1.00223	0.972161	0.0413219	-	201	226	191	3.2519	3.83571	2.89613	0.502538	0.766658	0.599064	0.622753	0.133644	0.431624	0.615561	0.50412	0.517102	0.0926533	-0.7734	-0.46242	-0.640098	-0.625306	0.156017
OTP Hum, Gen P2 (1/2)	OTP Human Genome	C04	CD99L2	83692	71067333	NM_134445	Plate 2 Duplex 1	J-014735-17	GCUGAGACUUGGUGCCGAA	Plate 2 Duplex 2	J-014735-18	GGGAAAGAGACAUUCGCUU	Plate 2 Duplex 3	J-014735-19	AGAUAAAGCUGGGCGGAAG	Plate 2 Duplex 4	J-014735-20	GCAAGGAGCGAACCGGUCA	Sample	7056	6620	7308	1.12924	1.03934	1.11059	1.09306	0.0474465	-	292	286	264	4.13832	4.32024	3.61248	0.639522	0.863503	0.74724	0.750088	0.112018	0.549278	0.69332	0.642825	0.628474	0.0730852	-0.564644	-0.35317	-0.422919	-0.446911	0.107759
OTP Hum, Gen P2 (1/2)	OTP Human Genome	D04	CBLN1	869	4757921	NM_004352	Plate 2 Duplex 1	J-011825-05	AAAGGGAUCUACAGUUUUA	Plate 2 Duplex 2	J-011825-06	GAAAGGCGACCGAGCAUAC	Plate 2 Duplex 3	J-011825-07	CUAAACGGGUGGCCGGUGA	Plate 2 Duplex 4	J-011825-08	GAACGCAGCACUUUCAUCG	Sample	5479	5237	5126	0.876859	0.822208	0.77899	0.826019	0.0490456	-	180	88	235	3.28527	1.68035	4.58447	0.507695	0.335858	0.948296	0.597283	0.315895	0.436053	0.269666	0.798003	0.501241	0.270133	-0.764761	-1.15289	-0.220627	-0.712758	0.4683
OTP Hum, Gen P2 (1/2)	OTP Human Genome	E04	SPRR1A	6698	45827733	NM_005987	Plate 2 Duplex 1	J-020095-09	CCUAGUCUUCCUUCAAUAA	Plate 2 Duplex 2	J-020095-10	GCUGUCACCCUGAAUCAUA	Plate 2 Duplex 3	J-020095-11	GUGCAUUUGAGGAUGGAUU	Plate 2 Duplex 4	J-020095-12	CCUAUUGACCCUGCAGUUA	Sample	5497	6412	5347	0.87974	1.00668	0.812575	0.899666	0.0985756	-	177	86	77	3.21994	1.34124	1.44006	0.497598	0.268078	0.297876	0.354517	0.124804	0.427382	0.215244	0.256252	0.299626	0.112524	-0.781742	-1.32247	-1.19194	-1.09872	0.282161
OTP Hum, Gen P2 (1/2)	OTP Human Genome	F04	SPATA4	132851	31543824	NM_144644	Plate 2 Duplex 1	J-018741-05	GGGCGCAGAUAUAAUUUAA	Plate 2 Duplex 2	J-018741-06	CAGUUCACAUAGAGAAAUA	Plate 2 Duplex 3	J-018741-07	GGUCUACAGUUUCGAAGUC	Plate 2 Duplex 4	J-018741-08	UAAGAAGUGUCUGGUCUAU	Sample	7202	6653	6772	1.15261	1.04452	1.02913	1.07542	0.0672889	-	328	316	357	4.55429	4.74974	5.27171	0.703805	0.949348	1.09045	0.914534	0.19566	0.60449	0.762246	0.917628	0.761454	0.15657	-0.478862	-0.264247	-0.0852288	-0.276113	0.197085
OTP Hum, Gen P2 (1/2)	OTP Human Genome	G04	ZDHHC4	55146	21361700	NM_018106	Plate 2 Duplex 1	J-016699-09	GAGCUGUAGUUCCCGUUUA	Plate 2 Duplex 2	J-016699-10	CGGAGCAACCUUCAAGAGA	Plate 2 Duplex 3	J-016699-11	AGACUACUAACGAGUGGUA	Plate 2 Duplex 4	J-016699-12	AUUUAUACCAGGAGACUUA	Sample	4354	4461	4130	0.696814	0.700376	0.62763	0.67494	0.0410105	-	252	204	139	5.78778	4.57297	3.36562	0.894424	0.914016	0.696177	0.834872	0.120513	0.768211	0.733878	0.598897	0.700328	0.0895038	-0.256859	-0.300034	-0.487259	-0.34805	0.122475
OTP Hum, Gen P2 (1/2)	OTP Human Genome	H04	CDH29	389118	203097723	NM_001007540	Plate 2 Duplex 1	J-028105-18	GGGAAUAGCCAGAACCGAU	Plate 2 Duplex 2	J-028105-19	UGGAUUACCCUCACGACAA	Plate 2 Duplex 3	J-028105-20	CCACUGAGGUGCCGGUACU	Plate 2 Duplex 4	J-028105-21	CCACAGUGCCCUCAACGAU	Sample	6016	5270	5565	0.962801	0.827389	0.845705	0.878631	0.0734659	-	496	420	446	8.24468	7.96964	8.01438	1.2741	1.59292	1.65777	1.50827	0.205365	1.09431	1.27898	1.39503	1.25611	0.151659	0.0909451	0.25222	0.344253	0.229139	0.128221
OTP Hum, Gen P2 (1/2)	OTP Human Genome	I04	AP3M2	10947	197209855	NM_006803	Plate 2 Duplex 1	J-012309-18	AGUUGUGGUUUAUGAGGUA	Plate 2 Duplex 2	J-012309-19	GCUGGGAAUCUGAGCGCAU	Plate 2 Duplex 3	J-012309-20	GAAAAUGUGCCUCCGGUUA	Plate 2 Duplex 4	J-012309-21	CAUCACAGGAAGCACGAAU	Sample	6729	6416	6616	1.07691	1.00731	1.00542	1.02988	0.0407386	-	223	324	215	3.31401	5.04988	3.2497	0.512136	1.00934	0.672199	0.731224	0.253802	0.439868	0.810413	0.57827	0.609517	0.187238	-0.757376	-0.205854	-0.518782	-0.494004	0.276595
OTP Hum, Gen P2 (1/2)	OTP Human Genome	J04	SCRG1	11341	6005869	NM_007281	Plate 2 Duplex 1	J-012373-17	GUGCAAUAGAGCAUAGAUU	Plate 2 Duplex 2	J-012373-18	GGAAGGGAUGUGAGAUGAU	Plate 2 Duplex 3	J-012373-19	CGUGAUUCCUUGCAACAAU	Plate 2 Duplex 4	J-012373-20	GUUCAAGCCAUGCCUGCAA	Sample	5813	5171	5625	0.930313	0.811846	0.854823	0.86566	0.0599725	-	612	574	705	10.5281	11.1004	12.5333	1.62698	2.21867	2.59252	2.14606	0.486846	1.3974	1.78141	2.18163	1.78681	0.392147	0.34606	0.612064	0.844217	0.600781	0.24927
OTP Hum, Gen P2 (1/2)	OTP Human Genome	K04	SERPINA13	388007	46409377	NM_207378	Plate 2 Duplex 1	J-032052-09	GGACCAGAGAACUCGAUUU	Plate 2 Duplex 2	J-032052-10	GGAGAAGGACCUCGGCAGU	Plate 2 Duplex 3	J-032052-11	GGGUAAGGAUAGUAAUGGU	Plate 2 Duplex 4	J-032052-12	GCAGGGAGCUUCUAUUACA	Sample	7105	6620	6422	1.13708	1.03934	0.975941	1.05079	0.0811793	-	264	250	149	3.71569	3.77644	2.32015	0.574211	0.75481	0.479922	0.602981	0.139684	0.493183	0.606049	0.412861	0.504031	0.0970499	-0.659182	-0.476532	-0.810804	-0.648839	0.167376
OTP Hum, Gen P2 (1/2)	OTP Human Genome	L04	NXPH4	11247	39930314	NM_007224	Plate 2 Duplex 1	J-026967-05	UCAAUUGCCACGUGGAGUA	Plate 2 Duplex 2	J-026967-06	GCCAAAGAGUCACGCGCUU	Plate 2 Duplex 3	J-026967-07	GCAAGAUCGUGGACCAUGU	Plate 2 Duplex 4	J-026967-08	ACUACAAACUGGUGCAGAA	Sample	6351	5062	5281	1.01641	0.794733	0.802545	0.871231	0.125793	-	372	303	356	5.85735	5.98578	6.74115	0.905174	1.1964	1.3944	1.16533	0.246091	0.777444	0.960608	1.17341	0.970487	0.198167	-0.245511	-0.0400279	0.162497	-0.0410141	0.204006
OTP Hum, Gen P2 (1/2)	OTP Human Genome	M04	SLC25A28	81894	149274642	NM_031212	Plate 2 Duplex 1	J-007368-17	GUGUAUGAGUUCUUCAAAU	Plate 2 Duplex 2	J-007368-18	GUGAAGUAGCACUGAACGA	Plate 2 Duplex 3	J-007368-19	CCAUGAACCCUGCGGAAGU	Plate 2 Duplex 4	J-007368-20	CUUCAGGACGGUAUAUCAA	Sample	5553	5699	5049	0.888702	0.894741	0.767289	0.850244	0.0719049	-	396	372	273	7.13128	6.52746	5.40701	1.10204	1.30467	1.11844	1.17505	0.112551	0.946533	1.04754	0.962154	0.985408	0.05437	-0.0546487	0.0466593	-0.038432	-0.0154738	0.0544164
OTP Hum, Gen P2 (1/2)	OTP Human Genome	N04	H2AFB1	474382	63029940	NM_001017990	Plate 2 Duplex 1	J-034893-13	AGUCUUGGGCCUUCAUUAA	Plate 2 Duplex 2	J-034893-14	UUGAGUACCUGACGGCCAA	Plate 2 Duplex 3	J-034893-15	ACAUGGUGGUUCACAACGA	Plate 2 Duplex 4	J-034893-16	GGUCUACCUCGCUGCGGUU	Sample	6111	6218	6338	0.978005	0.976224	0.963176	0.972468	0.00809635	-	209	215	289	3.42006	3.4577	4.5598	0.528525	0.691104	0.943192	0.72094	0.208938	0.453944	0.554898	0.793708	0.60085	0.174481	-0.730565	-0.555605	-0.225783	-0.503984	0.256319
OTP Hum, Gen P2 (1/2)	OTP Human Genome	O04	ANKMY1	51281	75750530	NM_017844	Plate 2 Duplex 1	J-020835-17	CAGCAGAGCGCGAGACGUU	Plate 2 Duplex 2	J-020835-18	GUGCAGUGCUGAGACGAAA	Plate 2 Duplex 3	J-020835-19	UCACCGAUGUGGACGCCAA	Plate 2 Duplex 4	J-020835-20	GCACCAGCAGCUUCGACAA	Sample	6638	6553	6384	1.06235	1.02882	0.970167	1.02044	0.0466567	-	286	183	116	4.30853	2.79261	1.81704	0.665825	0.55817	0.375855	0.533283	0.146578	0.57187	0.448164	0.323335	0.447789	0.124268	-0.528745	-0.741493	-1.01066	-0.760301	0.24151
OTP Hum, Gen P2 (1/2)	OTP Human Genome	B05	TMEM203	94107	16596685	NM_053045	Plate 2 Duplex 1	J-015191-09	AUGUUGAAUAAGAGCACGA	Plate 2 Duplex 2	J-015191-10	CGAGCUGAGUGCCGGGUUU	Plate 2 Duplex 3	J-015191-11	ACUAGAAUGUUGACCUCGA	Plate 2 Duplex 4	J-015191-12	UCGAGAUGCUGUUGUGCCA	Sample	7136	6614	6538	1.14205	1.0384	0.99357	1.058	0.0761551	-	442	310	273	6.19395	4.68703	4.17559	0.957191	0.936814	0.863719	0.919241	0.0491515	0.845233	0.814659	0.759453	0.806448	0.0434752	-0.165347	-0.200841	-0.267722	-0.211303	0.0519832
OTP Hum, Gen P2 (1/2)	OTP Human Genome	C05	TMEM211	255349	48717248	NM_001001663	Plate 2 Duplex 1	J-032808-17	GGGAGUAGCACAAAGGGCA	Plate 2 Duplex 2	J-032808-18	GCCAGAAAUGAACAAAUAA	Plate 2 Duplex 3	J-032808-19	UCAUCAAGGAAGUGUGCGA	Plate 2 Duplex 4	J-032808-20	GGAGAAGCAGUGUUCCAAU	Sample	5044	5140	5148	0.807242	0.806979	0.782334	0.798851	0.0143054	-	301	179	247	5.96749	3.48249	4.79798	0.922195	0.696058	0.99246	0.870238	0.154881	0.81433	0.605296	0.892725	0.770784	0.14858	-0.201228	-0.477656	-0.112199	-0.263694	0.190568
OTP Hum, Gen P2 (1/2)	OTP Human Genome	D05	LACTB	114294	26051232	NM_171846	Plate 2 Duplex 1	J-005922-09	CCAGAGACAGUUAUGCGAA	Plate 2 Duplex 2	J-005922-10	CCAUUUAAGUGGAAUUCGU	Plate 2 Duplex 3	J-005922-11	GGUCAGAAGGUUUAGGUUA	Plate 2 Duplex 4	J-005922-12	GGGCAUAGUGGUUGGAGUU	Sample	6625	5916	6743	1.06027	0.92881	1.02472	1.0046	0.0679986	-	495	318	230	7.4717	5.37525	3.41094	1.15465	1.07437	0.705553	0.978192	0.2395	1.0196	0.93428	0.62038	0.858086	0.210232	0.0194445	-0.0675188	-0.455338	-0.167804	0.252779
OTP Hum, Gen P2 (1/2)	OTP Human Genome	E05	CHGA	1113	10800418	NM_001275	Plate 2 Duplex 1	J-011240-05	UGAAAUGCAUCGUUGAGGU	Plate 2 Duplex 2	J-011240-06	GAACAGCCCUAUGAAUAAA	Plate 2 Duplex 3	J-011240-07	GGAGAUGAACGGAUCCUUU	Plate 2 Duplex 4	J-011240-08	GAAGAGCCAUCAUCCAAGG	Sample	6374	5952	5842	1.0201	0.934462	0.8878	0.947452	0.0670974	-	674	287	234	10.5742	4.82191	4.00548	1.6341	0.963773	0.828532	1.14214	0.431388	1.44297	0.838103	0.74527	1.00878	0.378872	0.380484	-0.173532	-0.285532	-0.0261933	0.356617
OTP Hum, Gen P2 (1/2)	OTP Human Genome	F05	HLA-DQA2	3118	56710315	NM_020056	Plate 2 Duplex 1	J-013829-09	CAAUUCAGGUACCAACGAA	Plate 2 Duplex 2	J-013829-10	AAGAAUGACAACAGUAGAA	Plate 2 Duplex 3	J-013829-11	UUAGAAUGGGUGACUCUUA	Plate 2 Duplex 4	J-013829-12	GGAAAACACACCUUGGAAU	Sample	5962	5045	4998	0.954159	0.792064	0.759538	0.835254	0.104251	-	201	105	72	3.37135	2.08127	1.44058	0.520997	0.415991	0.297983	0.411657	0.11157	0.460058	0.361748	0.262011	0.361273	0.0990246	-0.719124	-0.920084	-1.17498	-0.938062	0.228458
OTP Hum, Gen P2 (1/2)	OTP Human Genome	G05	OR4C46	119749	52353948	NM_001004703	Plate 2 Duplex 1	J-026733-19	CACAUUCACUCUAUGGAAA	Plate 2 Duplex 2	J-026733-20	GAAUAGGAAUAACAUGACA	Plate 2 Duplex 3	J-026733-21	GCUGGGGCUUACAGAGAAU	Plate 2 Duplex 4	J-026733-22	UUGUGUAGUAGAAAGGACA	Sample	6030	5590	6013	0.965041	0.877629	0.913786	0.918819	0.0439231	-	136	106	69	2.25539	1.89624	1.14751	0.34854	0.379009	0.237363	0.321637	0.074557	0.307773	0.329589	0.213509	0.283624	0.0616927	-1.04983	-0.995351	-1.32842	-1.12453	0.178658
OTP Hum, Gen P2 (1/2)	OTP Human Genome	H05	PLEKHA3	65977	54792083	NM_019091	Plate 2 Duplex 1	J-004319-09	GGUGUAUUGUAGCUUAUAA	Plate 2 Duplex 2	J-004319-10	UCACAACGCUUGAGGAAUG	Plate 2 Duplex 3	J-004319-11	GCAUAAAGAUGGCAGUUUG	Plate 2 Duplex 4	J-004319-12	AAAGCAUGUUUGACUGAUA	Sample	6961	5886	7030	1.11404	0.9241	1.06834	1.03549	0.0991376	-	519	390	399	7.45583	6.62589	5.67568	1.1522	1.32434	1.17401	1.21685	0.0937271	1.01743	1.15166	1.03229	1.06712	0.0735818	0.01731	0.143213	0.031879	0.0641341	0.0688708
OTP Hum, Gen P2 (1/2)	OTP Human Genome	I05	OR51I2	390064	52317264	NM_001004754	Plate 2 Duplex 1	J-030012-19	UGUCAAAUGUGUACCUAUU	Plate 2 Duplex 2	J-030012-20	GCUCACCACUGAAGUCAUU	Plate 2 Duplex 3	J-030012-21	GGGUUUAGGUGCAGCUGCU	Plate 2 Duplex 4	J-030012-22	AAGGAAAUCCGCCGAGCCA	Sample	4998	3894	4178	0.79988	0.611357	0.634924	0.682054	0.102719	-	214	115	111	4.28171	2.95326	2.65677	0.661681	0.590279	0.549553	0.600504	0.0567594	0.584287	0.51331	0.494326	0.530641	0.0474186	-0.509494	-0.624315	-0.657171	-0.596993	0.0775371
OTP Hum, Gen P2 (1/2)	OTP Human Genome	J05	VAC14	55697	39780551	NM_018052	Plate 2 Duplex 1	J-015729-05	GAACACCUCUGGUACCAAA	Plate 2 Duplex 2	J-015729-06	CCAGAACAAUACCGUGCAA	Plate 2 Duplex 3	J-015729-07	GAACUACCGGCACGCCUAU	Plate 2 Duplex 4	J-015729-08	GGUCAGAGGCCCUUUCAUC	Sample	5245	5498	5664	0.83941	0.863185	0.860749	0.854448	0.0130801	-	737	634	844	14.0515	11.5315	14.9011	2.17147	2.30484	3.08229	2.51953	0.491906	1.91748	2.0043	2.71021	2.21066	0.434791	0.695295	0.745959	1.10338	0.848212	0.222431
OTP Hum, Gen P2 (1/2)	OTP Human Genome	K05	SCYE1	9255	45006985	NM_004757	Plate 2 Duplex 1	J-011924-05	GCAAUGGUCAUGUGUGCUA	Plate 2 Duplex 2	J-011924-06	GUGUGUGGCUACAUACAAA	Plate 2 Duplex 3	J-011924-07	GUACUCCACUGCACGCUAA	Plate 2 Duplex 4	J-011924-08	CGAAUUGGUUGCAUCAUAA	Sample	6322	6110	6272	1.01177	0.959268	0.953146	0.974729	0.0322265	-	359	172	165	5.67858	2.81506	2.63074	0.877549	0.562656	0.544168	0.661457	0.187369	0.774906	0.489289	0.489482	0.584559	0.164845	-0.24862	-0.666058	-0.665716	-0.526798	0.240909
OTP Hum, Gen P2 (1/2)	OTP Human Genome	L05	KIAA0090	23065	22095330	NM_015047	Plate 2 Duplex 1	J-014146-09	AGUCAUGGCCUGUCGGAAU	Plate 2 Duplex 2	J-014146-10	AGAUACACGCAGAGCGAUU	Plate 2 Duplex 3	J-014146-11	GUGGAUAUCGGCUUCGAAA	Plate 2 Duplex 4	J-014146-12	UGAAAGAGGUACACUCGAA	Sample	7437	5985	6855	1.19022	0.939643	1.04174	1.0572	0.126	-	380	288	438	5.10959	4.81203	6.3895	0.789618	0.961798	1.32166	1.02436	0.271485	0.69726	0.836386	1.16212	0.898588	0.238589	-0.347901	-0.175511	0.152524	-0.123629	0.254214
OTP Hum, Gen P2 (1/2)	OTP Human Genome	M05	LAMP3	27074	38455384	NM_014398	Plate 2 Duplex 1	J-004716-09	CCAGACAGCAGUCGGGCAU	Plate 2 Duplex 2	J-004716-10	CAAGACAAGGAGUCGGUUU	Plate 2 Duplex 3	J-004716-11	GGGUAUGGGUGUCUAUAAA	Plate 2 Duplex 4	J-004716-12	AGACAUUAGGGUAGAUGAA	Sample	6213	6890	6211	0.994329	1.08173	0.943876	1.00664	0.0697463	-	625	453	368	10.0596	6.57475	5.92497	1.55457	1.31412	1.22558	1.36476	0.17024	1.37274	1.14277	1.10242	1.20597	0.145825	0.327059	0.135248	0.0984607	0.186923	0.122748
OTP Hum, Gen P2 (1/2)	OTP Human Genome	N05	C10ORF91	170393	91754188	NM_173541	Plate 2 Duplex 1	J-018497-19	ACACAUGGGUUCUCAGCUU	Plate 2 Duplex 2	J-018497-20	AGGCAGCUCCCGUGGUAGA	Plate 2 Duplex 3	J-018497-21	CGUCUGUUAGUCAGGGUUU	Plate 2 Duplex 4	J-018497-22	GGAGCUUGCUGGACGCAUG	Sample	5229	5627	5444	0.836849	0.883438	0.827316	0.849201	0.0300304	-	186	128	140	3.55709	2.27475	2.57164	0.5497	0.454662	0.531942	0.512101	0.0505301	0.485404	0.395377	0.467728	0.449503	0.0477004	-0.672963	-0.846901	-0.704946	-0.741603	0.0925824
OTP Hum, Gen P2 (1/2)	OTP Human Genome	O05	FIBCD1	84929	37059779	NM_032843	Plate 2 Duplex 1	J-007908-13	CGGCCAAAUACCCGGCAUU	Plate 2 Duplex 2	J-007908-14	GGGCCAUCCCUGACACGAA	Plate 2 Duplex 3	J-007908-15	GGCUAGGGCUCAAGAGGAU	Plate 2 Duplex 4	J-007908-16	CGUCCAACCUCAAUGGGCA	Sample	6374	5759	5776	1.0201	0.904161	0.87777	0.934009	0.0757117	-	389	197	178	6.10292	3.42073	3.08172	0.943124	0.683715	0.637452	0.754764	0.164757	0.832811	0.594562	0.573392	0.666922	0.144054	-0.179642	-0.49381	-0.526367	-0.39994	0.191477
OTP Hum, Gen P2 (1/2)	OTP Human Genome	B06	PCDHGB3	56102	14270495	NM_032097	Plate 2 Duplex 1	J-013290-17	GAACCGAUCCGCUACGCUA	Plate 2 Duplex 2	J-013290-18	UGGACGCAGACUCGGGAUA	Plate 2 Duplex 3	J-013290-19	CAGCAGGGCAGAGGCGAAU	Plate 2 Duplex 4	J-013290-20	GAGCGACCGUAUAGACCGA	Sample	6213	5380	6624	0.994329	0.844659	1.00664	0.948542	0.0901761	-	229	174	133	3.68582	3.2342	2.00785	0.569594	0.646432	0.415323	0.543783	0.117697	0.518002	0.547006	0.365186	0.476732	0.0976834	-0.616346	-0.568319	-0.912357	-0.699007	0.18632
OTP Hum, Gen P2 (1/2)	OTP Human Genome	C06	OTOP1	133060	29725634	NM_177998	Plate 2 Duplex 1	J-017748-17	UCUUUGAGGUCUAUUGUAA	Plate 2 Duplex 2	J-017748-18	CCACAAUGCUCUACGUCCU	Plate 2 Duplex 3	J-017748-19	CAGUAUGGGCUGAUCGUGU	Plate 2 Duplex 4	J-017748-20	GGAUUUACAGGAUAGACGA	Sample	6373	7038	6333	1.01993	1.10496	0.962416	1.02911	0.071715	-	171	181	193	2.68319	2.57175	3.04753	0.414652	0.514026	0.63038	0.519686	0.107976	0.377094	0.434965	0.567031	0.459697	0.0973538	-0.886041	-0.766876	-0.536337	-0.729752	0.177783
OTP Hum, Gen P2 (1/2)	OTP Human Genome	D06	PALM	5064	93141028	NM_001040134	Plate 2 Duplex 1	J-019597-19	GCAAAUAAACAGCGUGAAC	Plate 2 Duplex 2	J-019597-20	CGCCCAAAGACAAGCGAGU	Plate 2 Duplex 3	J-019597-21	CCAUCGCAGAGAAGCGGAA	Plate 2 Duplex 4	J-019597-22	GGCAGAUGCAGGACGACGA	Sample	6785	5475	6398	1.08587	0.859574	0.972294	0.97258	0.113149	-	201	127	185	2.96242	2.31963	2.89153	0.457802	0.463634	0.598112	0.506516	0.0793778	0.416336	0.392324	0.525909	0.444856	0.0712133	-0.803775	-0.853335	-0.603043	-0.753384	0.132536
OTP Hum, Gen P2 (1/2)	OTP Human Genome	E06	BNIP3L	665	47078259	NM_004331	Plate 2 Duplex 1	J-011815-07	GACCAUAGCUCUCAGUCAG	Plate 2 Duplex 2	J-011815-08	CAACAACAACUGCGAGGAA	Plate 2 Duplex 3	J-011815-09	GAAGGAAGUCGAGGCUUUG	Plate 2 Duplex 4	J-011815-10	GAGAAUUGUUUCAGAGUUA	Sample	6373	6868	6564	1.01993	1.07827	0.997521	1.03191	0.0416872	-	208	175	182	3.26377	2.54805	2.7727	0.504372	0.509288	0.573532	0.529064	0.0385887	0.458687	0.430956	0.515896	0.468513	0.0433138	-0.721679	-0.774709	-0.619917	-0.705435	0.0786643
OTP Hum, Gen P2 (1/2)	OTP Human Genome	F06	DNAJC11	55735	8922628	NM_018198	Plate 2 Duplex 1	J-021205-09	GGAGAUUGCAGCAGCGAAC	Plate 2 Duplex 2	J-021205-10	GAGAGGAGUUUGAGCGGCU	Plate 2 Duplex 3	J-021205-11	UGGAGCAGAUUGCGGGUUU	Plate 2 Duplex 4	J-021205-12	CGAUCAGACUCGUGUGAAA	Sample	6361	6009	6301	1.01801	0.943411	0.957553	0.972993	0.0396257	-	295	189	279	4.63764	3.14528	4.42787	0.716684	0.628659	0.915903	0.753749	0.147165	0.651769	0.531967	0.805338	0.663025	0.137032	-0.410252	-0.59296	-0.211873	-0.405029	0.190597
OTP Hum, Gen P2 (1/2)	OTP Human Genome	G06	ZNF415	55786	209862876	NM_001136038	Plate 2 Duplex 1	J-007020-17	GUUUAAAUCCUGUGAGUCA	Plate 2 Duplex 2	J-007020-18	AGGAGAGACCAACGCGAUA	Plate 2 Duplex 3	J-007020-19	AGAUAUAUUGAGUGCGACA	Plate 2 Duplex 4	J-007020-20	GGUAUAGGAAACAAGUCUA	Sample	5902	6223	6490	0.944556	0.977009	0.986275	0.96928	0.0219072	-	286	306	282	4.84581	4.91724	4.34515	0.748856	0.982828	0.898792	0.876825	0.118523	0.681027	0.831662	0.808469	0.773719	0.0811075	-0.369767	-0.180973	-0.208156	-0.252965	0.102063
OTP Hum, Gen P2 (1/2)	OTP Human Genome	H06	GRIP2	80852	122937248	NM_001080423	Plate 2 Duplex 1	J-023449-17	GGGAGACAAUAGCGAACAU	Plate 2 Duplex 2	J-023449-18	UUUCAAAGACAGUGGACGU	Plate 2 Duplex 3	J-023449-19	CCCAUGAGUCCUCGAACUA	Plate 2 Duplex 4	J-023449-20	GGAAAUAGUCAAGACGCCA	Sample	6228	7128	6472	0.996729	1.11909	0.98354	1.03312	0.0747463	-	240	268	283	3.85356	3.75982	4.37268	0.595517	0.751489	0.904488	0.750498	0.154488	0.541577	0.635905	0.795301	0.657594	0.128245	-0.577152	-0.432816	-0.223869	-0.411279	0.177624
OTP Hum, Gen P2 (1/2)	OTP Human Genome	I06	ZNF43	7594	68303808	NM_003423	Plate 2 Duplex 1	J-019775-05	GCCCUUCAAUCAUCACUAA	Plate 2 Duplex 2	J-019775-06	CCACAUCUAGCUCAACAUA	Plate 2 Duplex 3	J-019775-07	CUAUAAUGCUUGGUUGAUA	Plate 2 Duplex 4	J-019775-08	GUGGUUAACUUAUAAAGGA	Sample	6118	6579	6075	0.979125	1.0329	0.923208	0.978411	0.0548499	-	431	362	337	7.04479	5.50236	5.54733	1.08868	1.09978	1.14746	1.11197	0.0312324	0.990068	0.930624	1.03215	0.984281	0.0510099	-0.00997137	-0.0713859	0.0317441	-0.0165377	0.0518776
OTP Hum, Gen P2 (1/2)	OTP Human Genome	J06	EMILIN1	11117	187608620	NM_007046	Plate 2 Duplex 1	J-019765-17	AGGAUGGAGUGGAGACAUA	Plate 2 Duplex 2	J-019765-18	AUACUAAACGAUCGAGGAA	Plate 2 Duplex 3	J-019765-19	GGGCAACCAAGGACCGUAU	Plate 2 Duplex 4	J-019765-20	CAGAGAGUGAAGAGCGCUU	Sample	6314	6074	6522	1.01049	0.953616	0.991138	0.985082	0.0289177	-	148	147	135	2.344	2.42015	2.06992	0.362233	0.483725	0.428162	0.424707	0.0608193	0.329423	0.409325	0.376475	0.371741	0.0401604	-0.995753	-0.818004	-0.887392	-0.900383	0.0895834
OTP Hum, Gen P2 (1/2)	OTP Human Genome	K06	RPAP1	26015	24430138	NM_015540	Plate 2 Duplex 1	J-017328-09	GACUAAGAUUAUUGAACGA	Plate 2 Duplex 2	J-017328-10	CCAUGAAACUACUUCGUGU	Plate 2 Duplex 3	J-017328-11	AGGCAGAGAGAGCGGGGUA	Plate 2 Duplex 4	J-017328-12	GACCUAGGAUAGUUGAUAU	Sample	6710	6743	6479	1.07387	1.05865	0.984604	1.03904	0.0477538	-	618	379	330	9.21013	5.62064	5.09338	1.4233	1.12342	1.05356	1.2001	0.196434	1.29438	0.95063	0.947687	1.06423	0.199322	0.26481	-0.0503751	-0.053443	0.0536638	0.182864
OTP Hum, Gen P2 (1/2)	OTP Human Genome	L06	OR10A5	144124	30039687	NM_178168	Plate 2 Duplex 1	J-008750-05	GAAACUGGACAGAAAUAAG	Plate 2 Duplex 2	J-008750-06	AGCAAGAAGUUGUUAUCAU	Plate 2 Duplex 3	J-008750-07	CUUCUAGCCUCACCUACUU	Plate 2 Duplex 4	J-008750-08	CUUGAGAAAUAGCGAGGUG	Sample	4910	4661	4690	0.785796	0.731776	0.712732	0.743435	0.0379018	-	545	629	725	11.0998	13.495	15.4584	1.71532	2.69729	3.19757	2.53673	0.754053	1.55996	2.28243	2.81157	2.21798	0.628289	0.465029	0.897248	1.14837	0.836881	0.345645
OTP Hum, Gen P2 (1/2)	OTP Human Genome	M06	SH3GL3	6457	20070145	NM_003027	Plate 2 Duplex 1	J-015728-05	GAAACGAGUAGGUAAGAUA	Plate 2 Duplex 2	J-015728-06	CAAGCUAAUAGGUGCCUUA	Plate 2 Duplex 3	J-015728-07	GAUCGGGCAUCACCUGAAA	Plate 2 Duplex 4	J-015728-08	CCGCCUGGAUUACGAUUAU	Sample	6076	6922	5928	0.972403	1.08675	0.900869	0.986675	0.0937598	-	192	220	139	3.15997	3.17827	2.3448	0.488332	0.635253	0.485022	0.536202	0.0857966	0.4441	0.537547	0.43628	0.472642	0.0563448	-0.749244	-0.583754	-0.76432	-0.699106	0.100182
OTP Hum, Gen P2 (1/2)	OTP Human Genome	N06	ITGB1BP1	9270	20143949	NM_022334	Plate 2 Duplex 1	J-011927-05	CGACACAGAUUCCACCAAA	Plate 2 Duplex 2	J-011927-06	CCAUUAGACCUGAUAAAUU	Plate 2 Duplex 3	J-011927-07	GCAAGUCUGUGGAUUCUAG	Plate 2 Duplex 4	J-011927-08	GUAGCGAAAUCAGUACUAA	Sample	6470	6249	6584	1.03546	0.981091	1.00056	1.0057	0.0275462	-	417	407	422	6.44513	6.51304	6.40948	0.996009	1.30179	1.3258	1.20786	0.183865	0.905793	1.10156	1.16575	1.0577	0.135415	-0.0979715	0.0976716	0.155742	0.0518141	0.132928
OTP Hum, Gen P2 (1/2)	OTP Human Genome	O06	TEKT3	64518	13994249	NM_031898	Plate 2 Duplex 1	J-013509-17	GUGACAAACAGACGGCUUA	Plate 2 Duplex 2	J-013509-18	GCACAAGACGGCCGAACAU	Plate 2 Duplex 3	J-013509-19	ACGCCUUGUUAACGAGGUA	Plate 2 Duplex 4	J-013509-20	GAAUCGACCUAGUUCACGA	Sample	6178	5764	5873	0.988727	0.904946	0.892511	0.928728	0.0523314	-	304	157	316	4.92069	2.7238	5.38056	0.760426	0.544417	1.11297	0.805936	0.286994	0.691549	0.460682	1.00112	0.717784	0.271173	-0.355547	-0.717965	0.00111957	-0.357464	0.359546
OTP Hum, Gen P2 (1/2)	OTP Human Genome	B07	MRPS18C	51023	7705629	NM_016067	Plate 2 Duplex 1	J-013131-09	CCUUACACAUCCCGGGACU	Plate 2 Duplex 2	J-013131-10	UAACAUCAGAUAUCGGGAA	Plate 2 Duplex 3	J-013131-11	ACAAAAUAUUCCUAGACGA	Plate 2 Duplex 4	J-013131-12	AUUUAUGGAAGGCACAUUA	Sample	5957	6060	6826	0.953358	0.951418	1.03734	0.980704	0.0490546	-	372	336	457	6.24475	5.54455	6.69499	0.965043	1.10821	1.38486	1.1527	0.213414	0.902373	1.01868	1.27374	1.06493	0.189957	-0.10168	0.0185401	0.247911	0.0549238	0.177613
OTP Hum, Gen P2 (1/2)	OTP Human Genome	C07	FAM180A	389558	142350212	NM_205855	Plate 2 Duplex 1	J-031909-17	GCUUACAUUUCUUGAGCAU	Plate 2 Duplex 2	J-031909-18	GCAGGGACCAGCACAGUAA	Plate 2 Duplex 3	J-031909-19	CUGCAGGUCCAAUGGUCUA	Plate 2 Duplex 4	J-031909-20	CCUCACAGCUAUCUCCAAU	Sample	6972	5698	6500	1.1158	0.894584	0.987795	0.999393	0.111062	-	117	40	56	1.67814	0.702001	0.861538	0.259334	0.140312	0.178209	0.192618	0.0608056	0.242493	0.128976	0.167664	0.179711	0.0577095	-1.23374	-1.68051	-1.50169	-1.47198	0.224859
OTP Hum, Gen P2 (1/2)	OTP Human Genome	D07	C14ORF148	122945	20302039	NM_138791	Plate 2 Duplex 1	J-016576-17	GGCCAAUAAGGGAGUCAUA	Plate 2 Duplex 2	J-016576-18	GAGUUGGGCCGAUGUGAUA	Plate 2 Duplex 3	J-016576-19	GAUCGAGGCUUGUGCCCAU	Plate 2 Duplex 4	J-016576-20	GCCUAAUAUCUGCGUAGAA	Sample	7156	6971	5894	1.14525	1.09445	0.895702	1.04513	0.131879	-	628	643	502	8.77585	9.22393	8.51714	1.35619	1.84362	1.76177	1.65386	0.261017	1.26812	1.69467	1.62041	1.52774	0.22788	0.243267	0.55632	0.506748	0.435445	0.168267
OTP Hum, Gen P2 (1/2)	OTP Human Genome	E07	TBCC	6903	4507372	NM_003192	Plate 2 Duplex 1	J-011401-05	GGACUAAGCAGUUGUCACU	Plate 2 Duplex 2	J-011401-06	GCAUACACAGUACGAAAGA	Plate 2 Duplex 3	J-011401-07	CGAGAGCUCUGGUUUAGAU	Plate 2 Duplex 4	J-011401-08	GGAACGAUGUUGACGAUUU	Sample	5663	6657	6330	0.906307	1.04515	0.96196	0.971138	0.0698738	-	258	185	163	4.55589	2.77903	2.57504	0.704052	0.555455	0.532646	0.597384	0.093078	0.65833	0.51058	0.501128	0.556679	0.0881591	-0.401049	-0.628981	-0.645286	-0.558439	0.136547
OTP Hum, Gen P2 (1/2)	OTP Human Genome	F07	ANKRD30A	91074	16506284	NM_052997	Plate 2 Duplex 1	J-008466-09	AUGGAGAGCAGAUGAGAUA	Plate 2 Duplex 2	J-008466-10	AUUGAGAGCAGAUGAGAUA	Plate 2 Duplex 3	J-008466-11	CGUCUUUGCUGCAGAUAUA	Plate 2 Duplex 4	J-008466-12	CCUUAGAAUUGAUGGACAU	Sample	6360	7081	6630	1.01785	1.11172	1.00755	1.04571	0.0573965	-	378	367	363	5.9434	5.18288	5.47511	0.918472	1.03592	1.13253	1.02897	0.107195	0.858826	0.95223	1.04166	0.950905	0.0914236	-0.149896	-0.04871	0.0409815	-0.0525415	0.0954964
OTP Hum, Gen P2 (1/2)	OTP Human Genome	G07	RCC2	55920	29789089	NM_018715	Plate 2 Duplex 1	J-013835-05	GGGCACAGCGGAUAGAGUA	Plate 2 Duplex 2	J-013835-06	CAACACCUCCCGUGAAUCU	Plate 2 Duplex 3	J-013835-07	GCAAUCUCGGUCAGAAUUU	Plate 2 Duplex 4	J-013835-08	CAAACGUGGUUGUACGAGA	Sample	5637	5858	5604	0.902146	0.919704	0.851631	0.89116	0.0353411	-	251	107	133	4.45272	1.82656	2.3733	0.688109	0.365082	0.490917	0.514703	0.162822	0.643422	0.335587	0.461868	0.480292	0.154743	-0.422069	-0.98088	-0.715762	-0.706237	0.279527
OTP Hum, Gen P2 (1/2)	OTP Human Genome	H07	OR10J3	441911	52353950	NM_001004467	Plate 2 Duplex 1	J-032411-18	UGUACAGCCUGAAGAACAA	Plate 2 Duplex 2	J-032411-19	CACCACUGUCAAUGAGAUA	Plate 2 Duplex 3	J-032411-20	GGCCAUUGUCCAAGUAACA	Plate 2 Duplex 4	J-032411-21	GCUCACAGUCAUGGGAUAU	Sample	5256	5450	4952	0.84117	0.855649	0.752548	0.816456	0.0558171	-	181	171	215	3.44368	3.13761	4.34168	0.532175	0.627127	0.898075	0.685792	0.189873	0.497615	0.576461	0.826019	0.633365	0.171438	-0.651407	-0.521589	-0.18753	-0.453509	0.239315
OTP Hum, Gen P2 (1/2)	OTP Human Genome	I07	SERPINB4	6318	28076868	NM_002974	Plate 2 Duplex 1	J-012596-05	UGUAGUAGUAGUCGAAUUA	Plate 2 Duplex 2	J-012596-06	CAACACUGCACAACAAAUU	Plate 2 Duplex 3	J-012596-07	GUUCAUCACCAGUUUCAAA	Plate 2 Duplex 4	J-012596-08	CGACACUGGUUCUUGUGAA	Sample	6524	7009	6928	1.0441	1.10041	1.05284	1.06578	0.0303051	-	355	286	258	5.44145	4.08047	3.72402	0.840903	0.815578	0.770312	0.808931	0.0357619	0.786294	0.749688	0.72473	0.753571	0.0309651	-0.234736	-0.279956	-0.311809	-0.2755	0.0387295
OTP Hum, Gen P2 (1/2)	OTP Human Genome	J07	EIF3EIP	51386	51093838	NM_016091	Plate 2 Duplex 1	J-020949-09	GGGACAAGAUGUUGCGCAU	Plate 2 Duplex 2	J-020949-10	ACCGACAGUUGGAGGUAUA	Plate 2 Duplex 3	J-020949-11	GAAUUAUACUACAGGCACA	Plate 2 Duplex 4	J-020949-12	AGUCAGUACCGCUGUAAGA	Sample	6899	5784	5525	1.10412	0.908086	0.839626	0.950609	0.137277	-	432	257	256	6.26178	4.44329	4.63348	0.967674	0.888097	0.958434	0.938069	0.0435221	0.904832	0.816348	0.881536	0.867572	0.0458654	-0.0990121	-0.198853	-0.124513	-0.140793	0.051873
OTP Hum, Gen P2 (1/2)	OTP Human Genome	K07	MGC50273	408029	47551355	NM_214461	Plate 2 Duplex 1	J-032558-13	GUGCAGAAAUACAGCGAUU	Plate 2 Duplex 2	J-032558-14	GCACCUGCCCAAGGAUUUA	Plate 2 Duplex 3	J-032558-15	GAAAGUGUGGCUGGAGCUA	Plate 2 Duplex 4	J-032558-16	GCACAGUGGAAGCUAUGGA	Sample	5258	6026	5198	0.84149	0.94608	0.789932	0.859168	0.0795609	-	456	517	347	8.6725	8.57949	6.67564	1.34022	1.71481	1.38085	1.47863	0.205549	1.25318	1.57627	1.29915	1.3762	0.174786	0.230858	0.476415	0.268676	0.325317	0.132214
OTP Hum, Gen P2 (1/2)	OTP Human Genome	L07	SDPR	8436	66346738	NM_004657	Plate 2 Duplex 1	J-015910-05	CAACAUCGACUUGACUAUU	Plate 2 Duplex 2	J-015910-06	UAAGAAAUCUCUCACGUCA	Plate 2 Duplex 3	J-015910-07	GAUCGUAUCUGUAGAGAGG	Plate 2 Duplex 4	J-015910-08	UGAAGGGCAUCCAGAAUGA	Sample	5779	5839	5861	0.924871	0.916721	0.890687	0.91076	0.0178547	-	198	228	130	3.4262	3.90478	2.21805	0.529473	0.780463	0.458803	0.58958	0.169044	0.495089	0.717409	0.421992	0.54483	0.153862	-0.655832	-0.32132	-0.792435	-0.589862	0.242387
OTP Hum, Gen P2 (1/2)	OTP Human Genome	M07	ZNF184	7738	24307934	NM_007149	Plate 2 Duplex 1	J-012789-17	GCUAGAAAGUUGGGAAUAU	Plate 2 Duplex 2	J-012789-18	GGAAAUAAAGGUAACCGAA	Plate 2 Duplex 3	J-012789-19	GGUAACUGGUUCCUAAUAA	Plate 2 Duplex 4	J-012789-20	GGGCUGAACUAAUCCAAUU	Sample	6479	6005	6296	1.0369	0.942783	0.956793	0.978825	0.0507789	-	319	244	190	4.9236	4.06328	3.01779	0.760876	0.812143	0.624229	0.732416	0.0971363	0.711465	0.74653	0.587291	0.681762	0.0836716	-0.329099	-0.283939	-0.504886	-0.372641	0.116732
OTP Hum, Gen P2 (1/2)	OTP Human Genome	N07	TBX15	6913	55770859	NM_152380	Plate 2 Duplex 1	J-022116-17	CCACAUACAGACAGACCUA	Plate 2 Duplex 2	J-022116-18	GAAGGAUACUUGCGAUAGA	Plate 2 Duplex 3	J-022116-19	GAAUAAUCACUUCGUCAUA	Plate 2 Duplex 4	J-022116-20	AAUGUGGGCUGCCGAGAAA	Sample	5945	5835	5755	0.951438	0.916093	0.874579	0.914037	0.0384709	-	143	50	108	2.40538	0.856898	1.87663	0.37172	0.171271	0.38818	0.31039	0.120761	0.34758	0.157434	0.357035	0.28735	0.112609	-0.952555	-1.54546	-0.930771	-1.14293	0.348774
OTP Hum, Gen P2 (1/2)	OTP Human Genome	O07	FAM65C	140876	109689704	NM_080829	Plate 2 Duplex 1	J-015276-18	CCGCAUGCCUAGCGCUCAA	Plate 2 Duplex 2	J-015276-19	ACAUCAAGGUGACGGAGUU	Plate 2 Duplex 3	J-015276-20	CGACUGACUUGCUGCGAGU	Plate 2 Duplex 4	J-015276-21	CCACACUGUCGUUCGGUGA	Sample	6353	6895	7476	1.01673	1.08251	1.13612	1.07845	0.0597944	-	267	135	185	4.20274	1.95794	2.47459	0.649477	0.391341	0.511867	0.517562	0.129162	0.6073	0.359724	0.481578	0.482867	0.123793	-0.474666	-0.924659	-0.679805	-0.693043	0.225288
OTP Hum, Gen P2 (1/2)	OTP Human Genome	B08	TMEM9	252839	24308523	NM_016456	Plate 2 Duplex 1	J-021131-09	AGGUGCAGGAGCAGCGGAA	Plate 2 Duplex 2	J-021131-10	CCUCAGGAGUGGAUGCGAU	Plate 2 Duplex 3	J-021131-11	UGUCCACCUUAUAGAAACA	Plate 2 Duplex 4	J-021131-12	AGGUCAUCAUUGUCAUCUA	Sample	6375	6664	6543	1.02026	1.04625	0.99433	1.02028	0.0259583	-	125	96	71	1.96078	1.44058	1.08513	0.303013	0.287933	0.224459	0.271802	0.0416878	0.291794	0.257328	0.206449	0.251857	0.0429347	-1.09172	-1.18875	-1.35303	-1.21117	0.132086
OTP Hum, Gen P2 (1/2)	OTP Human Genome	C08	SEC23A	10484	38202213	NM_006364	Plate 2 Duplex 1	J-009582-09	GGGCUUUGGUGGUACGCUA	Plate 2 Duplex 2	J-009582-10	CGAGAUGGAGUCCGAUUUA	Plate 2 Duplex 3	J-009582-11	CCAUAUAUUUUGAGGUUGU	Plate 2 Duplex 4	J-009582-12	GGAGAAUGGUUCAGGUUCA	Sample	6332	6268	6601	1.01337	0.984074	1.00314	1.0002	0.0148701	-	470	448	300	7.42262	7.14742	4.54477	1.14707	1.42858	0.940083	1.17191	0.245195	1.1046	1.27673	0.884455	1.0886	0.196627	0.100477	0.250371	-0.121288	0.0765201	0.186984
OTP Hum, Gen P2 (1/2)	OTP Human Genome	D08	OR1B1	347169	52219201	NM_001004450	Plate 2 Duplex 1	J-026248-18	CUUGGGUUCUCGAGAGCUA	Plate 2 Duplex 2	J-026248-19	CCAUUACACCUUUGGCCAA	Plate 2 Duplex 3	J-026248-20	GCAUUUGGGGUUACAGAUA	Plate 2 Duplex 4	J-026248-21	CCAUAUUCUUUGAGGGUGG	Sample	5893	5638	5376	0.943116	0.885165	0.816982	0.881754	0.0631358	-	81	36	24	1.37451	0.638524	0.446429	0.212412	0.127624	0.0923436	0.144127	0.0617121	0.204548	0.114059	0.0849345	0.134514	0.0623752	-1.35977	-1.76111	-1.94658	-1.68915	0.299951
OTP Hum, Gen P2 (1/2)	OTP Human Genome	E08	OR8S1	341568	147907089	NM_001005203	Plate 2 Duplex 1	J-026990-17	AUGGACAGAUCAUGGGUAA	Plate 2 Duplex 2	J-026990-18	GGAUUUACCUCCUGACCAU	Plate 2 Duplex 3	J-026990-19	CUUCAGUCAUUGUGCCCAA	Plate 2 Duplex 4	J-026990-20	GAGCUGAGCAUUCCGGUCA	Sample	5910	7655	7454	0.945836	1.20183	1.13277	1.09348	0.132444	-	312	315	320	5.27919	4.11496	4.293	0.815828	0.822472	0.888005	0.842101	0.039892	0.785623	0.735049	0.835459	0.785377	0.0502055	-0.235549	-0.298535	-0.176581	-0.236888	0.0609881
OTP Hum, Gen P2 (1/2)	OTP Human Genome	F08	OR51A4	401666	52693924	NM_001005329	Plate 2 Duplex 1	J-032452-17	GAUUAGAGUGAGAGUUGUA	Plate 2 Duplex 2	J-032452-18	GCACACAUCUGGAUCUCUA	Plate 2 Duplex 3	J-032452-19	CCUCAAGACUGUACUGGGA	Plate 2 Duplex 4	J-032452-20	GCCCAAAUAGGGAUAGUAU	Sample	6350	6560	6506	1.01625	1.02992	0.988707	1.01163	0.0209918	-	421	444	469	6.62992	6.76829	7.20873	1.02457	1.3528	1.49112	1.2895	0.239635	0.986633	1.20901	1.37149	1.18904	0.193202	-0.0134392	0.19345	0.326087	0.168699	0.171111
OTP Hum, Gen P2 (1/2)	OTP Human Genome	G08	CRB3	92359	83281436	NM_174881	Plate 2 Duplex 1	J-017271-21	GCUUAAUAGCAGGGAAGAA	Plate 2 Duplex 2	J-017271-22	GUGCGGAAGCUUCGGGAGA	Plate 2 Duplex 3	J-017271-23	CUGCUAUCAUCGUGGUCUU	Plate 2 Duplex 4	J-017271-24	GCAAAUACAGACCACUUCU	Sample	4908	4641	4545	0.785476	0.728636	0.690697	0.734936	0.0477029	-	296	240	188	6.03097	5.1713	4.13641	0.932006	1.03361	0.855616	0.940409	0.0892928	0.8975	0.923741	0.804986	0.875409	0.0623835	-0.106981	-0.0786972	-0.212292	-0.132657	0.0704009
OTP Hum, Gen P2 (1/2)	OTP Human Genome	H08	CDH12	1010	16445392	NM_004061	Plate 2 Duplex 1	J-011827-05	GAGACAACGUCAUCCAUUA	Plate 2 Duplex 2	J-011827-06	GGACAGCUACUUUACAAUA	Plate 2 Duplex 3	J-011827-07	GGGCAACAAUUCUCCUUUA	Plate 2 Duplex 4	J-011827-08	GCAGUAUAAUUUCUCCAUA	Sample	6291	6063	6063	1.00681	0.951889	0.921385	0.960029	0.0432912	-	435	351	410	6.91464	5.78921	6.76233	1.06856	1.15711	1.39879	1.20815	0.170925	1.029	1.03412	1.28656	1.11656	0.147244	0.0286726	0.0336621	0.258426	0.10692	0.131231
OTP Hum, Gen P2 (1/2)	OTP Human Genome	I08	SEC61A1	29927	60218911	NM_013336	Plate 2 Duplex 1	J-021503-09	CGGCCAGUCUAUCGUGUAU	Plate 2 Duplex 2	J-021503-10	ACUUUGAGAUCUUCGUUAA	Plate 2 Duplex 3	J-021503-11	GUGUCAUCCUGCCGGAAAU	Plate 2 Duplex 4	J-021503-12	CCAUGCAGUUGUAUACAUA	Sample	3591	3557	3679	0.574704	0.558448	0.559092	0.564081	0.00920493	-	138	122	70	3.84294	3.42986	1.90269	0.593875	0.685538	0.393571	0.557661	0.149314	0.571888	0.61267	0.370282	0.51828	0.129782	-0.528717	-0.466691	-0.901013	-0.63214	0.234907
OTP Hum, Gen P2 (1/2)	OTP Human Genome	J08	ZFP64	55734	40806228	NM_199427	Plate 2 Duplex 1	J-007017-05	GACAUGGAGCGGCAUUUAA	Plate 2 Duplex 2	J-007017-06	CCAUAAGUGUGAAGUCUGU	Plate 2 Duplex 3	J-007017-07	CCAGAACCAUCACCUCGGA	Plate 2 Duplex 4	J-007017-08	UUAACAACCUGGAUGCCUU	Sample	6650	5037	5793	1.06427	0.790808	0.880353	0.911809	0.139417	-	391	189	305	5.8797	3.75223	5.26497	0.908629	0.749973	1.08906	0.915887	0.169659	0.874988	0.670256	1.00168	0.848975	0.167236	-0.131777	-0.384507	0.00167818	-0.171535	0.196138
OTP Hum, Gen P2 (1/2)	OTP Human Genome	K08	SNTA1	6640	18765742	NM_003098	Plate 2 Duplex 1	J-011777-05	CAGAUUGGCUGGCUAACUG	Plate 2 Duplex 2	J-011777-06	GAAGAUGGCAUAUGUCUCG	Plate 2 Duplex 3	J-011777-07	UCAAGUAUAUGAAGGACGU	Plate 2 Duplex 4	J-011777-08	CAAGAUGCCUAUUCUCAUU	Sample	3651	4144	4087	0.584306	0.650607	0.621095	0.618669	0.0332169	-	97	75	171	2.65681	1.80985	4.184	0.410574	0.361741	0.865458	0.545924	0.2778	0.395373	0.32329	0.814247	0.51097	0.265107	-0.846909	-1.01078	-0.201327	-0.686337	0.427948
OTP Hum, Gen P2 (1/2)	OTP Human Genome	L08	NCF4	4689	47519797	NM_000631	Plate 2 Duplex 1	J-011128-09	CGGAAAGUCAAGAGCGUGU	Plate 2 Duplex 2	J-011128-10	UGGAUGAGGACGUCCGGAU	Plate 2 Duplex 3	J-011128-11	CCAAAGUCUACGUGGGUGU	Plate 2 Duplex 4	J-011128-12	UCACAAGGCGGGAGUUCCA	Sample	5914	5468	5940	0.946477	0.858475	0.902693	0.902548	0.0440012	-	290	211	267	4.90362	3.85881	4.49495	0.757789	0.771276	0.929779	0.819614	0.0956431	0.729733	0.689294	0.855179	0.758069	0.0864966	-0.305355	-0.358579	-0.154022	-0.272652	0.106127
OTP Hum, Gen P2 (1/2)	OTP Human Genome	M08	BTNL2	56244	9624968	NM_019602	Plate 2 Duplex 1	J-021358-09	GGAGAAAUGCAGCCGAUGU	Plate 2 Duplex 2	J-021358-10	GAGGAGAAGGGGUCGGUCA	Plate 2 Duplex 3	J-021358-11	GUGCCAGACCUUCGGACGA	Plate 2 Duplex 4	J-021358-12	CAUGGAAGGAAAGACGAUA	Sample	6458	6700	6158	1.03354	1.0519	0.935822	1.00709	0.0623957	-	284	208	126	4.39765	3.10448	2.04612	0.679597	0.620504	0.423239	0.574447	0.134242	0.654436	0.554548	0.398195	0.535726	0.129154	-0.406502	-0.556166	-0.840999	-0.601222	0.220725
OTP Hum, Gen P2 (1/2)	OTP Human Genome	N08	EPPK1	83481	13876385	NM_031308	Plate 2 Duplex 1	J-032712-07	GAAACGGGACGGAGCACGA	Plate 2 Duplex 2	J-032712-17	GGAAAGAAACCUACGUGAA	Plate 2 Duplex 3	J-032712-18	CAGUGGAGGACGCGGUUAA	Plate 2 Duplex 4	J-032712-19	UCUUAGAGUUGAUCGAGAA	Sample	6433	5977	5786	1.02954	0.938387	0.87929	0.949071	0.0756916	-	90	76	67	1.39904	1.27154	1.15797	0.216202	0.254148	0.239525	0.236625	0.0191382	0.208198	0.227133	0.220307	0.218546	0.00958987	-1.34687	-1.28271	-1.30533	-1.31164	0.0325404
OTP Hum, Gen P2 (1/2)	OTP Human Genome	O08	MFRP	83552	13899254	NM_031433	Plate 2 Duplex 1	J-010745-05	UUGACUACGUGGAGGUGUA	Plate 2 Duplex 2	J-010745-06	GAUCGAAGCCCUCAGCAUA	Plate 2 Duplex 3	J-010745-07	GCAACAGAAUCGAGCAAGA	Plate 2 Duplex 4	J-010745-08	GGUCUGAGCUACAACACCA	Sample	6195	4954	4376	0.991448	0.777777	0.665014	0.811413	0.165796	-	346	174	226	5.58515	3.51231	5.16453	0.86311	0.702019	1.06828	0.877804	0.183573	0.831155	0.627399	1.00507	0.821207	0.189031	-0.181561	-0.4451	0.00505804	-0.207201	0.226172
OTP Hum, Gen P2 (1/2)	OTP Human Genome	B09	ZBTB12	221527	32469508	NM_181842	Plate 2 Duplex 1	J-018786-05	UUAGGGACAUCGUCAACUA	Plate 2 Duplex 2	J-018786-06	GCAACGCUACGGAACAUGA	Plate 2 Duplex 3	J-018786-07	GCAAGACCACGGCCGAGAA	Plate 2 Duplex 4	J-018786-08	CCAGUGUGGCCGAGAUUAA	Sample	5924	5988	5884	0.948077	0.940114	0.894182	0.927458	0.0290912	-	211	325	309	3.56178	5.42752	5.25153	0.550426	1.08482	1.08628	0.907174	0.308954	0.547333	1.05675	1.04633	0.883472	0.291152	-0.56779	0.0555055	0.0454965	-0.155596	0.357005
OTP Hum, Gen P2 (1/2)	OTP Human Genome	C09	GEMIN5	25929	22001416	NM_015465	Plate 2 Duplex 1	J-013954-09	CAGGGAAGCUAUUGCGAUU	Plate 2 Duplex 2	J-013954-10	CUGUAAAGCUGGAAUCGAU	Plate 2 Duplex 3	J-013954-11	AGAAAUACGGCAACACGAA	Plate 2 Duplex 4	J-013954-12	CAGAAGAAGGUGAGCGAAU	Sample	6335	6823	6501	1.01385	1.07121	0.987947	1.02434	0.0426095	-	259	243	282	4.0884	3.56148	4.33779	0.631807	0.711847	0.897271	0.746975	0.136174	0.628257	0.693429	0.883851	0.735179	0.132813	-0.443855	-0.353024	-0.121955	-0.306278	0.165963
OTP Hum, Gen P2 (1/2)	OTP Human Genome	D09	RPL14	9045	78000180	NM_003973	Plate 2 Duplex 1	J-012948-09	CGGAAAAUUGGUCGCGAUU	Plate 2 Duplex 2	J-012948-10	AGAACAGGGCUUUGGUCGA	Plate 2 Duplex 3	J-012948-11	GCAUAAGUGGCAAUCAUAA	Plate 2 Duplex 4	J-012948-12	GCAGAUUGAUAGUAGGAUU	Sample	1441	1509	1258	0.230618	0.236913	0.191176	0.219569	0.0247893	-	13	24	17	0.902151	1.59046	1.35135	0.139415	0.317891	0.279527	0.245611	0.0939471	0.138632	0.309666	0.269248	0.239182	0.089393	-1.63223	-1.04498	-1.15408	-1.2771	0.312353
OTP Hum, Gen P2 (1/2)	OTP Human Genome	E09	BBS2	583	22208996	NM_031885	Plate 2 Duplex 1	J-010080-06	CAUACAGAAUUACGCAUUU	Plate 2 Duplex 2	J-010080-07	ACAAUGAAGAGUCGUUAUA	Plate 2 Duplex 3	J-010080-08	GCAAUAACAUCAACACACU	Plate 2 Duplex 4	J-010080-09	UACGAAAGGUGCUAGUUAA	Sample	6007	6136	6648	0.96136	0.96335	1.01029	0.978332	0.0276909	-	324	241	131	5.39371	3.92764	1.97052	0.833525	0.785032	0.407601	0.675386	0.233173	0.828842	0.764721	0.401504	0.665022	0.230454	-0.184245	-0.261176	-0.834108	-0.42651	0.35508
OTP Hum, Gen P2 (1/2)	OTP Human Genome	F09	GOLGA4	2803	45359854	NM_002078	Plate 2 Duplex 1	J-012396-09	CAGAAGAAGAUAAGCGGAA	Plate 2 Duplex 2	J-012396-10	CAUUAAAGAACACGAGGUA	Plate 2 Duplex 3	J-012396-11	GGAAUUAAGUCGGGUGAAA	Plate 2 Duplex 4	J-012396-12	GUAGAUGACUGGUCCAAUA	Sample	6170	6735	6704	0.987447	1.05739	1.0188	1.02121	0.0350357	-	204	212	227	3.30632	3.14774	3.38604	0.510948	0.62915	0.700401	0.613499	0.0956913	0.508077	0.612872	0.674645	0.598531	0.0842051	-0.633275	-0.466392	-0.378477	-0.492715	0.129422
OTP Hum, Gen P2 (1/2)	OTP Human Genome	G09	RNASE12	493901	67459907	NM_001024822	Plate 2 Duplex 1	J-034903-05	GCCAAAACCUUUCGGCCAU	Plate 2 Duplex 2	J-034903-06	GCUCAUUGAAGGCACAAGA	Plate 2 Duplex 3	J-034903-07	GAUGAAGCAGUGAUGUCAA	Plate 2 Duplex 4	J-034903-08	GCAACCACAUGAUCAUACA	Sample	6370	5171	6384	1.01945	0.811846	0.970167	0.933822	0.108472	-	282	109	199	4.427	2.10791	3.11717	0.684134	0.421316	0.644785	0.583412	0.141751	0.68029	0.410415	0.635141	0.575282	0.144553	-0.370769	-0.815779	-0.433915	-0.540154	0.240777
OTP Hum, Gen P2 (1/2)	OTP Human Genome	H09	ICAM4	3386	85068577	NM_001039132	Plate 2 Duplex 1	J-011296-17	GCGCAAAGCCCCAAGGGUA	Plate 2 Duplex 2	J-011296-18	GCAAGUGCCUAGCUAUGAA	Plate 2 Duplex 3	J-011296-19	CGGGUCAUCUAUUCCGAAA	Plate 2 Duplex 4	J-011296-20	GACCUUGACCUACGAGUUU	Sample	6061	6638	5879	0.970003	1.04216	0.893423	0.96853	0.0743817	-	452	465	440	7.45752	7.00512	7.48427	1.15246	1.40014	1.54812	1.36691	0.199912	1.14598	1.36391	1.49119	1.3337	0.174576	0.138137	0.320193	0.415974	0.291435	0.141133
OTP Hum, Gen P2 (1/2)	OTP Human Genome	I09	IMPG1	3617	6631089	NM_001563	Plate 2 Duplex 1	J-019614-05	GAUCAAGGCACCACAGAUA	Plate 2 Duplex 2	J-019614-06	GAGGAAGUCUAUCAUGGAA	Plate 2 Duplex 3	J-019614-07	GGAGUGUGAUUGUGAAUAG	Plate 2 Duplex 4	J-019614-08	GGAAAUAGACAGCUACUCU	Sample	4103	4093	3235	0.656644	0.6426	0.491618	0.596954	0.0914936	-	79	81	72	1.92542	1.97899	2.22566	0.297548	0.395548	0.460376	0.384491	0.0819754	0.295876	0.385314	0.45349	0.378227	0.0790457	-1.08085	-0.868261	-0.731418	-0.893509	0.176078
OTP Hum, Gen P2 (1/2)	OTP Human Genome	J09	MS4A6A	64231	23238233	NM_022349	Plate 2 Duplex 1	J-012893-05	ACGCAGAAAUCAAAGUUAU	Plate 2 Duplex 2	J-012893-06	GCAUGAUGGUAUUGAGCUU	Plate 2 Duplex 3	J-012893-07	GGAAACAGGCUUACUCUGA	Plate 2 Duplex 4	J-012893-08	GAACUCUGCUUACCCAUUC	Sample	6009	6463	6573	0.96168	1.01469	0.998889	0.991753	0.0272154	-	219	317	322	3.64453	4.90484	4.89883	0.563214	0.980349	1.01332	0.852295	0.250894	0.560049	0.954985	0.976059	0.830364	0.234337	-0.547384	-0.0458484	-0.0241739	-0.205802	0.296017
OTP Hum, Gen P2 (1/2)	OTP Human Genome	K09	AMELX	265	33356557	NM_182681	Plate 2 Duplex 1	J-012489-05	GAGCAUAAGGCCACCGUAC	Plate 2 Duplex 2	J-012489-06	CAACCAAUGAUGCCCGUUC	Plate 2 Duplex 3	J-012489-07	GGAUUAAAAGAUCAGAAGA	Plate 2 Duplex 4	J-012489-08	GAAUACUUCAGAUGCUUUC	Sample	7025	6676	6391	1.12428	1.04813	0.97123	1.04788	0.0765256	-	542	331	318	7.7153	4.95806	4.97575	1.1923	0.990986	1.02923	1.07084	0.10691	1.1856	0.965346	1.01384	1.05493	0.115732	0.173179	-0.0351446	0.0137612	0.0505984	0.108938
OTP Hum, Gen P2 (1/2)	OTP Human Genome	L09	BOC	91653	38372928	NM_033254	Plate 2 Duplex 1	J-008413-09	CCUACGUGGUGUCGGGCUA	Plate 2 Duplex 2	J-008413-10	GGUCCAGUGUCACCGGCUA	Plate 2 Duplex 3	J-008413-11	GGGCAGCGGUCAUCCUCUA	Plate 2 Duplex 4	J-008413-12	GGCCCAAACCCGAGAUCAU	Sample	6523	6950	6022	1.04394	1.09115	0.915154	1.01675	0.0910938	-	121	138	128	1.85497	1.98561	2.12554	0.286661	0.396872	0.439667	0.3744	0.0789393	0.285051	0.386603	0.4235	0.365051	0.0716964	-1.10996	-0.865499	-0.789433	-0.921629	0.167472
OTP Hum, Gen P2 (1/2)	OTP Human Genome	M09	VIL1	7429	6005943	NM_007127	Plate 2 Duplex 1	J-012383-05	CGUGGUAGCUGGAGAGGUA	Plate 2 Duplex 2	J-012383-06	GGAGCCACCUCAUCUUAUG	Plate 2 Duplex 3	J-012383-07	AGAGAUCCCUGACUUCAAU	Plate 2 Duplex 4	J-012383-08	GGAGGGCGCACCUAUGUAG	Sample	6543	6363	6621	1.04714	0.998989	1.00618	1.01744	0.0259744	-	699	544	572	10.6832	8.54943	8.63918	1.65094	1.70881	1.78701	1.71559	0.0682877	1.64167	1.66459	1.76028	1.68885	0.0629178	0.521117	0.536454	0.598691	0.552087	0.0410819
OTP Hum, Gen P2 (1/2)	OTP Human Genome	N09	FLJ40235	284369	27735026	NM_173635	Plate 2 Duplex 1	J-018207-17	GAAGAAAGCUGCAGCGAUC	Plate 2 Duplex 2	J-018207-18	GUGCUAUCUAUGCGGGAAU	Plate 2 Duplex 3	J-018207-19	AAGCAAGAUAAACGAGCCA	Plate 2 Duplex 4	J-018207-20	CCUCUCAUAGUGAAACAUA	Sample	5400	5556	5470	0.864216	0.872291	0.831268	0.855925	0.021732	-	141	42	63	2.61111	0.75594	1.15174	0.403512	0.151092	0.238236	0.26428	0.128209	0.401245	0.147183	0.229476	0.259301	0.12963	-0.834646	-1.59167	-1.27508	-1.2338	0.380196
OTP Hum, Gen P2 (1/2)	OTP Human Genome	O09	C14ORF100	51528	149158716	NM_001098625	Plate 2 Duplex 1	J-016876-17	CCUCUCAUAUCUCGGGUAU	Plate 2 Duplex 2	J-016876-18	AAUGAACCCUUGUACGAAU	Plate 2 Duplex 3	J-016876-19	AGUCCUUAACAGUGGCGUA	Plate 2 Duplex 4	J-016876-20	AAGAAAAGCUUUAACACGU	Sample	6684	6410	6277	1.06971	1.00637	0.953906	1.00999	0.0579858	-	276	266	262	4.12926	4.14977	4.17397	0.638122	0.829429	0.863384	0.776978	0.121445	0.634537	0.807969	0.85047	0.764326	0.114391	-0.434783	-0.208748	-0.159371	-0.267634	0.146846
OTP Hum, Gen P2 (1/2)	OTP Human Genome	B10	VAMP5	10791	31543930	NM_006634	Plate 2 Duplex 1	J-017684-05	UGACGGAAAUUAUGCGUAA	Plate 2 Duplex 2	J-017684-06	GAUAUGAGCUCAACCUUCA	Plate 2 Duplex 3	J-017684-07	GAAUAGAGUUGGAGCGGUG	Plate 2 Duplex 4	J-017684-08	GCAGCAGCGUUCAGACCAA	Sample	6618	6145	6117	1.05914	0.964763	0.929591	0.9845	0.0669939	-	283	333	235	4.27622	5.41904	3.84175	0.660832	1.08312	0.794665	0.846207	0.215812	0.675178	1.02522	0.765443	0.821948	0.181735	-0.377747	0.0249726	-0.260281	-0.204352	0.207104
OTP Hum, Gen P2 (1/2)	OTP Human Genome	C10	GRIP1	23426	51471091	XM_290559	Plate 2 Duplex 1	J-026981-05	AGACAGAUGUGGCGCAUUG	Plate 2 Duplex 2	J-026981-06	AAAUAAAUCUCGUCCAGUU	Plate 2 Duplex 3	J-026981-07	GGAAAUCGAGUUUGAUGUU	Plate 2 Duplex 4	J-026981-08	CCGCAAAGAUGAAGAUAAU	Sample	5908	6893	5799	0.945516	1.0822	0.881265	0.96966	0.10262	-	388	245	312	6.56737	3.55433	5.38024	1.0149	0.710417	1.1129	0.946072	0.209883	1.03693	0.672441	1.09625	0.935209	0.229489	0.0363973	-0.381502	0.0927491	-0.0841184	0.259078
OTP Hum, Gen P2 (1/2)	OTP Human Genome	D10	PRAMEF7	441871	59676592	NM_001012277	Plate 2 Duplex 1	J-032661-21	CCUUGGAGAUGGUCGUUAU	Plate 2 Duplex 2	J-032661-22	UGGUGGAGCUUGACUGUAU	Plate 2 Duplex 3	J-032661-23	CCUCAUCUGGAGUCAUUAA	Plate 2 Duplex 4	J-032661-24	CGACAUAUUUUCUGGAGCU	Sample	7219	6804	5983	1.15533	1.06823	0.909227	1.04426	0.124789	-	389	264	200	5.38856	3.88007	3.3428	0.832729	0.775524	0.691458	0.766571	0.0710601	0.850807	0.734067	0.666031	0.750302	0.0934517	-0.158987	-0.299791	-0.390339	-0.283039	0.116582
OTP Hum, Gen P2 (1/2)	OTP Human Genome	E10	IFNA8	3445	42476082	NM_002170	Plate 2 Duplex 1	J-019655-05	AAUGAGACCUGGUACAACA	Plate 2 Duplex 2	J-019655-06	GAUGAGACCCUUCUAGAUG	Plate 2 Duplex 3	J-019655-07	AAUUCUACAUCGAACUUGA	Plate 2 Duplex 4	J-019655-08	CGGAAAUGAUUCUUAUAGA	Sample	5771	5800	6178	0.923591	0.910598	0.938861	0.92435	0.0141467	-	568	632	611	9.84232	10.8966	9.88993	1.521	2.17793	2.04573	1.91489	0.347464	1.55402	2.06151	2.01513	1.87689	0.280572	0.460862	0.778393	0.752156	0.663803	0.176241
OTP Hum, Gen P2 (1/2)	OTP Human Genome	F10	HIST1H2AH	85235	18105044	NM_080596	Plate 2 Duplex 1	J-013324-05	AAAUAAGGAGCGAGGUUGU	Plate 2 Duplex 2	J-013324-06	GUAAUUAUGCCGAGCGGGU	Plate 2 Duplex 3	J-013324-07	UGGCAAGCAAGGCGGUAAA	Plate 2 Duplex 4	J-013324-08	GACAACAAGAAGACCCGUA	Sample	6631	6082	6033	1.06123	0.954872	0.916826	0.977641	0.074844	-	154	194	180	2.32242	3.18974	2.98359	0.3589	0.637545	0.617154	0.537866	0.155325	0.366691	0.603464	0.59446	0.521539	0.134177	-0.908994	-0.480397	-0.493965	-0.627785	0.243629
OTP Hum, Gen P2 (1/2)	OTP Human Genome	G10	BCL2L15	440603	121949805	NM_001010922	Plate 2 Duplex 1	J-033644-13	GCAACUGCCUGGACUAUUA	Plate 2 Duplex 2	J-033644-14	AUACUAGGCAAAUGCGUUA	Plate 2 Duplex 3	J-033644-15	GGGUAUGAUCAAUGGGAAC	Plate 2 Duplex 4	J-033644-16	GUAGUGGAAUUAUAAGCAA	Sample	6339	6642	6106	1.01449	1.04279	0.927919	0.995068	0.0598493	-	433	236	258	6.83073	3.55315	4.22535	1.0556	0.710181	0.874012	0.87993	0.172785	1.07851	0.672217	0.86094	0.870557	0.203319	0.0761584	-0.381809	-0.147511	-0.151054	0.229004
OTP Hum, Gen P2 (1/2)	OTP Human Genome	H10	RGS13	6003	21464138	NM_144766	Plate 2 Duplex 1	J-010340-09	GGAGCACAGUGACGAGAAU	Plate 2 Duplex 2	J-010340-10	UAACAUUGACAGUUCGACA	Plate 2 Duplex 3	J-010340-11	CUUCAUGAUACAAGCAUUA	Plate 2 Duplex 4	J-010340-12	AGCCUAUGUAGUUCAAUUA	Sample	6669	6627	6402	1.06731	1.04044	0.972902	1.02688	0.0486402	-	158	281	304	2.36917	4.24023	4.74852	0.366124	0.847511	0.982229	0.731954	0.3239	0.374072	0.802205	0.94611	0.707462	0.297555	-0.892657	-0.215604	-0.0550907	-0.387784	0.444537
OTP Hum, Gen P2 (1/2)	OTP Human Genome	I10	PLEKHH1	57475	55741446	NM_020715	Plate 2 Duplex 1	J-030302-09	UGUCCAUCCUGCUGCGUAA	Plate 2 Duplex 2	J-030302-10	CAGGAAGACCAGCGGACUA	Plate 2 Duplex 3	J-030302-11	GGAAUUAGUUUGAGGGUGA	Plate 2 Duplex 4	J-030302-12	GCUAAACAGGAUAGGACUA	Sample	6527	6128	6374	1.04458	0.962094	0.968647	0.991774	0.0458494	-	339	166	232	5.19381	2.70888	3.63979	0.802634	0.541433	0.752888	0.698985	0.138692	0.820058	0.51249	0.741627	0.691392	0.159819	-0.194496	-0.625715	-0.290149	-0.37012	0.22646
OTP Hum, Gen P2 (1/2)	OTP Human Genome	J10	HOXA6	3203	24797131	NM_024014	Plate 2 Duplex 1	J-012891-17	GGGAGGACUCAGAGGCAAA	Plate 2 Duplex 2	J-012891-18	CGUCGAGUCUCCCGGACAA	Plate 2 Duplex 3	J-012891-19	GCAAAGCACUCCAUGACGA	Plate 2 Duplex 4	J-012891-20	UCGUGUUUCUAUUCUGAUA	Sample	4739	4662	4388	0.75843	0.731933	0.666838	0.719067	0.047132	-	121	128	94	2.55328	2.7456	2.14221	0.394575	0.548774	0.443114	0.462155	0.0788428	0.403141	0.519438	0.42682	0.4498	0.0614596	-0.830716	-0.613918	-0.782851	-0.742495	0.113894
OTP Hum, Gen P2 (1/2)	OTP Human Genome	K10	PCDH11X	27328	7657442	NM_014522	Plate 2 Duplex 1	J-013619-05	CCAGAGAACUCGGCUAUAA	Plate 2 Duplex 2	J-013619-06	GAAAUUAUGUGCUGGUAUC	Plate 2 Duplex 3	J-013619-07	CAAGAGAUCUGUUUGCAAU	Plate 2 Duplex 4	J-013619-08	CAUCACUGCUGUAGUAAGA	Sample	5558	5778	5539	0.889502	0.907144	0.841753	0.879467	0.033831	-	287	228	150	5.16373	3.946	2.70807	0.797985	0.788702	0.560163	0.715617	0.134707	0.815309	0.746541	0.551785	0.704545	0.136689	-0.200075	-0.283925	-0.560603	-0.348201	0.188663
OTP Hum, Gen P2 (1/2)	OTP Human Genome	L10	GPC3	2719	5360213	NM_004484	Plate 2 Duplex 1	J-011868-05	UGGUGGAGAUUGACAAGUA	Plate 2 Duplex 2	J-011868-06	AAGGUAGAGUUCUGGAUAA	Plate 2 Duplex 3	J-011868-07	GAGCAAGACGUGACCUGAA	Plate 2 Duplex 4	J-011868-08	GGAUCAGAUUUGCAAGUAU	Sample	7624	6917	7512	1.22015	1.08597	1.14159	1.14923	0.0674149	-	314	278	286	4.11857	4.01908	3.80724	0.63647	0.803309	0.787526	0.742435	0.0921071	0.650288	0.760367	0.758567	0.723074	0.0630413	-0.412341	-0.266584	-0.268827	-0.315918	0.083513
OTP Hum, Gen P2 (1/2)	OTP Human Genome	M10	SPINK5L3	153218	124517650	NM_001040129	Plate 2 Duplex 1	J-028439-17	GGGAAUUUCAUUAUCGUAU	Plate 2 Duplex 2	J-028439-18	AUUAAUGGGUACCAGAGUA	Plate 2 Duplex 3	J-028439-19	UCUUUUAGAGUGUGAGAAU	Plate 2 Duplex 4	J-028439-20	UCCCUAUGCUGUACUUAAA	Sample	6945	7033	7371	1.11148	1.10418	1.12016	1.11194	0.00800018	-	390	208	170	5.61555	2.95749	2.30634	0.867808	0.591124	0.477065	0.645332	0.200933	0.886648	0.559524	0.469929	0.6387	0.219352	-0.118872	-0.548219	-0.700911	-0.456001	0.301779
OTP Hum, Gen P2 (1/2)	OTP Human Genome	N10	CCDC151	115948	117553612	NM_145045	Plate 2 Duplex 1	J-016210-17	AGGGAAGGCUGCCCGAAUA	Plate 2 Duplex 2	J-016210-18	UGUUAGAGGGUGACCGGAA	Plate 2 Duplex 3	J-016210-19	GCACAUUACCAGCGUGUAC	Plate 2 Duplex 4	J-016210-20	GCGCAAUAAAUGUUACCGA	Sample	6140	6069	6864	0.982646	0.952831	1.04311	0.992863	0.0459991	-	220	213	146	3.58306	3.50964	2.12704	0.553714	0.701485	0.439977	0.565059	0.131122	0.565735	0.663985	0.423798	0.551173	0.120754	-0.53838	-0.393175	-0.788839	-0.573465	0.200152
OTP Hum, Gen P2 (1/2)	OTP Human Genome	O10	STARD6	147323	21040260	NM_139171	Plate 2 Duplex 1	J-016885-09	CCAUGGAAAUCUAUAUCGU	Plate 2 Duplex 2	J-016885-10	UAGUGUACAUCAAGCGCUA	Plate 2 Duplex 3	J-016885-11	CAAAUUAUAUCCGCGGUUA	Plate 2 Duplex 4	J-016885-12	GAAUAAAGGCACACAGAAC	Sample	6646	6092	6511	1.06363	0.956442	0.989467	1.00318	0.0548916	-	231	184	164	3.47577	3.02035	2.51881	0.537134	0.60369	0.521016	0.553947	0.0438261	0.548795	0.571418	0.513223	0.544479	0.0293368	-0.565424	-0.529451	-0.624465	-0.573113	0.0479709
OTP Hum, Gen P2 (1/2)	OTP Human Genome	B11	KRT7	3855	67782364	NM_005556	Plate 2 Duplex 1	J-019277-05	CGGAAUACCCGGAAUGAGA	Plate 2 Duplex 2	J-019277-06	GAAUAUCUCUGUGAUGAAU	Plate 2 Duplex 3	J-019277-07	CCUGAAGGCUUAUUCCAUC	Plate 2 Duplex 4	J-019277-08	GCAAUGCCCUGAGCUUCUC	Sample	6754	6677	6193	1.08091	1.04829	0.941141	1.02345	0.0731211	-	230	370	276	3.40539	5.54141	4.45664	0.526257	1.10758	0.921855	0.851898	0.296909	0.55385	1.14537	0.929378	0.876198	0.299323	-0.557286	0.137583	-0.0727063	-0.164136	0.356343
OTP Hum, Gen P2 (1/2)	OTP Human Genome	C11	SNRPA1	6627	50593001	NM_003090	Plate 2 Duplex 1	J-019577-09	CAACAGAAUAUGCCGUAUA	Plate 2 Duplex 2	J-019577-10	AAAUCUAGGUGCUACGUUA	Plate 2 Duplex 3	J-019577-11	GUAUAAAAUUCCCGUCAUU	Plate 2 Duplex 4	J-019577-12	GUGAGGCAGAUGUAUAAUA	Sample	1372	1909	1534	0.219575	0.299712	0.23312	0.250802	0.0428954	-	83	159	128	6.04956	8.32897	8.3442	0.934879	1.66474	1.72599	1.44187	0.440136	0.983896	1.72153	1.77914	1.49486	0.443442	-0.0162089	0.573821	0.610637	0.389416	0.351764
OTP Hum, Gen P2 (1/2)	OTP Human Genome	D11	ARPP-21	10777	68161519	NM_001025068	Plate 2 Duplex 1	J-016091-17	CGGCAUUGUUAAAUCAGAA	Plate 2 Duplex 2	J-016091-18	GGCUCAGAAUCAAGAAAGA	Plate 2 Duplex 3	J-016091-19	CCAAGUCAGGAGCAGGAAA	Plate 2 Duplex 4	J-016091-20	CAGACCAGGAGGUGAAAGU	Sample	5077	5742	5975	0.812523	0.901492	0.908012	0.874009	0.0533481	-	237	253	301	4.66811	4.40613	5.03766	0.721394	0.88067	1.04204	0.881367	0.160323	0.759218	0.910713	1.05054	0.906824	0.1457	-0.268016	-0.0926586	0.0495487	-0.103709	0.15907
OTP Hum, Gen P2 (1/2)	OTP Human Genome	E11	RAB37	326624	54859667	NM_001006637	Plate 2 Duplex 1	J-008933-10	GGAUAUGAGCAGCGAAAGA	Plate 2 Duplex 2	J-008933-11	ACAAAUCUUCUUUCGACAA	Plate 2 Duplex 3	J-008933-12	GACUGUGGAUGGCGUGAGA	Plate 2 Duplex 4	J-008933-13	UGGCAUGAAUGUGGAGUUA	Sample	5968	6742	6878	0.955119	1.05849	1.04524	1.01962	0.0562485	-	285	227	229	4.77547	3.36695	3.32946	0.737985	0.672966	0.688697	0.699882	0.0339221	0.776678	0.695923	0.709904	0.727502	0.0431581	-0.246448	-0.349687	-0.33115	-0.309095	0.0550397
OTP Hum, Gen P2 (1/2)	OTP Human Genome	F11	ARL11	115761	111074546	NM_138450	Plate 2 Duplex 1	J-018083-17	GGGCAAGGUUGUUUGAAUU	Plate 2 Duplex 2	J-018083-18	ACACUGAGCUUUCGAAUAU	Plate 2 Duplex 3	J-018083-19	GGUUAGGCAUGCUUGGUUA	Plate 2 Duplex 4	J-018083-20	CUUGAGAAAUUUACGCUUA	Sample	7093	6742	7086	1.13516	1.05849	1.07685	1.09017	0.0400336	-	230	394	295	3.24263	5.84396	4.16314	0.501106	1.16805	0.861144	0.843435	0.333827	0.527379	1.2079	0.868171	0.867817	0.340261	-0.600588	0.192498	-0.139387	-0.182493	0.398296
OTP Hum, Gen P2 (1/2)	OTP Human Genome	G11	RASEF	158158	40255118	NM_152573	Plate 2 Duplex 1	J-016768-09	GAACAAUCAAAACGCGUAA	Plate 2 Duplex 2	J-016768-10	GCAAGAAUGAAUUUCGAGA	Plate 2 Duplex 3	J-016768-11	UGGUAGAUGACAACGCUAA	Plate 2 Duplex 4	J-016768-12	CAUUGUGGAUGGAGAACGA	Sample	7558	7347	6613	1.20958	1.15348	1.00497	1.12268	0.105728	-	355	268	241	4.69701	3.64775	3.64434	0.72586	0.729089	0.75383	0.73626	0.0153016	0.763918	0.753961	0.777042	0.764974	0.011577	-0.262172	-0.274587	-0.246003	-0.26092	0.0143333
OTP Hum, Gen P2 (1/2)	OTP Human Genome	H11	SDCCAG3	10807	21361349	NM_006643	Plate 2 Duplex 1	J-016427-05	GAGCGGAAGUUAGAAGCAA	Plate 2 Duplex 2	J-016427-06	AGACACAGAUGACAGAUUU	Plate 2 Duplex 3	J-016427-07	GAACCUCGGCCUCUCGAAA	Plate 2 Duplex 4	J-016427-08	GUGCACAGGCUUCCAUCAA	Sample	6002	5147	5358	0.96056	0.808078	0.814247	0.860962	0.08631	-	97	89	44	1.61613	1.72916	0.821202	0.249751	0.345614	0.169865	0.255077	0.0879954	0.262846	0.357404	0.171251	0.263834	0.0930804	-1.17254	-0.929929	-1.48685	-1.19644	0.279228
OTP Hum, Gen P2 (1/2)	OTP Human Genome	I11	DEFB1	1672	50659096	NM_005218	Plate 2 Duplex 1	J-012028-09	GUUACAGAGGGAAGGCCAA	Plate 2 Duplex 2	J-012028-10	GCUGUUUACUCUCUGCUUA	Plate 2 Duplex 3	J-012028-11	GGCCUCAGGUGGUAACUUU	Plate 2 Duplex 4	J-012028-12	CUGCCCGAUCUUUACCAAA	Sample	5804	6061	4967	0.928872	0.951575	0.754827	0.878425	0.107639	-	201	98	62	3.46313	1.61689	1.24824	0.53518	0.323175	0.258198	0.372184	0.144849	0.56324	0.334199	0.266148	0.387863	0.155646	-0.542321	-0.984208	-1.16297	-0.896501	0.319487
OTP Hum, Gen P2 (1/2)	OTP Human Genome	J11	WHSC2	7469	19913362	NM_005663	Plate 2 Duplex 1	J-012156-05	CGUCGGCAGUGAAGCUCAA	Plate 2 Duplex 2	J-012156-06	GGAAGACUCUCGAUGCGGA	Plate 2 Duplex 3	J-012156-07	UGACCAAUGUGUCCUAGAA	Plate 2 Duplex 4	J-012156-08	AAACUUGGGUCCCUGAACA	Sample	6651	6424	6206	1.06443	1.00857	0.943116	1.00537	0.060718	-	235	192	146	3.5333	2.98879	2.35256	0.546025	0.597381	0.486627	0.543344	0.0554259	0.574654	0.61776	0.490597	0.561004	0.0646708	-0.524401	-0.459184	-0.663743	-0.549109	0.104494
OTP Hum, Gen P2 (1/2)	OTP Human Genome	K11	NKPD1	284353	115647959	NM_198478	Plate 2 Duplex 1	J-027233-18	CGGCUGGUGUCGCGUGAAA	Plate 2 Duplex 2	J-027233-19	GCGACUGCCUCUACGAGUA	Plate 2 Duplex 3	J-027233-20	GCGCAUGGGUCUCAUCCGA	Plate 2 Duplex 4	J-027233-21	AUGAAGGGCACGGCCGAUA	Sample	6293	5566	5996	1.00713	0.873861	0.911203	0.930732	0.0687484	-	283	113	152	4.49706	2.03018	2.53502	0.69496	0.40578	0.524369	0.541703	0.145367	0.731398	0.419623	0.540515	0.563846	0.157191	-0.303214	-0.79717	-0.578887	-0.559757	0.247533
OTP Hum, Gen P2 (1/2)	OTP Human Genome	L11	PILRA	29992	30179906	NM_178273	Plate 2 Duplex 1	J-019011-09	CUUUGAUAAUGGAGCGAGA	Plate 2 Duplex 2	J-019011-10	CAGAGGAGCCAUAUGAGAA	Plate 2 Duplex 3	J-019011-11	UAUCAGGAAUGAAGGACAA	Plate 2 Duplex 4	J-019011-12	UCUCAAGACUGAAUGGUGA	Sample	6651	6325	7120	1.06443	0.993023	1.08202	1.04649	0.0471299	-	165	135	140	2.48083	2.13439	1.96629	0.383379	0.426608	0.406727	0.405571	0.0216376	0.40348	0.441161	0.410046	0.418229	0.0201293	-0.830016	-0.754885	-0.816532	-0.800478	0.0400557
OTP Hum, Gen P2 (1/2)	OTP Human Genome	M11	DAAM1	23002	21071076	NM_014992	Plate 2 Duplex 1	J-012925-05	GGACCGAAAUUGAUGAUAC	Plate 2 Duplex 2	J-012925-06	CGGAAUCGCAAACGUAUUA	Plate 2 Duplex 3	J-012925-07	GUGGAGAGUUUGGACUUUA	Plate 2 Duplex 4	J-012925-08	AGAUAGGCAUUUAGACUUU	Sample	6767	6275	6618	1.08299	0.985173	1.00573	1.02463	0.0515758	-	343	115	139	5.06872	1.83267	2.10033	0.783302	0.366302	0.434453	0.528019	0.223692	0.824372	0.378798	0.447831	0.550334	0.239821	-0.189451	-0.882329	-0.742126	-0.604635	0.36633
OTP Hum, Gen P2 (1/2)	OTP Human Genome	N11	RARRES1	5918	46255040	NM_002888	Plate 2 Duplex 1	J-009925-05	GUACACGGCUCAUCGAGAA	Plate 2 Duplex 2	J-009925-06	AAAGAGGGAUGUAAAGUUC	Plate 2 Duplex 3	J-009925-07	UGGAAGCUCUUACGUGAUG	Plate 2 Duplex 4	J-009925-08	GCGCUUCACUUCUUCAACU	Sample	6574	7109	7115	1.0521	1.11611	1.08126	1.08316	0.0320464	-	236	437	531	3.5899	6.14714	7.46311	0.554771	1.22865	1.54374	1.10905	0.505216	0.583858	1.27057	1.55634	1.13692	0.499825	-0.510153	0.245289	0.462491	0.0658755	0.51054
OTP Hum, Gen P2 (1/2)	OTP Human Genome	O11	OR5B12	390191	52317107	NM_001004733	Plate 2 Duplex 1	J-029896-18	ACACAGAGGUGACUGAAUU	Plate 2 Duplex 2	J-029896-19	CAAUGUAGUUGAACACUUU	Plate 2 Duplex 3	J-029896-20	UGUUGAAUCCACUGGUCUA	Plate 2 Duplex 4	J-029896-21	UCUCAUGUUCAGACAACUA	Sample	7058	6852	6706	1.12956	1.07576	1.0191	1.07481	0.0552371	-	263	200	259	3.72627	2.91886	3.86221	0.575845	0.583403	0.798897	0.652715	0.126654	0.606037	0.603305	0.823498	0.677613	0.126347	-0.476549	-0.480636	-0.190472	-0.382552	0.166359
OTP Hum, Gen P2 (1/2)	OTP Human Genome	B12	LUC7L2	51631	116812576	NM_016019	Plate 2 Duplex 1	J-020770-17	AGAUAGGAGCAGAGAACGA	Plate 2 Duplex 2	J-020770-18	GAGGAAGUUUAUCGGAAUU	Plate 2 Duplex 3	J-020770-19	CAGGAACGGCUGAAACGAA	Plate 2 Duplex 4	J-020770-20	UGGCUUUAAGAGCGGAUUA	Sample	6141	6334	5840	0.982806	0.994436	0.887496	0.954913	0.0586735	-	366	310	135	5.95994	4.89422	2.31164	0.921029	0.978226	0.478163	0.792473	0.273699	0.994321	0.982143	0.482064	0.81951	0.2923	-0.00569172	-0.0179855	-0.678933	-0.234203	0.385196
OTP Hum, Gen P2 (1/2)	OTP Human Genome	C12	OR10X1	128367	52317183	NM_001004477	Plate 2 Duplex 1	J-022362-09	GCUUAUGACCAACAUUGUA	Plate 2 Duplex 2	J-022362-10	GUGUCUGGUUUGCUGGGUA	Plate 2 Duplex 3	J-022362-11	AGUCACAGGUUGUAGCUUA	Plate 2 Duplex 4	J-022362-12	GUUAUUAGGCUGUCUUGUA	Sample	6302	6262	6349	1.00857	0.983132	0.964848	0.985517	0.0219595	-	425	368	236	6.74389	5.87672	3.71712	1.04218	1.1746	0.768885	0.995221	0.206894	1.12511	1.1793	0.792561	1.03233	0.209403	0.119282	0.167675	-0.227163	0.0199313	0.215354
OTP Hum, Gen P2 (1/2)	OTP Human Genome	D12	OR7D4	125958	52353281	NM_001005191	Plate 2 Duplex 1	J-024016-18	GCACUGAGAUUCCGCAUUU	Plate 2 Duplex 2	J-024016-19	CUACUGAUGAAGAGGUUGA	Plate 2 Duplex 3	J-024016-20	GAUGUUUGCUGGAAUGGAU	Plate 2 Duplex 4	J-024016-21	CAUCCAGGCACGGAGCAAA	Sample	5837	6683	6071	0.934154	1.04923	0.922601	0.968661	0.0700127	-	189	182	145	3.23796	2.72333	2.3884	0.500384	0.544322	0.49404	0.512915	0.027383	0.540203	0.546501	0.498072	0.528259	0.0263316	-0.579398	-0.569138	-0.65061	-0.599715	0.0443733
OTP Hum, Gen P2 (1/2)	OTP Human Genome	E12	REPS2	9185	4758943	NM_004726	Plate 2 Duplex 1	J-019839-05	UCAAACUGCUAUCCGCAAA	Plate 2 Duplex 2	J-019839-06	CAAAUGGGACUGUCAAUUA	Plate 2 Duplex 3	J-019839-07	GAAUGGACGAUGAGGAUAA	Plate 2 Duplex 4	J-019839-08	CCAGAACUCUCCUAUAUAU	Sample	6705	6002	5252	1.07307	0.942312	0.798138	0.93784	0.13752	-	145	153	87	2.16257	2.54915	1.65651	0.334195	0.509508	0.342649	0.395451	0.098867	0.36079	0.511548	0.3532	0.408513	0.0893122	-0.922248	-0.627323	-0.93955	-0.829707	0.175483
OTP Hum, Gen P2 (1/2)	OTP Human Genome	F12	SCARF1	8578	33598934	NM_145352	Plate 2 Duplex 1	J-017405-05	GUACCAAGUUUGCACCACA	Plate 2 Duplex 2	J-017405-06	GCAGAAGGAUCAAGAAUGC	Plate 2 Duplex 3	J-017405-07	GAUCAGACCUCAAGGACAG	Plate 2 Duplex 4	J-017405-08	GAACCUGAGUAUGAGAAUG	Sample	5381	6249	4926	0.861175	0.981091	0.748597	0.863621	0.116267	-	69	125	131	1.28229	2.00032	2.65936	0.198161	0.399811	0.550087	0.382686	0.176587	0.21393	0.401412	0.554576	0.389973	0.170611	-1.32697	-0.834298	-0.556121	-0.905797	0.390368
OTP Hum, Gen P2 (1/2)	OTP Human Genome	G12	GTDC1	79712	40254964	NM_024659	Plate 2 Duplex 1	J-014400-09	AGGAAAUGGCGGUGCGGUU	Plate 2 Duplex 2	J-014400-10	CCUUGAUACUGCACGACAA	Plate 2 Duplex 3	J-014400-11	CCACAUUGAAUUUCCGGUU	Plate 2 Duplex 4	J-014400-12	ACAGAUUCCUAGAGACGUU	Sample	5816	6037	5541	0.930793	0.947807	0.842057	0.906886	0.056784	-	139	113	100	2.38996	1.87179	1.80473	0.369336	0.374122	0.373307	0.372255	0.00256051	0.398727	0.37562	0.384803	0.386383	0.0116341	-0.839888	-0.889263	-0.869357	-0.866169	0.0248413
OTP Hum, Gen P2 (1/2)	OTP Human Genome	H12	PVALB	5816	55925656	NM_002854	Plate 2 Duplex 1	J-019703-09	GUGGGAGCCUUUAGCGCUA	Plate 2 Duplex 2	J-019703-10	ACAAAGAUGGGGACGGCAA	Plate 2 Duplex 3	J-019703-11	GGUUGUACCAGUCAGAAAA	Plate 2 Duplex 4	J-019703-12	AGGAGGAUGAGCUGGGAUU	Sample	5647	5900	6970	0.903746	0.926298	1.05922	0.963088	0.084013	-	50	144	179	0.885426	2.44068	2.56815	0.136831	0.487827	0.531221	0.385293	0.216266	0.147719	0.489781	0.535555	0.391019	0.211943	-1.58919	-0.665187	-0.587031	-0.947136	0.557407
OTP Hum, Gen P2 (1/2)	OTP Human Genome	I12	ING4	51147	38201669	NM_016162	Plate 2 Duplex 1	J-006983-06	GCGCACAAGUCCUGAGUAU	Plate 2 Duplex 2	J-006983-07	GCAAGGAAUUUGGUGACGA	Plate 2 Duplex 3	J-006983-08	ACACAGACCUGGCCCGUUU	Plate 2 Duplex 4	J-006983-09	AAACCUUCCCUUUGAAUUA	Sample	7300	6646	6844	1.16829	1.04342	1.04007	1.08393	0.0730805	-	357	193	192	4.89041	2.904	2.80538	0.755747	0.580434	0.580291	0.638824	0.101259	0.815887	0.582758	0.59816	0.665602	0.130379	-0.199394	-0.511847	-0.48837	-0.39987	0.174014
OTP Hum, Gen P2 (1/2)	OTP Human Genome	J12	IFIT1	3434	49574525	NM_001001887	Plate 2 Duplex 1	J-019616-05	GCAAGAAUGUAUAUAGAAG	Plate 2 Duplex 2	J-019616-06	AAUAGAACAGGCAUCAUUA	Plate 2 Duplex 3	J-019616-07	UCAAAUCCCUUCCGCUAUA	Plate 2 Duplex 4	J-019616-08	AAAGAAAUCUGACGUCAAU	Sample	6552	6493	6456	1.04858	1.0194	0.981108	1.01636	0.0338392	-	352	221	349	5.37241	3.40367	5.40582	0.830233	0.680303	1.11819	0.876243	0.222541	0.8963	0.683027	1.12732	0.902215	0.222204	-0.10829	-0.36705	0.121288	-0.118017	0.244314
OTP Hum, Gen P2 (1/2)	OTP Human Genome	K12	C14ORF142	84520	62909993	NM_032490	Plate 2 Duplex 1	J-016688-05	CAAAGAUAGUAAAGGCUUA	Plate 2 Duplex 2	J-016688-06	GAAGACUUAUGCUCUAAUU	Plate 2 Duplex 3	J-016688-07	GAUGGCUGUUGUAUCCUUA	Plate 2 Duplex 4	J-016688-08	GAAGGAAAAUAGAACACUU	Sample	7046	7181	6216	1.12764	1.12742	0.944636	1.06656	0.105593	-	400	192	234	5.67698	2.67372	3.76448	0.877301	0.534407	0.778681	0.73013	0.176528	0.947114	0.536547	0.802659	0.762106	0.208266	-0.0540421	-0.585398	-0.215063	-0.284835	0.272463
OTP Hum, Gen P2 (1/2)	OTP Human Genome	L12	GJB7	375519	38348411	NM_198568	Plate 2 Duplex 1	J-031844-05	GAGUUUGAGUGCAACAGUA	Plate 2 Duplex 2	J-031844-06	GCUUGUGUAUUGUGUUGAA	Plate 2 Duplex 3	J-031844-07	UAUCUUAUCAGCCUCAUUG	Plate 2 Duplex 4	J-031844-08	AGUGUUCCCUACCUUAUAA	Sample	6334	6378	7127	1.01369	1.00134	1.08308	1.03271	0.0440596	-	574	564	454	9.0622	8.8429	6.37014	1.40044	1.76746	1.31766	1.49519	0.239402	1.51188	1.77454	1.32841	1.53828	0.224232	0.430924	0.607731	0.292205	0.44362	0.158146
OTP Hum, Gen P2 (1/2)	OTP Human Genome	M12	HNRNPH3	3189	14141158	NM_021644	Plate 2 Duplex 1	J-012440-09	CUUCAGCACUUGACCGAAA	Plate 2 Duplex 2	J-012440-10	CAAUUACAGUGGAGGAUAU	Plate 2 Duplex 3	J-012440-11	ACCAUAUGAUAGACCAAUA	Plate 2 Duplex 4	J-012440-12	GAAUAGAGCUUGACAAAUA	Sample	6769	6267	6519	1.08331	0.983917	0.990682	1.0193	0.0555351	-	452	230	356	6.6775	3.67002	5.46096	1.03192	0.73354	1.1296	0.965019	0.20633	1.11403	0.736477	1.16438	1.00496	0.233875	0.109163	-0.296709	0.15453	-0.0110054	0.248464
OTP Hum, Gen P2 (1/2)	OTP Human Genome	N12	FIBP	9158	38683847	NM_004214	Plate 2 Duplex 1	J-011916-05	GCCUCUGGCUCGAUGGUUA	Plate 2 Duplex 2	J-011916-06	UAACAACCGCUUUGAGACA	Plate 2 Duplex 3	J-011916-07	GCGCCUGUAUCAUGACUGA	Plate 2 Duplex 4	J-011916-08	GAGGUACUAUGCCUUUGAU	Sample	6461	7232	7394	1.03402	1.13542	1.12365	1.0977	0.0554614	-	288	433	405	4.45751	5.98728	5.47741	0.688849	1.1967	1.133	1.00618	0.276659	0.743665	1.20149	1.14225	1.02913	0.248992	-0.287564	0.186975	0.134781	0.0113976	0.26022
OTP Hum, Gen P2 (1/2)	OTP Human Genome	O12	OR4A47	403253	156119606	NM_001005512	Plate 2 Duplex 1	J-032485-18	AGAAGAGACCUCAUAUCAA	Plate 2 Duplex 2	J-032485-19	UCUGAGAUGACAAGUGCUA	Plate 2 Duplex 3	J-032485-20	UUGGUUAUCAUGAGACAAU	Plate 2 Duplex 4	J-032485-21	UAGCAUUAUUUAUGGGCUC	Sample	5930	5760	5584	0.949037	0.904318	0.848592	0.900649	0.0503231	-	446	286	375	7.52108	4.96528	6.71562	1.16228	0.992429	1.38912	1.18128	0.199028	1.25477	0.996403	1.4319	1.22769	0.219007	0.232184	-0.00360259	0.372203	0.200261	0.189926
OTP Hum, Gen P2 (1/2)	OTP Human Genome	B13	PARD6G	84552	40254990	NM_032510	Plate 2 Duplex 1	J-014909-05	UCAUAAGCCUGGGAAGUUU	Plate 2 Duplex 2	J-014909-06	GCAAGGCGGUUUCUAGUGC	Plate 2 Duplex 3	J-014909-07	CACCAUAUCUCCAACAGUG	Plate 2 Duplex 4	J-014909-08	GAACCGAAGUUUUCACAAG	Sample	6728	6272	5778	1.07675	0.984702	0.878074	0.979842	0.0994268	-	256	165	164	3.80499	2.63074	2.83835	0.588011	0.525816	0.587112	0.56698	0.0356517	0.639973	0.564807	0.614719	0.6065	0.0382512	-0.426988	-0.539844	-0.463662	-0.476831	0.0575691
OTP Hum, Gen P2 (1/2)	OTP Human Genome	C13	HNRNPAB	3182	55956920	NM_004499	Plate 2 Duplex 1	J-013483-09	GGGAGUACUUUGGCGAGUU	Plate 2 Duplex 2	J-013483-10	UCCCAACACUGGACGGUCA	Plate 2 Duplex 3	J-013483-11	CUGAGAGGCCAUAGCGCCA	Plate 2 Duplex 4	J-013483-12	CCUGGGUGAGUGUGGGAUA	Sample	6603	7524	6610	1.05674	1.18127	1.00451	1.08084	0.0908075	-	310	191	241	4.69484	2.53854	3.64599	0.725524	0.507388	0.754172	0.662361	0.134973	0.789638	0.545013	0.798735	0.711129	0.143932	-0.230689	-0.571554	-0.219751	-0.340665	0.200031
OTP Hum, Gen P2 (1/2)	OTP Human Genome	D13	SIPA1L1	26037	7662125	NM_015556	Plate 2 Duplex 1	J-013936-09	CCGUACAACUACCGAAUAA	Plate 2 Duplex 2	J-013936-10	AGACAAGACCGUCGGAGAA	Plate 2 Duplex 3	J-013936-11	GAUUUAUGGACACGAGAAA	Plate 2 Duplex 4	J-013936-12	UGGAAAUGAUAUCGUAACA	Sample	7397	7354	7434	1.18382	1.15458	1.12973	1.15604	0.027071	-	168	158	166	2.27119	2.14849	2.23298	0.350982	0.429427	0.461892	0.4141	0.0570212	0.381998	0.461271	0.483611	0.442293	0.0533983	-0.875396	-0.716871	-0.676164	-0.756143	0.105262
OTP Hum, Gen P2 (1/2)	OTP Human Genome	E13	MACC1	346389	157502190	NM_182762	Plate 2 Duplex 1	J-019389-17	AGCAACAAAUGGAGGCAUA	Plate 2 Duplex 2	J-019389-18	UGGAAAUCAUGUUAGGCAA	Plate 2 Duplex 3	J-019389-19	GCUGUAUGGUUUAGUGAGA	Plate 2 Duplex 4	J-019389-20	ACUAGAAUGUAUUGCGUUU	Sample	6858	5999	6856	1.09755	0.941841	1.0419	1.0271	0.0789043	-	602	283	462	8.77807	4.71745	6.73862	1.35653	0.942895	1.39388	1.2311	0.250293	1.47641	1.01281	1.47624	1.32182	0.267609	0.405195	0.0127493	0.405074	0.274339	0.226544
OTP Hum, Gen P2 (1/2)	OTP Human Genome	F13	DKFZP434B0335	25851	32698703	NM_015395	Plate 2 Duplex 1	J-021273-11	CGGAAAGGACCAAGCGGGA	Plate 2 Duplex 2	J-021273-18	GGGACAUCUUCGUGAGCGA	Plate 2 Duplex 3	J-021273-19	GGGUAUACACAGGCGGCUA	Plate 2 Duplex 4	J-021273-20	CAACCAGGUCUACGUGUAU	Sample	5431	5032	5257	0.869177	0.790023	0.798898	0.819366	0.0433655	-	45	99	53	0.828577	1.96741	1.00818	0.128045	0.393233	0.208542	0.243273	0.135963	0.139361	0.422393	0.218348	0.260034	0.146048	-1.62869	-0.791635	-1.31193	-1.24409	0.422633
OTP Hum, Gen P2 (1/2)	OTP Human Genome	G13	EVC	2121	24497530	NM_153717	Plate 2 Duplex 1	J-013594-05	GCGAGAGUGUAGACGUUGA	Plate 2 Duplex 2	J-013594-06	GAACAGCUAAUCGAUAAUA	Plate 2 Duplex 3	J-013594-07	GCAGGCGUAUUACCAGCAA	Plate 2 Duplex 4	J-013594-08	GAGAAGUGCAGAUGUCGAA	Sample	6526	6261	6093	1.04442	0.982975	0.925944	0.984447	0.0592523	-	383	337	315	5.86883	5.38253	5.16987	0.906949	1.07583	1.06939	1.01739	0.0956957	0.987096	1.1556	1.13257	1.09176	0.0913676	-0.0129707	0.146734	0.126055	0.086606	0.0868536
OTP Hum, Gen P2 (1/2)	OTP Human Genome	H13	DFNA5	1687	4758153	NM_004403	Plate 2 Duplex 1	J-011844-05	GAAUGACUCUGAUAAGUUA	Plate 2 Duplex 2	J-011844-06	GCGAUGUACUCAUAGAAGA	Plate 2 Duplex 3	J-011844-07	CAGAAAGGUUUGGGAUUGU	Plate 2 Duplex 4	J-011844-08	GAGCCAGUCUUCAUUUGGA	Sample	7400	6460	6915	1.1843	1.01422	1.05086	1.08313	0.0895115	-	601	412	513	8.12162	6.37771	7.41866	1.25509	1.27474	1.53455	1.35479	0.155983	1.366	1.36926	1.6067	1.44732	0.138038	0.321819	0.32436	0.497398	0.381192	0.100645
OTP Hum, Gen P2 (1/2)	OTP Human Genome	I13	C6orf225	619208	75677558	NM_001033564	Plate 2 Duplex 1	J-034962-17	GAGCUAGACUAAAGGCUAA	Plate 2 Duplex 2	J-034962-18	UACAGUAGGUAUUGAGAAA	Plate 2 Duplex 3	J-034962-19	CGACAGAAAUGUAGUCAGU	Plate 2 Duplex 4	J-034962-20	GUUUAUGCAACAACGAGAA	Sample	6976	6738	7032	1.11644	1.05786	1.06864	1.08098	0.0311762	-	341	208	149	4.88819	3.08697	2.11889	0.755404	0.617004	0.438291	0.603566	0.158983	0.822159	0.662758	0.464188	0.649702	0.179342	-0.192037	-0.39488	-0.711466	-0.432794	0.261782
OTP Hum, Gen P2 (1/2)	OTP Human Genome	J13	SYCP2	10388	38373672	NM_014258	Plate 2 Duplex 1	J-020632-05	GAACUUAAAUCUUCUGUCA	Plate 2 Duplex 2	J-020632-06	GGAAUAAUAUCCGACAUAA	Plate 2 Duplex 3	J-020632-07	GCGGAUAGGUCAAUUAGAU	Plate 2 Duplex 4	J-020632-08	GACAUCAAGUCUACAAGAA	Sample	6807	6849	7154	1.08939	1.07529	1.08718	1.08396	0.00758428	-	360	444	348	5.28867	6.4827	4.86441	0.817294	1.29572	1.0062	1.03974	0.240971	0.889518	1.3918	1.05352	1.11161	0.256133	-0.115716	0.341775	0.0524052	0.0928216	0.231408
OTP Hum, Gen P2 (1/2)	OTP Human Genome	K13	SLC16A13	201232	42475554	NM_201566	Plate 2 Duplex 1	J-031866-17	CCAUAGGAAUCGCGGUGCA	Plate 2 Duplex 2	J-031866-18	GGGUCUUCUUCGUGGAGUU	Plate 2 Duplex 3	J-031866-19	GCAGUUUGGGAGUCCGGUA	Plate 2 Duplex 4	J-031866-20	AUAGGGACUAGAAGGAUUU	Sample	7153	6778	6406	1.14477	1.06414	0.97351	1.06081	0.0856769	-	353	314	202	4.93499	4.63263	3.15329	0.762637	0.925942	0.652258	0.780279	0.137693	0.830031	0.994604	0.690798	0.838478	0.152079	-0.182864	-0.0054072	-0.356555	-0.181609	0.175577
OTP Hum, Gen P2 (1/2)	OTP Human Genome	L13	OLFM2	93145	141803509	NM_058164	Plate 2 Duplex 1	J-015212-17	GCAACGUGGUGGUCAAAUA	Plate 2 Duplex 2	J-015212-18	UUACCAACACGUCCAGUUA	Plate 2 Duplex 3	J-015212-19	GAUGGGUGCCUACGGGUAU	Plate 2 Duplex 4	J-015212-20	CGGAUAGCCGGGUCUGGUA	Sample	6172	6119	5818	0.987767	0.960681	0.884153	0.9442	0.0537374	-	43	49	56	0.696695	0.800784	0.96253	0.107665	0.160056	0.199099	0.155607	0.0458792	0.117179	0.171925	0.208461	0.165855	0.0459426	-1.74358	-1.48409	-1.34595	-1.52454	0.201881
OTP Hum, Gen P2 (1/2)	OTP Human Genome	M13	IMPACT	55364	8923818	NM_018439	Plate 2 Duplex 1	J-020439-09	UAGAAUUAGCGACGAUAUA	Plate 2 Duplex 2	J-020439-10	GGCAAGAACGUGCGGAUUU	Plate 2 Duplex 3	J-020439-11	UCGGACAGAAGUAGAAGUA	Plate 2 Duplex 4	J-020439-12	AGGAGUAUGUUGUGUAGUU	Sample	7099	6640	6946	1.13612	1.04248	1.05557	1.07806	0.0507107	-	382	239	251	5.38104	3.5994	3.61359	0.831568	0.719425	0.74747	0.766154	0.0583593	0.905053	0.772773	0.791637	0.823154	0.0715507	-0.098773	-0.251238	-0.228278	-0.192763	0.0822031
OTP Hum, Gen P2 (1/2)	OTP Human Genome	N13	GKN1	56287	94538356	NM_019617	Plate 2 Duplex 1	J-019077-17	CUGAAUAUGCUGUGCAGAA	Plate 2 Duplex 2	J-019077-18	AAUAACAACGGAUGGGACU	Plate 2 Duplex 3	J-019077-19	GACCUGAGCAAGUUCGGAA	Plate 2 Duplex 4	J-019077-20	CGACCAGUGUACUAUGGAU	Sample	6972	7245	7356	1.1158	1.13746	1.11788	1.12371	0.0119524	-	149	115	98	2.13712	1.5873	1.33225	0.330263	0.31726	0.275575	0.307699	0.0285704	0.359449	0.340786	0.288533	0.329589	0.03676	-0.925284	-0.968503	-1.1005	-0.998095	0.0912793
OTP Hum, Gen P2 (1/2)	OTP Human Genome	O13	C6orf120	387263	71143155	NM_001029863	Plate 2 Duplex 1	J-032903-17	CGAUAAAUACGGUGGUUAA	Plate 2 Duplex 2	J-032903-18	UCACAAAUCCAGCGACCUA	Plate 2 Duplex 3	J-032903-19	GGGUAGAAGAGGGCUAUAA	Plate 2 Duplex 4	J-032903-20	AGAUGAAGGUGUACUACGA	Sample	6511	6615	7013	1.04202	1.03855	1.06575	1.04878	0.0148058	-	183	130	191	2.81063	1.96523	2.72351	0.434345	0.392798	0.563358	0.4635	0.0889392	0.472728	0.421926	0.596646	0.4971	0.0898736	-0.695802	-0.792567	-0.490657	-0.659675	0.154163
OTP Hum, Gen P2 (1/2)	OTP Human Genome	B14	SRPX	8406	21314639	NM_006307	Plate 2 Duplex 1	J-010627-06	ACUUGCAAAUUUCGAGUUA	Plate 2 Duplex 2	J-010627-07	GCAAAUGGAGGGUUUAAGU	Plate 2 Duplex 3	J-010627-08	CAGCGACGGUGAUAAUUAU	Plate 2 Duplex 4	J-010627-09	GAGCGGACCGUCACAUGUA	Sample	6929	6004	6342	1.10892	0.942626	0.963784	1.00511	0.0905207	-	131	184	144	1.8906	3.06462	2.27058	0.292168	0.612538	0.469668	0.458124	0.160497	0.31859	0.647365	0.491753	0.485903	0.164465	-1.02244	-0.416473	-0.661702	-0.700206	0.304814
OTP Hum, Gen P2 (1/2)	OTP Human Genome	C14	S100Z	170591	150010677	NM_130772	Plate 2 Duplex 1	J-015295-17	AAAUAAAGGAAGUUCGUGA	Plate 2 Duplex 2	J-015295-18	CCAAUAAGGACAACGAAGU	Plate 2 Duplex 3	J-015295-19	CAGCGAGAGCUCACGGAAU	Plate 2 Duplex 4	J-015295-20	UUAGAAUCUUCCACCGCUA	Sample	6386	6210	5843	1.02202	0.974968	0.887952	0.961645	0.0680177	-	449	235	196	7.03101	3.78422	3.35444	1.08655	0.756366	0.693865	0.845593	0.211	1.18481	0.799371	0.734864	0.906349	0.243303	0.172492	-0.21899	-0.298771	-0.11509	0.252227
OTP Hum, Gen P2 (1/2)	OTP Human Genome	D14	C4orf41	60684	39995077	NM_199053	Plate 2 Duplex 1	J-016784-09	CAUUUGAUGUUGCGGUUAA	Plate 2 Duplex 2	J-016784-10	UCUCAAACAGAUUCGAUUA	Plate 2 Duplex 3	J-016784-11	UCGGAGAGCUGAUCGAGUA	Plate 2 Duplex 4	J-016784-12	CCUAUAAUCUUGUACACGA	Sample	6199	6731	6277	0.992088	1.05677	0.953906	1.00092	0.0519952	-	131	205	131	2.11324	3.04561	2.08698	0.326574	0.608737	0.431692	0.455668	0.142602	0.356108	0.643348	0.451991	0.483816	0.146241	-0.932887	-0.422174	-0.734245	-0.696435	0.257447
OTP Hum, Gen P2 (1/2)	OTP Human Genome	E14	PINX1	54984	31982866	NM_017884	Plate 2 Duplex 1	J-018972-05	UGACGCAGGUAGAACGUAA	Plate 2 Duplex 2	J-018972-06	AGCCACAGAUCAUAUUAAA	Plate 2 Duplex 3	J-018972-07	UGGCCGAACUGAACACUUG	Plate 2 Duplex 4	J-018972-08	GGUCUAAAGGAAAGGGUUU	Sample	6791	6665	6426	1.08683	1.0464	0.976549	1.03659	0.0557916	-	269	250	220	3.96113	3.75094	3.42359	0.612139	0.749714	0.708169	0.690007	0.0705628	0.667498	0.79234	0.750013	0.736617	0.0634899	-0.388311	-0.227429	-0.279546	-0.298429	0.0820861
OTP Hum, Gen P2 (1/2)	OTP Human Genome	F14	SEMA5B	54437	91982766	NM_001031702	Plate 2 Duplex 1	J-023584-09	CGGAAUGUGACACGGGAUG	Plate 2 Duplex 2	J-023584-10	ACCAAUGUGUACACGACUA	Plate 2 Duplex 3	J-023584-11	AGAACGCAGUGGAGCACGA	Plate 2 Duplex 4	J-023584-12	CGAGCUCGAUCCUGUGAUU	Sample	6656	6842	7295	1.06523	1.07419	1.10861	1.08268	0.0229024	-	299	292	354	4.49219	4.26776	4.85264	0.694207	0.853013	1.00377	0.850329	0.154797	0.756989	0.901512	1.05097	0.903156	0.146995	-0.270798	-0.102614	0.0499573	-0.107818	0.160441
OTP Hum, Gen P2 (1/2)	OTP Human Genome	G14	C9ORF43	257169	22749538	NM_152786	Plate 2 Duplex 1	J-015571-05	UAAGGCCCAUUCUUUAUUG	Plate 2 Duplex 2	J-015571-06	GCGAUAUCCUGAACGUUUG	Plate 2 Duplex 3	J-015571-07	GAACUCUGAGCUCAAACUA	Plate 2 Duplex 4	J-015571-08	ACAAUUCAGUUCAGAUUUC	Sample	6613	7296	7574	1.05834	1.14547	1.15101	1.11827	0.0519748	-	782	932	965	11.8252	12.7741	12.741	1.82743	2.55321	2.63546	2.3387	0.444682	1.99269	2.69838	2.79119	2.49409	0.436693	0.739287	1.09804	1.13943	0.992253	0.220049
OTP Hum, Gen P2 (1/2)	OTP Human Genome	H14	LYZL2	119180	73088986	NM_183058	Plate 2 Duplex 1	J-019380-09	GGAUGAAGGCUGCGGGCAU	Plate 2 Duplex 2	J-019380-10	GGAUCUGCAUGGCGUAUUA	Plate 2 Duplex 3	J-019380-11	CGCGGAAAGCUGAAGGAGA	Plate 2 Duplex 4	J-019380-12	GAGGGAAAAUUAAGCUAUA	Sample	5701	5690	5581	0.912388	0.893328	0.848136	0.884618	0.0329999	-	325	334	332	5.70075	5.86995	5.94875	0.880975	1.17325	1.2305	1.09491	0.187469	0.960647	1.23996	1.28836	1.16299	0.176895	-0.0399872	0.219768	0.259898	0.14656	0.162796
OTP Hum, Gen P2 (1/2)	OTP Human Genome	I14	CETN3	1070	46397402	NM_004365	Plate 2 Duplex 1	J-011832-05	GGAAAGAGAUCCCCAUGAA	Plate 2 Duplex 2	J-011832-06	ACUCAAGGCAUUUAAACUA	Plate 2 Duplex 3	J-011832-07	UAUGACUGGUGACAUUUAA	Plate 2 Duplex 4	J-011832-08	GAAAUAAACCAAGAGGAGU	Sample	6662	6056	5849	1.06619	0.95079	0.888864	0.968614	0.089995	-	216	85	145	3.24227	1.40357	2.47906	0.501049	0.280536	0.512792	0.431459	0.130835	0.546362	0.296487	0.543092	0.46198	0.143331	-0.569363	-1.07923	-0.57468	-0.741092	0.292851
OTP Hum, Gen P2 (1/2)	OTP Human Genome	J14	OR2A25	392138	52317187	NM_001004488	Plate 2 Duplex 1	J-028883-17	GUGCGGAUACCCACAUUAA	Plate 2 Duplex 2	J-028883-18	CCAUCUAGUGUUACUGCUA	Plate 2 Duplex 3	J-028883-19	CCCCUAAUUUAUAGUCUUA	Plate 2 Duplex 4	J-028883-20	AGGAGAGGGGUGCCAGAAA	Sample	5234	4862	4452	0.837649	0.763333	0.676564	0.759182	0.0806231	-	420	361	324	8.02446	7.42493	7.27763	1.24007	1.48405	1.50537	1.40983	0.147402	1.35222	1.56843	1.57616	1.49894	0.127119	0.311038	0.470951	0.476336	0.419442	0.0939187
OTP Hum, Gen P2 (1/2)	OTP Human Genome	K14	ZNF235	9310	12056481	NM_004234	Plate 2 Duplex 1	J-011931-09	CAUCAGUUGUGUACAGUAU	Plate 2 Duplex 2	J-011931-10	GGUAAGUGCUUUAGUUUGA	Plate 2 Duplex 3	J-011931-11	CAGUUAUAGCUCAGGUAUU	Plate 2 Duplex 4	J-011931-12	GAGAUAAAGUUCAUAGCAA	Sample	6350	6672	6555	1.01625	1.0475	0.996153	1.01997	0.0258753	-	260	180	142	4.09449	2.69784	2.16629	0.632748	0.539228	0.448095	0.540024	0.0923291	0.689972	0.569887	0.474572	0.578144	0.107937	-0.357667	-0.531851	-0.692448	-0.527322	0.167436
OTP Hum, Gen P2 (1/2)	OTP Human Genome	L14	MUC15	143662	205360924	NM_001135092	Plate 2 Duplex 1	J-015614-17	CAACAACAGCCACGGAAUA	Plate 2 Duplex 2	J-015614-18	CCUGAUAACAGUUCCAUUA	Plate 2 Duplex 3	J-015614-19	CCUGUAUUCUAGUACGUUA	Plate 2 Duplex 4	J-015614-20	CCUCAAAUCUCAAGGCGAG	Sample	7101	6510	6350	1.13644	1.02207	0.965	1.04117	0.0873039	-	400	302	322	5.63301	4.63902	5.07087	0.870506	0.927218	1.04891	0.948877	0.0911512	0.949231	0.979936	1.09823	1.00913	0.0786722	-0.0518321	-0.0202265	0.0945818	0.00750773	0.0770464
OTP Hum, Gen P2 (1/2)	OTP Human Genome	M14	LASS3	204219	31341477	NM_178842	Plate 2 Duplex 1	J-017860-09	GUUUAGGAGUCGGCGGAAU	Plate 2 Duplex 2	J-017860-10	CCACAGGAGAGGUCGGCUU	Plate 2 Duplex 3	J-017860-11	CAGAACAGACUGCGUUAUU	Plate 2 Duplex 4	J-017860-12	GCAAAGAGAUGGAUUGUUU	Sample	6652	6435	6787	1.06459	1.01029	1.03141	1.03543	0.0273687	-	569	319	233	8.55382	4.95726	3.43303	1.32188	0.990827	0.710122	1.00761	0.306223	1.44142	1.04716	0.752082	1.08022	0.345858	0.379332	0.0462972	-0.276945	0.0495613	0.328151
OTP Hum, Gen P2 (1/2)	OTP Human Genome	N14	FSCN3	29999	9966790	NM_020369	Plate 2 Duplex 1	J-020889-05	CCUAAUCUCUGGUCGUUAU	Plate 2 Duplex 2	J-020889-06	GUGAUGGCACCGUGUGUUA	Plate 2 Duplex 3	J-020889-07	CGACCGCAUUCAUCUACUA	Plate 2 Duplex 4	J-020889-08	AGACAGACCUGGGAGAUCU	Sample	6323	5930	6502	1.01193	0.931008	0.988099	0.977013	0.0415856	-	64	63	67	1.01218	1.06239	1.03045	0.156419	0.212345	0.213149	0.193971	0.0325236	0.170564	0.224418	0.223171	0.206051	0.0307388	-1.48967	-1.29164	-1.29577	-1.35903	0.113159
OTP Hum, Gen P2 (1/2)	OTP Human Genome	O14	OR11L1	391189	50080202	NM_001001959	Plate 2 Duplex 1	J-027434-18	GGUAUUCUAUGGAGUACAA	Plate 2 Duplex 2	J-027434-19	CCUGACCAUUAUAGGGAAU	Plate 2 Duplex 3	J-027434-20	UGUUAGGAUUCCAGAACCU	Plate 2 Duplex 4	J-027434-21	CCUGCAUGGCACAGCUCUA	Sample	4893	4072	4389	0.783076	0.639303	0.66699	0.696456	0.0762815	-	159	57	67	3.24954	1.3998	1.52654	0.502173	0.279784	0.315765	0.365907	0.119373	0.547588	0.295692	0.334423	0.392567	0.135641	-0.567378	-1.08134	-0.983672	-0.877462	0.272945
OTP Hum, Gen P2 (1/2)	OTP Human Genome	B15	TDRD7	23424	24307950	NM_014290	Plate 2 Duplex 1	J-012836-05	CAACACAAAUGAAGUGGUU	Plate 2 Duplex 2	J-012836-06	UGGAAGAGAUGAUUCUAUA	Plate 2 Duplex 3	J-012836-07	GACUGUAGCAUUAAGGUUA	Plate 2 Duplex 4	J-012836-08	GAUAGAGACUAGUAGAUCU	Sample	6890	6778	7334	1.10268	1.06414	1.11454	1.09379	0.0263463	-	378	338	404	5.48621	4.98672	5.50859	0.847821	0.996715	1.13945	0.994662	0.145825	0.925513	1.10572	1.22056	1.08393	0.148726	-0.076811	0.101509	0.203337	0.0760118	0.141804
OTP Hum, Gen P2 (1/2)	OTP Human Genome	C15	CXCL17	284340	38348269	NM_198477	Plate 2 Duplex 1	J-027232-17	GAAUGUGAGUGCAAAGAUU	Plate 2 Duplex 2	J-027232-18	GGCUUAAUUACCUGAAAGA	Plate 2 Duplex 3	J-027232-19	UCAAGGGCAAUGUGAAGAA	Plate 2 Duplex 4	J-027232-20	UGUCUGGGCUGCCAAAGAA	Sample	6201	6033	6838	0.992408	0.947179	1.03916	0.992916	0.0459926	-	428	213	404	6.90211	3.53058	5.90816	1.06663	0.705671	1.2221	0.998133	0.264941	1.16437	0.782843	1.32265	1.08996	0.277493	0.154522	-0.238926	0.287608	0.0677346	0.273786
OTP Hum, Gen P2 (1/2)	OTP Human Genome	D15	A26C1A	445582	52856425	NM_001005359	Plate 2 Duplex 1	J-032373-09	ACAACGAAAGUGAAGAGUA	Plate 2 Duplex 2	J-032373-10	GAAGCAAUUUUGUGAAGAA	Plate 2 Duplex 3	J-032373-11	ACCCAGAACAAGACUUAAA	Plate 2 Duplex 4	J-032373-12	CCAAAAUACUCUUCUGAAA	Sample	6877	7011	7795	1.1006	1.10073	1.18459	1.12864	0.0484594	-	529	541	703	7.69231	7.71645	9.0186	1.18874	1.54231	1.86549	1.53218	0.338489	1.29768	1.71098	1.99829	1.66898	0.35219	0.267485	0.566973	0.74251	0.525656	0.240192
OTP Hum, Gen P2 (1/2)	OTP Human Genome	E15	SPRN	503542	149363648	NM_001012508	Plate 2 Duplex 1	J-034917-21	GACCAAAGGACUUAAGAAU	Plate 2 Duplex 2	J-034917-22	GGCCGAGAUCCGUGAGAGA	Plate 2 Duplex 3	J-034917-23	GAGUGGCGCUGGACAGUCA	Plate 2 Duplex 4	J-034917-24	CACAUUAGCAUCUGACACA	Sample	6472	7182	6831	1.03578	1.12757	1.0381	1.06715	0.0523406	-	146	64	86	2.25587	0.891117	1.25897	0.348615	0.178111	0.260417	0.262381	0.0852689	0.380561	0.197589	0.281844	0.286665	0.0915812	-0.878504	-1.38488	-1.11875	-1.12738	0.253299
OTP Hum, Gen P2 (1/2)	OTP Human Genome	F15	KRT76	51350	7705544	NM_015848	Plate 2 Duplex 1	J-020783-05	GAACAGACAAGUUUGCAAG	Plate 2 Duplex 2	J-020783-06	CAGCAUAGCUCCACCAAGU	Plate 2 Duplex 3	J-020783-07	GCAAGCAGCUAGAUUCACU	Plate 2 Duplex 4	J-020783-08	GAUCUACUGUUCCAAAUCU	Sample	6271	6262	6634	1.00361	0.983132	1.00816	0.998301	0.0133315	-	237	191	276	3.7793	3.05014	4.16039	0.58404	0.609644	0.860574	0.684753	0.152803	0.637561	0.676314	0.921835	0.745237	0.154161	-0.430441	-0.376193	-0.0807305	-0.295788	0.18821
OTP Hum, Gen P2 (1/2)	OTP Human Genome	G15	CDC42EP1	11135	34452716	NM_007061	Plate 2 Duplex 1	J-017551-05	GAAAGAGGCGGCUGACUGC	Plate 2 Duplex 2	J-017551-06	GCCCAGUGGCUGAGGUGAA	Plate 2 Duplex 3	J-017551-07	AUGAUGAGGUCAAGGUGUG	Plate 2 Duplex 4	J-017551-08	GGAAAAGCCGCAUGACCGA	Sample	6383	6767	7102	1.02154	1.06242	1.07928	1.05441	0.0296932	-	250	193	216	3.91665	2.85208	3.0414	0.605266	0.570055	0.629112	0.601478	0.02971	0.660732	0.632396	0.680874	0.658001	0.0243542	-0.397699	-0.437868	-0.369974	-0.401847	0.0341364
OTP Hum, Gen P2 (1/2)	OTP Human Genome	H15	C6ORF97	80129	38570057	NM_025059	Plate 2 Duplex 1	J-014568-09	AGUUAAACCACUAUCGGAA	Plate 2 Duplex 2	J-014568-10	CCUAAAAGAAAGCGAAUGA	Plate 2 Duplex 3	J-014568-11	CGAGGAAACUUACGAUCAU	Plate 2 Duplex 4	J-014568-12	CCAGAUUGCAUGAGUUAGA	Sample	6417	7006	5834	1.02698	1.09994	0.886584	1.0045	0.108439	-	384	597	353	5.9841	8.52127	6.05074	0.924763	1.70318	1.25159	1.29318	0.39087	1.00951	1.88944	1.34069	1.41321	0.444425	0.00947054	0.678537	0.301949	0.329986	0.335413
OTP Hum, Gen P2 (1/2)	OTP Human Genome	I15	ITSN1	6453	47717124	NM_001001132	Plate 2 Duplex 1	J-008365-05	GAUAUCAGAUGUCGAUUGA	Plate 2 Duplex 2	J-008365-06	GAACGAAAGAUCAUAGAAU	Plate 2 Duplex 3	J-008365-07	CGACAAGGCCGGAGUCUUC	Plate 2 Duplex 4	J-008365-08	GCACAGAUAUGGGCACUAG	Sample	7010	6319	6752	1.12188	0.992081	1.02609	1.04668	0.0673054	-	278	163	216	3.96576	2.57952	3.19905	0.612856	0.515579	0.661723	0.596719	0.0743963	0.669016	0.571962	0.716169	0.652382	0.0735281	-0.386215	-0.5286	-0.322939	-0.412585	0.105336
OTP Hum, Gen P2 (1/2)	OTP Human Genome	J15	NSFL1C	55968	33286433	NM_182483	Plate 2 Duplex 1	J-017222-09	CCAGCAUGUUGUACGGAAA	Plate 2 Duplex 2	J-017222-10	CCACUUGUUCCCACGAGAA	Plate 2 Duplex 3	J-017222-11	UGACUACUUUCCCGAACAA	Plate 2 Duplex 4	J-017222-12	GGAGAGACCAGUAAACCGA	Sample	6510	5752	5794	1.04186	0.903062	0.880505	0.941809	0.0873777	-	426	219	217	6.54378	3.80737	3.74525	1.01125	0.760994	0.774704	0.848984	0.140697	1.10392	0.844216	0.829852	0.925997	0.154255	0.0998536	-0.166511	-0.183072	-0.0832433	0.158783
OTP Hum, Gen P2 (1/2)	OTP Human Genome	K15	C5orf51	285636	51896030	NM_175921	Plate 2 Duplex 1	J-018528-19	AGGUGAGGGUCGUGGCUAA	Plate 2 Duplex 2	J-018528-20	GUAAGGGGCUAGUGUGAUA	Plate 2 Duplex 3	J-018528-21	UAGCGAAGCUGCCGGUGAA	Plate 2 Duplex 4	J-018528-22	CUAAAUUAUCGAUGUCCUA	Sample	5046	4871	5833	0.807562	0.764746	0.886432	0.81958	0.061727	-	99	52	35	1.96195	1.06754	0.600034	0.303193	0.213374	0.124117	0.213561	0.0895383	0.330977	0.236708	0.134329	0.234005	0.0983519	-0.991983	-1.25189	-1.6534	-1.29909	0.333225
OTP Hum, Gen P2 (1/2)	OTP Human Genome	L15	LTBP4	8425	4505036	NM_003573	Plate 2 Duplex 1	J-019552-05	CAUAUGGGCCUGAGUUGUA	Plate 2 Duplex 2	J-019552-06	CGAGUACGGCCCAGACUUA	Plate 2 Duplex 3	J-019552-07	CGAGUGCGCCGAUGAGGAA	Plate 2 Duplex 4	J-019552-08	GUGCAAGAGUGGCGUGUGU	Sample	6366	6707	6323	1.01881	1.053	0.960897	1.0109	0.0465573	-	134	206	106	2.10493	3.07142	1.67642	0.325289	0.613896	0.346767	0.428651	0.160786	0.355098	0.681031	0.371452	0.469194	0.183639	-0.935196	-0.369761	-0.898427	-0.734461	0.316374
OTP Hum, Gen P2 (1/2)	OTP Human Genome	M15	PCDHGA11	56105	14196450	NM_032091	Plate 2 Duplex 1	J-013293-17	CCUUGAAGAUUUACGGAGU	Plate 2 Duplex 2	J-013293-18	GUGCCAGAAGAGACCGAAA	Plate 2 Duplex 3	J-013293-19	AGCUUUAGAUGGAGGCGAU	Plate 2 Duplex 4	J-013293-20	AGUCAGUGAGCACGCAAUU	Sample	6153	5498	6684	0.984726	0.863185	1.01576	0.954556	0.0806368	-	302	198	124	4.90817	3.60131	1.85518	0.758493	0.719807	0.383743	0.620681	0.206104	0.827999	0.798525	0.415317	0.680614	0.230226	-0.185225	-0.220002	-0.805832	-0.403686	0.348702
OTP Hum, Gen P2 (1/2)	OTP Human Genome	N15	FANCL	55120	49472818	NM_018062	Plate 2 Duplex 1	J-021486-05	GCGGAUACCUGCUUCAGUA	Plate 2 Duplex 2	J-021486-06	CAGCUGAGAACAAUACUUA	Plate 2 Duplex 3	J-021486-07	AGUGUUGCCUGAAGAUUUA	Plate 2 Duplex 4	J-021486-08	GCAAUAGAAUCACUAAAGG	Sample	6595	6909	7481	1.05546	1.08471	1.13688	1.09235	0.0412402	-	259	145	242	3.92722	2.09871	3.23486	0.606899	0.419477	0.66913	0.565169	0.129952	0.662514	0.465351	0.716762	0.614876	0.132302	-0.395219	-0.709319	-0.322164	-0.475567	0.205704
OTP Hum, Gen P2 (1/2)	OTP Human Genome	O15	ZNF433	163059	122937216	NM_001080411	Plate 2 Duplex 1	J-017041-13	CGUAUGAAUGUAAGGGUUA	Plate 2 Duplex 2	J-017041-14	ACUCUAUGUUUGUGAGGAA	Plate 2 Duplex 3	J-017041-15	GGUCAUCAGCAUGGAGAAA	Plate 2 Duplex 4	J-017041-16	AGGAGAAACCUAAGAAUUG	Sample	7019	6774	6644	1.12332	1.06352	1.00968	1.06551	0.0568473	-	162	160	143	2.30802	2.36197	2.15232	0.356674	0.472096	0.445206	0.424659	0.0603924	0.389359	0.523725	0.481837	0.464973	0.0687521	-0.859622	-0.606703	-0.67934	-0.715222	0.130222
OTP Hum, Gen P2 (1/2)	OTP Human Genome	B16	CNTN4	152330	28373125	NM_175613	Plate 2 Duplex 1	J-019199-09	GAAGAAUAGAGGACGAAUA	Plate 2 Duplex 2	J-019199-10	AAAUUAAGCCAUUCAGCGA	Plate 2 Duplex 3	J-019199-11	GCAGUGAACAAAUUCGAAU	Plate 2 Duplex 4	J-019199-12	UGGAUAAUGAGUCGGAAGU	Sample	6251	6563	7107	1.00041	1.03039	1.08004	1.03695	0.0402178	-	298	298	380	4.76724	4.54061	5.34684	0.736713	0.907548	1.10599	0.916751	0.184812	0.803335	0.991039	1.18472	0.993032	0.190701	-0.214257	-0.00899377	0.172415	-0.0169452	0.193458
OTP Hum, Gen P2 (1/2)	OTP Human Genome	C16	CD99	4267	34147599	NM_002414	Plate 2 Duplex 1	J-016245-05	GGAUGGUGGUUUCGAUUUA	Plate 2 Duplex 2	J-016245-06	CUUCAUUGCUUACCAGAAA	Plate 2 Duplex 3	J-016245-07	GAACCCACCCAAACCGAUG	Plate 2 Duplex 4	J-016245-08	CGUUUCAGGUGGAGAAGGA	Sample	5654	5228	5622	0.904866	0.820795	0.854367	0.860009	0.0423189	-	215	171	123	3.80262	3.27085	2.18783	0.587644	0.653757	0.452553	0.564651	0.102554	0.640786	0.7139	0.489788	0.614825	0.114289	-0.425827	-0.325906	-0.665174	-0.472302	0.174344
OTP Hum, Gen P2 (1/2)	OTP Human Genome	D16	CCNJ	54619	40254888	NM_019084	Plate 2 Duplex 1	J-020397-05	UGAAGUUGCCCUCCUAUAA	Plate 2 Duplex 2	J-020397-06	GAUUAUACUUCGUCUUUCU	Plate 2 Duplex 3	J-020397-07	GAACGACUGUUGAUCGCUC	Plate 2 Duplex 4	J-020397-08	GAAGUUAAGCCCUGUCUGA	Sample	6671	7205	7240	1.06763	1.13118	1.10025	1.09969	0.0317819	-	370	455	229	5.54639	6.31506	3.16298	0.857121	1.26221	0.654262	0.924532	0.309532	0.934633	1.37833	0.700836	1.0046	0.344125	-0.0671467	0.331395	-0.343139	-0.0262971	0.339117
OTP Hum, Gen P2 (1/2)	OTP Human Genome	E16	RANBP1	5902	6382077	NM_002882	Plate 2 Duplex 1	J-006627-06	GGGCAAAACUGUUCCGAUU	Plate 2 Duplex 2	J-006627-07	UAGAAGCUCUCUCGGUGAA	Plate 2 Duplex 3	J-006627-08	AGAAUACAGACGAGUCCAA	Plate 2 Duplex 4	J-006627-09	GCAGGAAAGAGAUCGAAGA	Sample	5840	5656	5598	0.934634	0.887991	0.850719	0.891115	0.0420442	-	288	80	38	4.93151	1.41443	0.678814	0.762098	0.282707	0.140412	0.395073	0.325719	0.831017	0.308715	0.151965	0.430566	0.355547	-0.181721	-1.04741	-1.5698	-0.932979	0.701081
OTP Hum, Gen P2 (1/2)	OTP Human Genome	F16	CWC15	51503	148833501	NM_016403	Plate 2 Duplex 1	J-020788-17	GUAUUCAAGCAGAGACCUA	Plate 2 Duplex 2	J-020788-18	GAAAACAUUCUGAGCGGAA	Plate 2 Duplex 3	J-020788-19	GAAGAAGAGAGGAUUCGUA	Plate 2 Duplex 4	J-020788-20	GGAGAGCUCUGUAAGCAUU	Sample	3505	3036	3290	0.56094	0.476651	0.499976	0.512523	0.0435226	-	107	113	148	3.05278	3.722	4.49848	0.471767	0.743931	0.930509	0.715402	0.230698	0.51443	0.812369	0.996748	0.774515	0.243377	-0.622409	-0.203542	-0.00325649	-0.276402	0.315941
OTP Hum, Gen P2 (1/2)	OTP Human Genome	G16	KIAA0101	9768	71773818	NM_001029989	Plate 2 Duplex 1	J-017672-09	CAUCAGUUUCAUCGAGGAA	Plate 2 Duplex 2	J-017672-10	AGGAGGACAAAUACGCAAU	Plate 2 Duplex 3	J-017672-11	GCGUAAACCCUAUCUCUAA	Plate 2 Duplex 4	J-017672-12	CAAAUUAAGUGUCUAGUUC	Sample	6981	6717	6913	1.11724	1.05457	1.05056	1.07412	0.0373949	-	369	204	346	5.28578	3.03707	5.00506	0.816846	0.607031	1.0353	0.819724	0.214147	0.890715	0.662875	1.12048	0.891356	0.228803	-0.114401	-0.394717	0.11506	-0.131353	0.255311
OTP Hum, Gen P2 (1/2)	OTP Human Genome	H16	RPL12	6136	15431291	NM_000976	Plate 2 Duplex 1	J-011141-05	CCUGAGGAUUACAGUGAAA	Plate 2 Duplex 2	J-011141-06	GCACCGAUCCUUAGCCAGA	Plate 2 Duplex 3	J-011141-07	AGGUGAAGUCGGUGCCACU	Plate 2 Duplex 4	J-011141-08	GAUUGUCAACAUUGCUCGA	Sample	857	957	947	0.137154	0.150249	0.143914	0.143772	0.00654838	Down	15	11	43	1.75029	1.14943	4.54065	0.270484	0.22974	0.939233	0.479819	0.398385	0.294945	0.250875	1.00609	0.517304	0.423876	-1.08332	-1.20806	0.00607774	-0.761767	0.667892
OTP Hum, Gen P2 (1/2)	OTP Human Genome	I16	BICC1	80114	89032000	XM_499560	Plate 2 Duplex 1	J-012946-09	GUAGAAUCUGCCCGAGUUA	Plate 2 Duplex 2	J-012946-10	UGUGAAAAGUGUUGAGCGA	Plate 2 Duplex 3	J-012946-11	CCAGGUAUCUAUAGCGGGA	Plate 2 Duplex 4	J-012946-12	CCUGGAAGGUGGAGCGAGU	Sample	6334	6442	6139	1.01369	1.01139	0.932934	0.986007	0.0459764	-	175	75	105	2.76287	1.16423	1.71038	0.426964	0.2327	0.353791	0.337818	0.0981121	0.465576	0.254107	0.3829	0.367528	0.106569	-0.708906	-1.19834	-0.87345	-0.926898	0.249055
OTP Hum, Gen P2 (1/2)	OTP Human Genome	J16	GPS1	2873	47078239	NM_004127	Plate 2 Duplex 1	J-012272-05	CCUUUAACGUGGACAUGUA	Plate 2 Duplex 2	J-012272-06	GAAUGCACCUGACGUCAAC	Plate 2 Duplex 3	J-012272-07	GAAUUGGUCUCAUGUGCUC	Plate 2 Duplex 4	J-012272-08	UCACCAAGCUCAAGUGUGC	Sample	5290	5157	4826	0.846612	0.809648	0.7334	0.796553	0.0577307	-	167	220	178	3.1569	4.26605	3.68835	0.487857	0.852671	0.762935	0.701154	0.190092	0.531975	0.931113	0.817245	0.760111	0.205611	-0.592948	-0.070868	-0.197798	-0.287205	0.272281
OTP Hum, Gen P2 (1/2)	OTP Human Genome	K16	WDFY1	57590	51702527	NM_020830	Plate 2 Duplex 1	J-006861-05	GAAAGUGAUUCUUGUCAGA	Plate 2 Duplex 2	J-006861-06	GGACCGACCGCAUUGUAAA	Plate 2 Duplex 3	J-006861-07	CUUCGUGUCUGCAAUAUGA	Plate 2 Duplex 4	J-006861-08	GGACAGAACCAUCCGGGUA	Sample	7257	6368	6163	1.16141	0.999774	0.936582	1.03259	0.115951	-	256	203	176	3.52763	3.18781	2.85575	0.545148	0.63716	0.590711	0.591006	0.046007	0.594447	0.695776	0.639314	0.643179	0.0507752	-0.493985	-0.349882	-0.42793	-0.423932	0.0721345
OTP Hum, Gen P2 (1/2)	OTP Human Genome	L16	TAS2R48	259294	28882034	NM_176888	Plate 2 Duplex 1	J-017830-05	GCAAUCAUGUAUCCUUCAU	Plate 2 Duplex 2	J-017830-06	GCUCAUCAUUUCAUCAAUU	Plate 2 Duplex 3	J-017830-07	CAAUACACCUUUCAAGCUU	Plate 2 Duplex 4	J-017830-08	UAGCAAACCUCAUACCCUU	Sample	6655	6740	7338	1.06507	1.05818	1.11514	1.07946	0.0310925	-	346	314	376	5.1991	4.65875	5.12401	0.803451	0.931163	1.0599	0.931504	0.128225	0.876109	1.01683	1.13535	1.00943	0.129778	-0.13053	0.0167134	0.128566	0.00491619	0.12995
OTP Hum, Gen P2 (1/2)	OTP Human Genome	M16	HIST1H2BA	255626	28558999	NM_170610	Plate 2 Duplex 1	J-017525-17	CUGAUAUCUUUGAGCGUAU	Plate 2 Duplex 2	J-017525-18	UAAGAAAGCUGUCGUUAAG	Plate 2 Duplex 3	J-017525-19	CGAGCGAGGCAUCACGUUU	Plate 2 Duplex 4	J-017525-20	AUCUAAAGGUGCUACCAUU	Sample	6234	5756	6132	0.997689	0.90369	0.931871	0.944417	0.0482391	-	260	199	307	4.17068	3.45726	5.00652	0.644522	0.691016	1.0356	0.790379	0.213634	0.702808	0.754586	1.12081	0.8594	0.227859	-0.340521	-0.273803	0.115358	-0.166322	0.246213
OTP Hum, Gen P2 (1/2)	OTP Human Genome	N16	GSTT2B	653689	89058909	XM_928923	Plate 2 Duplex 1	J-180118-01	GGAAACUGCCGACGCUCAA	Plate 2 Duplex 2	J-180118-02	AGGAGAAGGUGGAACGCAA	Plate 2 Duplex 3	J-180118-03	AGGCUAUGCUGCUUCGAAU	Plate 2 Duplex 4	J-180118-04	CCGUCUACAUCUUCGCCAA	Sample	6561	7030	7626	1.05002	1.10371	1.15891	1.10421	0.0544463	-	29	80	41	0.442006	1.13798	0.537634	0.0683061	0.227452	0.111209	0.135656	0.0823414	0.0744832	0.248377	0.119126	0.147329	0.0903123	-2.02572	-1.21564	-1.73283	-1.65807	0.410183
OTP Hum, Gen P2 (1/2)	OTP Human Genome	O16	RPL3L	6123	16579883	NM_005061	Plate 2 Duplex 1	J-012009-10	GCGGGACACAGACGGGAAA	Plate 2 Duplex 2	J-012009-17	GGAUGAACCCUGAAGCGCA	Plate 2 Duplex 3	J-012009-18	GGUACCAAGAAGCGGGUCA	Plate 2 Duplex 4	J-012009-19	UCGCCAAGCCGUGGAGAAU	Sample	5973	6753	6225	0.955919	1.06022	0.946004	0.987381	0.0632746	-	150	131	116	2.5113	1.93988	1.86345	0.388088	0.387731	0.385455	0.387091	0.00142839	0.423184	0.4234	0.41717	0.421251	0.00353647	-0.790061	-0.78963	-0.802096	-0.793929	0.00707591
OTP Hum, Gen P2 (1/2)	OTP Human Genome	B17	PBOV1	59351	93204869	NM_021635	Plate 2 Duplex 1	J-013811-17	UAACUAAACUAACGAGCAA	Plate 2 Duplex 2	J-013811-18	CUACAAGGUAUUUCGAAAA	Plate 2 Duplex 3	J-013811-19	GACCAAAUGCCCCGAGUUA	Plate 2 Duplex 4	J-013811-20	CAUUAAAACAUUACCGAGA	Sample	7057	6451	6802	1.1294	1.01281	1.03369	1.05863	0.0621718	-	216	185	114	3.06079	2.86777	1.67598	0.473004	0.573192	0.346675	0.464291	0.11351	0.5132	0.652946	0.378091	0.514745	0.137434	-0.624503	-0.408597	-0.883869	-0.63899	0.237967
OTP Hum, Gen P2 (1/2)	OTP Human Genome	C17	EXOC7	23265	62241043	NM_015219	Plate 2 Duplex 1	J-021448-05	CUAAGCACCUAUAUCUGUA	Plate 2 Duplex 2	J-021448-06	GACCUUCGACUCCCUGAUA	Plate 2 Duplex 3	J-021448-07	GAGAUGACAUGCUGGACGU	Plate 2 Duplex 4	J-021448-08	GGAAGGCCAUUGUGCGACA	Sample	6052	5783	5622	0.968562	0.907929	0.854367	0.910286	0.0571342	-	237	84	143	3.91606	1.45253	2.54358	0.605175	0.290323	0.526138	0.473879	0.163802	0.656602	0.330718	0.578676	0.521999	0.170174	-0.403466	-0.992609	-0.518153	-0.638076	0.312344
OTP Hum, Gen P2 (1/2)	OTP Human Genome	D17	ICAM5	7087	12545403	NM_003259	Plate 2 Duplex 1	J-013035-05	CACCGGAGAUGGAUGAAUC	Plate 2 Duplex 2	J-013035-06	UCACUGUGGGCGUGGAAUA	Plate 2 Duplex 3	J-013035-07	UUACUUGGCUGGAGGGAAC	Plate 2 Duplex 4	J-013035-08	GGACUGGGACUGUUUGAAA	Sample	6219	5905	6465	0.995289	0.927083	0.982476	0.968283	0.0362503	-	230	117	121	3.69834	1.98137	1.87162	0.571529	0.396024	0.387143	0.451566	0.103987	0.620098	0.451126	0.422226	0.497817	0.10688	-0.455751	-0.735878	-0.791969	-0.6612	0.18012
OTP Hum, Gen P2 (1/2)	OTP Human Genome	E17	MYCBPAP	84073	203098333	NM_032133	Plate 2 Duplex 1	J-016346-17	CCAUAAAGAAUGUCGAGGA	Plate 2 Duplex 2	J-016346-18	GUAACACAGCCCUGCGGAA	Plate 2 Duplex 3	J-016346-19	CAACACAUUCCUCGCCUUA	Plate 2 Duplex 4	J-016346-20	UGUAGCACGUCCUGCGAAU	Sample	5724	6195	6493	0.916069	0.972613	0.986731	0.958471	0.0373937	-	388	333	449	6.77848	5.3753	6.91514	1.04752	1.07438	1.43039	1.1841	0.21372	1.13654	1.22387	1.57323	1.31121	0.231073	0.129642	0.206154	0.474295	0.27003	0.180988
OTP Hum, Gen P2 (1/2)	OTP Human Genome	F17	GNG7	2788	32698768	NM_052847	Plate 2 Duplex 1	J-019807-05	GCAUAGAAGCCGGGAUUGA	Plate 2 Duplex 2	J-019807-06	UAACUGUGUUCUCAUAUGU	Plate 2 Duplex 3	J-019807-07	GUCAGCCACUAACAACAUA	Plate 2 Duplex 4	J-019807-08	GCGCAUCAAGGUCUCCAAA	Sample	7322	7158	6947	1.17181	1.1238	1.05572	1.11711	0.0583325	-	458	510	331	6.25512	7.1249	4.76465	0.966645	1.42408	0.985565	1.12543	0.258811	1.04879	1.62222	1.07488	1.24863	0.323804	0.0478654	0.507977	0.0727291	0.209524	0.258767
OTP Hum, Gen P2 (1/2)	OTP Human Genome	G17	ODF4	146852	171184432	NM_153007	Plate 2 Duplex 1	J-016398-17	UGGAAUAAAUUGUCCGUCU	Plate 2 Duplex 2	J-016398-18	ACACAUCAGCCCACGUUAU	Plate 2 Duplex 3	J-016398-19	CCAAGGGCACAGACGAUCA	Plate 2 Duplex 4	J-016398-20	CCAUUAACAUCUGGAUCUU	Sample	6325	6030	6158	1.01225	0.946708	0.935822	0.964928	0.0413448	-	363	306	384	5.73913	5.07463	6.23579	0.886906	1.01428	1.28987	1.06369	0.205975	0.962275	1.15541	1.41867	1.17879	0.229094	-0.0383076	0.146563	0.362241	0.156832	0.200472
OTP Hum, Gen P2 (1/2)	OTP Human Genome	H17	CT47,8	728049	121949789	NM_001080139	Plate 2 Duplex 1	J-184288-05	GUGACAGUGUUCAAGUUAA	Plate 2 Duplex 2	J-184288-06	CCAAAGUUCGUUACAUCAA	Plate 2 Duplex 3	J-184288-07	CAGAAGAACCGACCGCACA	Plate 2 Duplex 4	J-184288-08	CCUCAUAGAGAACCGUCAA	Sample	7049	6084	6190	1.12812	0.955186	0.940685	1.008	0.104283	-	402	378	527	5.70294	6.21302	8.51373	0.881312	1.24182	1.76106	1.29473	0.442255	0.956206	1.4146	1.92065	1.43049	0.482417	-0.0445816	0.359163	0.697175	0.337252	0.371363
OTP Hum, Gen P2 (1/2)	OTP Human Genome	I17	SMYD4	114826	46195756	NM_052928	Plate 2 Duplex 1	J-022995-09	CCAAGAUUAUGUUACGUAA	Plate 2 Duplex 2	J-022995-10	CCUAAAGGGAGCAUCGUUA	Plate 2 Duplex 3	J-022995-11	GAUUUGAGGAUGUUCGCAA	Plate 2 Duplex 4	J-022995-12	CCACCUGGUCUCUCGGUUA	Sample	6622	6748	7323	1.05978	1.05943	1.11287	1.07736	0.0307476	-	355	259	289	5.36092	3.83817	3.94647	0.828458	0.76715	0.816326	0.803978	0.0324656	0.89886	0.87389	0.89784	0.890197	0.0141311	-0.105499	-0.132999	-0.10661	-0.115036	0.0155666
OTP Hum, Gen P2 (1/2)	OTP Human Genome	J17	ASPSCR1	79058	17572803	NM_024083	Plate 2 Duplex 1	J-006489-05	UCAGGGAGGCGCAGAUAAA	Plate 2 Duplex 2	J-006489-06	GCAGGACUCUUUCUGUUCA	Plate 2 Duplex 3	J-006489-07	GCUACGUCCUACAGGGCUU	Plate 2 Duplex 4	J-006489-08	GUGAAUAUGAUCUGAAGUU	Sample	6021	5698	5574	0.963601	0.894584	0.847072	0.901753	0.0585941	-	118	99	127	1.95981	1.73745	2.27844	0.302862	0.347271	0.471294	0.373809	0.0872954	0.328599	0.39559	0.514001	0.41273	0.0938821	-0.997758	-0.846454	-0.623138	-0.82245	0.18846
OTP Hum, Gen P2 (1/2)	OTP Human Genome	K17	THAP9	79725	38564326	NM_024672	Plate 2 Duplex 1	J-021453-09	GAGAAAGGGUUUACGAUUA	Plate 2 Duplex 2	J-021453-10	CAGUAUGGUGUCAGCGUUA	Plate 2 Duplex 3	J-021453-11	UGUCAGAUCAUAGGCGAAA	Plate 2 Duplex 4	J-021453-12	CAUAAAUAUUUGUGAGCGA	Sample	6587	6646	6159	1.05418	1.04342	0.935974	1.01119	0.0653633	-	410	100	204	6.22438	1.50466	3.31223	0.961895	0.300743	0.685133	0.649257	0.332033	1.04364	0.342588	0.753547	0.713257	0.352257	0.0428942	-0.964249	-0.275107	-0.39882	0.514843
OTP Hum, Gen P2 (1/2)	OTP Human Genome	L17	EMID1	129080	50511940	NM_133455	Plate 2 Duplex 1	J-015347-17	GCACCUACCUUCAGCGAGU	Plate 2 Duplex 2	J-015347-18	AGGAGUGAGCUGCGAGGAA	Plate 2 Duplex 3	J-015347-19	GGUACAAGGCUUCGUCUCA	Plate 2 Duplex 4	J-015347-20	CAAGGUGAUGUACAAGAUA	Sample	6283	5806	6612	1.00553	0.91154	1.00482	0.973962	0.0540602	-	322	191	257	5.12494	3.2897	3.88687	0.791991	0.657525	0.803998	0.751171	0.0813221	0.859294	0.749012	0.876855	0.828387	0.0692996	-0.149367	-0.280807	-0.129701	-0.186625	0.0821544
OTP Hum, Gen P2 (1/2)	OTP Human Genome	M17	S100A16	140576	17933771	NM_080388	Plate 2 Duplex 1	J-015228-09	ACCGGAAGGCUGCGGAUAA	Plate 2 Duplex 2	J-015228-10	CUAAGUACAGCCUGGUCAA	Plate 2 Duplex 3	J-015228-11	GUGUCUCAGUCUAGAGGUA	Plate 2 Duplex 4	J-015228-12	CCGCGAGAUGCUCCAGAAA	Sample	6111	6397	5948	0.978005	1.00433	0.903908	0.96208	0.052069	-	370	208	237	6.05466	3.25152	3.98453	0.935666	0.649894	0.824199	0.803253	0.144033	1.01518	0.74032	0.906499	0.887333	0.138428	0.0150874	-0.291811	-0.0972076	-0.124644	0.155278
OTP Hum, Gen P2 (1/2)	OTP Human Genome	N17	BST2	684	7262372	NM_004335	Plate 2 Duplex 1	J-011817-05	GAAUCGCGGACAAGAAGUA	Plate 2 Duplex 2	J-011817-06	GGAUAGGAAUUCUGGUGCU	Plate 2 Duplex 3	J-011817-07	GGAGAGAUCACUACAUUAA	Plate 2 Duplex 4	J-011817-08	GCAGAGUGCCCAUGGAAGA	Sample	6056	6751	6527	0.969202	1.05991	0.991898	1.007	0.0472001	-	227	186	267	3.74835	2.75515	4.0907	0.579257	0.550682	0.84616	0.658699	0.162973	0.628482	0.627303	0.922838	0.726207	0.170288	-0.443529	-0.445241	-0.0796606	-0.32281	0.210575
OTP Hum, Gen P2 (1/2)	OTP Human Genome	O17	ARHGAP15	55843	28466978	NM_018460	Plate 2 Duplex 1	J-018019-09	CAUCACAGUGCUUCCGAUA	Plate 2 Duplex 2	J-018019-10	CAGUAAGAUCUUCGGCUCA	Plate 2 Duplex 3	J-018019-11	GAUGCAAUAUAUCGAGUUA	Plate 2 Duplex 4	J-018019-12	AGUUUGUGGAAGCGAUCAA	Sample	5785	6377	6337	0.925831	1.00119	0.963024	0.963348	0.037679	-	184	123	123	3.18064	1.92881	1.94098	0.491525	0.385518	0.401491	0.426178	0.0571531	0.533295	0.439158	0.441582	0.471345	0.0536639	-0.590762	-0.758747	-0.754075	-0.701195	0.0956658
OTP Hum, Gen P2 (1/2)	OTP Human Genome	B18	DIRC2	84925	14249551	NM_032839	Plate 2 Duplex 1	J-021454-05	GCAUAUUAAAGAUCGCAUA	Plate 2 Duplex 2	J-021454-06	GAGAAGCGUUUGUAGAUUA	Plate 2 Duplex 3	J-021454-07	GGAGUUGUCUGCUUAAUAU	Plate 2 Duplex 4	J-021454-08	GGUCUAAGAUGCAUACCUA	Sample	6606	6993	7101	1.05722	1.0979	1.07913	1.07808	0.0203575	-	150	135	135	2.27066	1.9305	1.90114	0.350901	0.385857	0.39325	0.376669	0.0226204	0.37923	0.433532	0.428886	0.413883	0.0300998	-0.88139	-0.769669	-0.778776	-0.809945	0.0620405
OTP Hum, Gen P2 (1/2)	OTP Human Genome	C18	MDGA1	266727	24475844	NM_153487	Plate 2 Duplex 1	J-016082-05	UAGAUGACGUCACACUGAA	Plate 2 Duplex 2	J-016082-06	CCUGAGGGCUACUACAUGU	Plate 2 Duplex 3	J-016082-07	GCAAUAAGGGCAAUGUGUG	Plate 2 Duplex 4	J-016082-08	AGACAUCGGUGUUCAACGA	Sample	7539	7208	7516	1.20654	1.13165	1.14219	1.16013	0.0405375	-	573	274	340	7.60048	3.80133	4.52368	1.17455	0.759786	0.935722	0.956687	0.208176	1.26938	0.853664	1.02916	1.05073	0.208696	0.244309	-0.15574	0.0288242	0.039131	0.200224
OTP Hum, Gen P2 (1/2)	OTP Human Genome	D18	FLJ44054	643365	169206347	XM_001721556	Plate 2 Duplex 1	J-035950-17	AAGCAAGCCUUAUCGGUUA	Plate 2 Duplex 2	J-035950-18	GCUUCUGGUUGGCCGGAAA	Plate 2 Duplex 3	J-035950-19	AGCUCGAACACGCGGGAUA	Plate 2 Duplex 4	J-035950-20	GAGGCAUAAACUCGGAGAA	Sample	7660	6613	5892	1.22591	1.03824	0.895398	1.05318	0.16576	-	169	126	136	2.20627	1.90534	2.30821	0.340949	0.380827	0.477453	0.399743	0.0701906	0.368475	0.427881	0.520719	0.439025	0.0767314	-0.905021	-0.780756	-0.611756	-0.765844	0.1472
OTP Hum, Gen P2 (1/2)	OTP Human Genome	E18	ZNF140	7699	37594441	NM_003440	Plate 2 Duplex 1	J-021400-09	GAAAAUCAGGGAUGUAUUA	Plate 2 Duplex 2	J-021400-10	GAGUUUGGAUUUAAGGUAA	Plate 2 Duplex 3	J-021400-11	GAGUGUAAGGACUGUAAUA	Plate 2 Duplex 4	J-021400-12	AGUCAAGUGGUGAGAUCAA	Sample	6597	5407	5592	1.05578	0.848898	0.849808	0.918163	0.119184	-	339	104	104	5.1387	1.92343	1.8598	0.794117	0.384444	0.384699	0.521087	0.236451	0.85823	0.431945	0.423113	0.571096	0.248705	-0.15057	-0.772772	-0.790202	-0.571181	0.364365
OTP Hum, Gen P2 (1/2)	OTP Human Genome	F18	COMMD6	170622	115345342	NM_203495	Plate 2 Duplex 1	J-021721-17	GGAUAUACUUGGUGAUAAU	Plate 2 Duplex 2	J-021721-18	CAAAUAGACCACCGGAAUA	Plate 2 Duplex 3	J-021721-19	GUUCAAAUACAUACGCAGA	Plate 2 Duplex 4	J-021721-20	CGGAUUCUUUGGUUGAUAA	Sample	6783	6810	6642	1.08555	1.06917	1.00937	1.0547	0.040097	-	231	224	253	3.40557	3.28928	3.80909	0.526286	0.657441	0.78791	0.657212	0.130812	0.568775	0.738673	0.859309	0.722252	0.145961	-0.533595	-0.293908	-0.149351	-0.325618	0.194075
OTP Hum, Gen P2 (1/2)	OTP Human Genome	G18	GNGT1	2792	74316012	NM_021955	Plate 2 Duplex 1	J-012700-05	GCGAGGAUCCACUGGUAAA	Plate 2 Duplex 2	J-012700-06	CAAAGGAGGCUGUGUGAUU	Plate 2 Duplex 3	J-012700-07	UUCCAAAUGUUGUGAAGAA	Plate 2 Duplex 4	J-012700-08	UAAGAGAUUACGUUGAAGA	Sample	6998	6115	7088	1.11996	0.960053	1.07715	1.05239	0.0827796	-	177	98	118	2.52929	1.60262	1.66479	0.390869	0.320321	0.34436	0.35185	0.0358652	0.422425	0.359899	0.378746	0.387024	0.0320743	-0.791571	-0.924263	-0.882442	-0.866092	0.0678398
OTP Hum, Gen P2 (1/2)	OTP Human Genome	H18	C20ORF29	55317	8922912	NM_018347	Plate 2 Duplex 1	J-021239-17	GCCUAGAGCUGCUGUGUUA	Plate 2 Duplex 2	J-021239-18	GCCGAUAGUGCUAGGGUGA	Plate 2 Duplex 3	J-021239-19	CCAGGCAGGUAGAGUCAAU	Plate 2 Duplex 4	J-021239-20	GUGCUGUACUCCUGCGUCU	Sample	6010	5478	6002	0.96184	0.860045	0.912115	0.911333	0.0509025	-	179	147	173	2.97837	2.68346	2.88237	0.460267	0.536353	0.596218	0.530946	0.0681364	0.497427	0.602624	0.650246	0.583432	0.0781965	-0.651737	-0.481656	-0.4124	-0.515264	0.123157
OTP Hum, Gen P2 (1/2)	OTP Human Genome	I18	ST7L	54879	38201636	NM_138729	Plate 2 Duplex 1	J-017234-05	ACACUUGGGUGACUGGUAA	Plate 2 Duplex 2	J-017234-06	UCAUUGAUAUCAGGACUAA	Plate 2 Duplex 3	J-017234-07	UGAUAGCCAUUCUCACUCA	Plate 2 Duplex 4	J-017234-08	GAAUCAAAGCAGCCUAUCA	Sample	3108	3702	4230	0.497404	0.581213	0.642827	0.573815	0.0729929	-	43	31	49	1.38353	0.837385	1.15839	0.213805	0.167371	0.239613	0.20693	0.0366083	0.231067	0.188051	0.26354	0.227553	0.0378666	-1.26992	-1.42048	-1.17053	-1.28698	0.125844
OTP Hum, Gen P2 (1/2)	OTP Human Genome	J18	SNX31	169166	24432084	NM_152628	Plate 2 Duplex 1	J-016021-09	ACAGAGUAUUAGAAUCGAA	Plate 2 Duplex 2	J-016021-10	GCAGAUUGAAGUUCCGGAA	Plate 2 Duplex 3	J-016021-11	GUCGAGAGCUCUUGGGCUA	Plate 2 Duplex 4	J-016021-12	AGGUACGGCACUAUGGAUA	Sample	6113	6662	6354	0.978325	1.04593	0.965608	0.996621	0.0431751	-	221	311	261	3.61525	4.66827	4.10765	0.558688	0.933064	0.849666	0.780473	0.196546	0.603793	1.04835	0.926661	0.859602	0.229741	-0.479904	0.0474429	-0.0755902	-0.16935	0.275893
OTP Hum, Gen P2 (1/2)	OTP Human Genome	K18	RHOXF1	158800	23943885	NM_139282	Plate 2 Duplex 1	J-017005-17	GGGUUUGGUUUAAGAAUAA	Plate 2 Duplex 2	J-017005-18	AAGAAGGGAACUUGCCGAA	Plate 2 Duplex 3	J-017005-19	AGAAUUAAUGCUCGCCAAU	Plate 2 Duplex 4	J-017005-20	GAGAACAUGCAGCCACGAA	Sample	6376	6616	6471	1.02042	1.03871	0.983388	1.01417	0.0281847	-	193	63	91	3.02698	0.952237	1.40627	0.467779	0.190327	0.290887	0.316331	0.140465	0.505545	0.213844	0.319934	0.346441	0.147646	-0.637636	-1.32727	-1.01909	-0.994666	0.345464
OTP Hum, Gen P2 (1/2)	OTP Human Genome	L18	OR1S1	219959	52317173	NM_001004458	Plate 2 Duplex 1	J-026656-17	CUUCAGAUCGGCAGAAAUA	Plate 2 Duplex 2	J-026656-18	UCUCAUGGUUCCUCAGUAA	Plate 2 Duplex 3	J-026656-19	CCAUUGUAGGCGUGUACUU	Plate 2 Duplex 4	J-026656-20	GUUGUUUAUUGUGGGUUUA	Sample	5169	4953	4724	0.827247	0.77762	0.717899	0.774255	0.0547515	-	183	113	94	3.54034	2.28145	1.98984	0.547112	0.456001	0.411597	0.47157	0.0690856	0.591282	0.512344	0.448896	0.517507	0.0713336	-0.498793	-0.625965	-0.740103	-0.62162	0.120714
OTP Hum, Gen P2 (1/2)	OTP Human Genome	M18	CLDN5	7122	38570041	NM_003277	Plate 2 Duplex 1	J-011409-05	GCGACUACGACAAGAAGAA	Plate 2 Duplex 2	J-011409-06	CAUUGUCGUCCGCGAGUUU	Plate 2 Duplex 3	J-011409-07	UGGCGUUCGUUGCGCUCUU	Plate 2 Duplex 4	J-011409-08	CCACUCUGCUGGUUCGCCA	Sample	7417	7465	6625	1.18702	1.172	1.00679	1.12194	0.100001	-	269	185	145	3.6268	2.47823	2.18868	0.560474	0.495333	0.452727	0.502845	0.0542645	0.605724	0.556536	0.497935	0.553398	0.053963	-0.477018	-0.552985	-0.650849	-0.560284	0.0871454
OTP Hum, Gen P2 (1/2)	OTP Human Genome	N18	CDC42EP4	23580	48375181	NM_012121	Plate 2 Duplex 1	J-013494-09	GAGGUUGACUGCCGGUUAU	Plate 2 Duplex 2	J-013494-10	ACGUACAGCCAGCGGGUCA	Plate 2 Duplex 3	J-013494-11	UAAUAUGCCCCACGCAAUA	Plate 2 Duplex 4	J-013494-12	GUGCUGAGUUAAACGCAAA	Sample	6363	5604	5780	1.01833	0.879827	0.878378	0.925513	0.0803892	-	241	181	225	3.78752	3.22984	3.89273	0.585311	0.645559	0.80521	0.678694	0.113633	0.632566	0.725323	0.878178	0.745356	0.124025	-0.437624	-0.311042	-0.128233	-0.2923	0.155544
OTP Hum, Gen P2 (1/2)	OTP Human Genome	O18	CSMD1	64478	41393594	NM_033225	Plate 2 Duplex 1	J-007288-06	CGGAAGCUGUCAACGAUUA	Plate 2 Duplex 2	J-007288-07	GGAAACAACUUGAACUGUA	Plate 2 Duplex 3	J-007288-08	UUACACAGCUGGUCAAAUA	Plate 2 Duplex 4	J-007288-09	GAAAGUCGCCUGUGUGUAA	Sample	6599	6760	7110	1.0561	1.06132	1.0805	1.06597	0.0128448	-	343	281	442	5.19776	4.1568	6.2166	0.803244	0.830836	1.2859	0.973327	0.271048	0.868093	0.933493	1.4143	1.07196	0.298274	-0.139474	-0.0683507	0.358936	0.0503705	0.269581
OTP Hum, Gen P2 (1/2)	OTP Human Genome	B19	ITGB1BP3	27231	7657330	NM_014446	Plate 2 Duplex 1	J-006747-10	UGGUCUACCUGGACGGCAU	Plate 2 Duplex 2	J-006747-11	GGACAGCAUGUGAGCGUUU	Plate 2 Duplex 3	J-006747-12	GGGACGUGCUGGAGUCUCU	Plate 2 Duplex 4	J-006747-13	CAGAAGUAUAGGCAGGAGA	Sample	5594	4262	4312	0.895264	0.669133	0.655288	0.739895	0.134731	-	300	188	149	5.36289	4.41107	3.45547	0.828763	0.881658	0.714763	0.808395	0.0852913	0.892698	1.0321	0.793136	0.905977	0.120033	-0.112228	0.0316933	-0.226471	-0.102335	0.129366
OTP Hum, Gen P2 (1/2)	OTP Human Genome	C19	SELE	6401	4506870	NM_000450	Plate 2 Duplex 1	J-008077-05	GAACACAACCUGUACAUUU	Plate 2 Duplex 2	J-008077-06	GAGCGAGGCUACAUGAAUU	Plate 2 Duplex 3	J-008077-07	GAAGAAGGAUUUGAACUAA	Plate 2 Duplex 4	J-008077-08	GCAAUGUGGUUGAGUGUGA	Sample	6577	7222	6733	1.05258	1.13385	1.0232	1.06988	0.0573162	-	323	363	328	4.91105	5.02631	4.87153	0.758938	1.00463	1.00767	0.923746	0.142737	0.817487	1.17605	1.12682	1.04012	0.194369	-0.197514	0.164819	0.120832	0.0293792	0.197722
OTP Hum, Gen P2 (1/2)	OTP Human Genome	D19	HYDIN	54768	46361982	NM_017558	Plate 2 Duplex 1	J-022583-13	GGGCGAUCACAGUGGAAGA	Plate 2 Duplex 2	J-022583-14	UGGAAGAAAGUUCGCCUUA	Plate 2 Duplex 3	J-022583-15	AGAUUCUGCUGGUACGAAA	Plate 2 Duplex 4	J-022583-16	CAACAAGGGACGUCGGAUC	Sample	5883	7057	6327	0.941515	1.10795	0.961504	1.00366	0.0908704	-	360	447	539	6.11933	6.33414	8.51905	0.94566	1.26603	1.76216	1.32462	0.411392	1.01861	1.48205	1.95538	1.48535	0.468392	0.018477	0.409321	0.717633	0.38181	0.350389
OTP Hum, Gen P2 (1/2)	OTP Human Genome	E19	RASSF3	283349	31342347	NM_178169	Plate 2 Duplex 1	J-018472-17	UAGCAAUGGCUGUAUGAAU	Plate 2 Duplex 2	J-018472-18	ACAUGAAAUUGGAGAGUGG	Plate 2 Duplex 3	J-018472-19	CUAUCCAUGUGAAUCGAAA	Plate 2 Duplex 4	J-018472-20	CAGUGUUACCUCUUGGCAA	Sample	6296	6931	6638	1.00761	1.08817	1.00877	1.03485	0.0461777	-	283	304	189	4.49492	4.38609	2.84724	0.694629	0.876665	0.588951	0.720082	0.145536	0.748217	1.02625	0.658585	0.811018	0.19171	-0.281809	0.0259807	-0.400693	-0.21884	0.220196
OTP Hum, Gen P2 (1/2)	OTP Human Genome	F19	ZDHHC19	131540	88900492	NM_001039617	Plate 2 Duplex 1	J-015990-09	GGACAUCCAUGCCGAAUCU	Plate 2 Duplex 2	J-015990-10	GGGCAAGUGCAGACACCUU	Plate 2 Duplex 3	J-015990-11	ACAUCUGUGUGGAGGACUU	Plate 2 Duplex 4	J-015990-12	ACUGCAAGUGGGUCAAUAA	Sample	6714	6174	6204	1.07451	0.969316	0.942812	0.995546	0.069656	-	93	111	131	1.38517	1.79786	2.11154	0.214059	0.359345	0.436771	0.336725	0.113066	0.230573	0.420661	0.484663	0.378632	0.132156	-1.27152	-0.795092	-0.674284	-0.913633	0.315773
OTP Hum, Gen P2 (1/2)	OTP Human Genome	G19	CIRBP	1153	4502846	NM_001280	Plate 2 Duplex 1	J-020189-05	GGUCCUACAGAGACAGUUA	Plate 2 Duplex 2	J-020189-06	GAACAUUGACGACGCUAAG	Plate 2 Duplex 3	J-020189-07	GAGCAGGUCUUCUCAAAGU	Plate 2 Duplex 4	J-020189-08	CCAGAGAUCUCGGGGAUUU	Sample	6596	5872	6027	1.05562	0.921902	0.915914	0.96448	0.0789896	-	154	47	112	2.33475	0.800409	1.8583	0.360804	0.159981	0.38439	0.301725	0.123319	0.388639	0.187279	0.429838	0.335252	0.129793	-0.861154	-1.42342	-0.776905	-1.02049	0.35148
OTP Hum, Gen P2 (1/2)	OTP Human Genome	H19	CT45-4	441520	62945407	NM_001017436	Plate 2 Duplex 1	J-034265-21	UCUACAAUGGAGCAGGAUA	Plate 2 Duplex 2	J-034265-22	GGCAUAUGUUACCGAAUCA	Plate 2 Duplex 3	J-034265-23	GCAAGAUGUAUGAGACGAG	Plate 2 Duplex 4	J-034265-24	GAAGGAACUCCGAUGCGUU	Sample	7500	7673	6829	1.2003	1.20466	1.03779	1.14758	0.095107	-	244	227	187	3.25333	2.95843	2.73832	0.502759	0.591312	0.566421	0.553497	0.045669	0.541545	0.692209	0.628528	0.620761	0.0756316	-0.577204	-0.354661	-0.443462	-0.458442	0.112025
OTP Hum, Gen P2 (1/2)	OTP Human Genome	I19	MRPL49	740	27436906	NM_004927	Plate 2 Duplex 1	J-017507-17	CCCCAAAGCAUGAACAUUA	Plate 2 Duplex 2	J-017507-18	GCUCACUAGCCUUCAUAUA	Plate 2 Duplex 3	J-017507-19	ACGCAUGGCAACCGGCAGA	Plate 2 Duplex 4	J-017507-20	CGAAGCUCACUGUUGCAAA	Sample	6230	6162	5692	0.997049	0.967432	0.865005	0.943162	0.0692874	-	281	170	211	4.51043	2.75884	3.70696	0.697027	0.551421	0.766783	0.671743	0.109885	0.7508	0.645511	0.857443	0.751251	0.105967	-0.278556	-0.419101	-0.15146	-0.283039	0.133877
OTP Hum, Gen P2 (1/2)	OTP Human Genome	J19	YIPF2	78992	34147591	NM_024029	Plate 2 Duplex 1	J-016133-17	CUGUGUGCAUCUACGGCUA	Plate 2 Duplex 2	J-016133-18	CAGCUAUGGAGCCGAGGAU	Plate 2 Duplex 3	J-016133-19	GAUCAAAGGCUCACUGCUG	Plate 2 Duplex 4	J-016133-20	GCAACACCUAAGUGGACCA	Sample	4189	4008	3580	0.670408	0.629255	0.544047	0.61457	0.0644475	-	143	81	123	3.4137	2.02096	3.43575	0.527542	0.403936	0.710684	0.547388	0.154334	0.56824	0.472861	0.78861	0.609904	0.161945	-0.534436	-0.695559	-0.231932	-0.487309	0.235379
OTP Hum, Gen P2 (1/2)	OTP Human Genome	K19	CDC37L1	55664	66773037	NM_017913	Plate 2 Duplex 1	J-020779-05	GAUGGACACUGUAUAAUUU	Plate 2 Duplex 2	J-020779-06	ACAGAAACUUGGUAGCUUA	Plate 2 Duplex 3	J-020779-07	ACAUCAAGCUGUUGUAAUG	Plate 2 Duplex 4	J-020779-08	GUAUAGCCAUGGAAUUGAA	Sample	6353	6366	7013	1.01673	0.99946	1.06575	1.02732	0.0343908	-	425	448	390	6.68975	7.03739	5.5611	1.03381	1.40659	1.15031	1.1969	0.190706	1.11357	1.6466	1.28632	1.34883	0.271959	0.108733	0.524431	0.258231	0.297132	0.210561
OTP Hum, Gen P2 (1/2)	OTP Human Genome	L19	ARHGEF16	27237	15011976	NM_014448	Plate 2 Duplex 1	J-010234-05	CCAACGAGGUCUACCAACA	Plate 2 Duplex 2	J-010234-06	GCGGAGAGCUGUUCUUAGU	Plate 2 Duplex 3	J-010234-07	CGGCCAACGUGCUACCUUU	Plate 2 Duplex 4	J-010234-08	GAUACGCUCUGCCUCAAGA	Sample	5845	5825	6014	0.935434	0.914523	0.913938	0.921299	0.012245	-	303	243	267	5.18392	4.17167	4.43964	0.801105	0.833808	0.918338	0.851084	0.0604957	0.862907	0.976083	1.01903	0.952674	0.0806521	-0.145295	-0.0241492	0.0188894	-0.050185	0.0851325
OTP Hum, Gen P2 (1/2)	OTP Human Genome	M19	MAGEA11	4110	65507077	NM_005366	Plate 2 Duplex 1	J-017280-09	CUAUGUUCUCAGAGGACGA	Plate 2 Duplex 2	J-017280-10	UCUAAGUGUAUGGAUGAUA	Plate 2 Duplex 3	J-017280-11	UGUGGGAAGUCCUGAGCAU	Plate 2 Duplex 4	J-017280-12	UGCCAAGAGUCCAGGUUUU	Sample	5826	5399	5165	0.932393	0.847642	0.784917	0.854984	0.0740116	-	186	34	76	3.19258	0.629746	1.47144	0.493371	0.12587	0.304367	0.307869	0.183776	0.531433	0.147347	0.340354	0.339711	0.192044	-0.593846	-1.59091	-0.969526	-1.05143	0.503553
OTP Hum, Gen P2 (1/2)	OTP Human Genome	N19	PQLC1	80148	34222340	NM_025078	Plate 2 Duplex 1	J-018387-17	CGGAAACACUCUUGAAUGU	Plate 2 Duplex 2	J-018387-18	CCACGGAGGGCAUGAGCAU	Plate 2 Duplex 3	J-018387-19	CGGCCUACUUCCUGCUGAA	Plate 2 Duplex 4	J-018387-20	AGAUGUCUGUAGCGGUAAU	Sample	6830	6426	5894	1.09307	1.00888	0.895702	0.999219	0.0990396	-	329	246	227	4.81698	3.8282	3.85137	0.7444	0.765156	0.796655	0.768737	0.0263109	0.801828	0.895717	0.884008	0.860517	0.0511627	-0.216054	-0.108927	-0.121782	-0.148921	0.0584933
OTP Hum, Gen P2 (1/2)	OTP Human Genome	O19	LOC606495	606495	134133307	NM_001031672	Plate 2 Duplex 1	J-032612-18	GUGACAGACUUAUCGUAUA	Plate 2 Duplex 2	J-032612-19	GGAGAAAGCCAUUCGCACU	Plate 2 Duplex 3	J-032612-20	CAAUGAGAAUGACGAGACU	Plate 2 Duplex 4	J-032612-21	UAUUAAGAGUGUUGCCGGA	Sample	7148	7292	6708	1.14397	1.14484	1.0194	1.10274	0.0721699	-	325	242	354	4.54673	3.31871	5.27728	0.702636	0.663322	1.0916	0.819187	0.236737	0.756841	0.776506	1.22067	0.918005	0.262298	-0.270982	-0.246658	0.203428	-0.104737	0.267156
OTP Hum, Gen P2 (1/2)	OTP Human Genome	B20	C2orf64	493753	56118948	NM_001008215	Plate 2 Duplex 1	J-034899-17	ACAAAGAACUCUAGCGUCU	Plate 2 Duplex 2	J-034899-18	GGGUCAUUGUUGCAGAAUA	Plate 2 Duplex 3	J-034899-19	GAUGAGUUGUUUUCGAAUA	Plate 2 Duplex 4	J-034899-20	CCUAAGUAUUAUGAGGACA	Sample	6656	6087	6460	1.06523	0.955657	0.981716	1.00087	0.0572398	-	252	160	214	3.78606	2.62855	3.31269	0.585084	0.525379	0.685229	0.598564	0.0807734	0.627081	0.607124	0.760364	0.664856	0.083312	-0.445563	-0.474929	-0.266588	-0.395693	0.112768
OTP Hum, Gen P2 (1/2)	OTP Human Genome	C20	CACNA2D4	93589	132566535	NM_172364	Plate 2 Duplex 1	J-021481-21	CGACAGAAGUCAAAUAUAA	Plate 2 Duplex 2	J-021481-22	UCCAAGAGGUCCCGAGAGA	Plate 2 Duplex 3	J-021481-23	GAUAAAGGGAAGCGAGUUC	Plate 2 Duplex 4	J-021481-24	UGGCAUAUACUAAACGCUA	Sample	6205	6554	6906	0.993048	1.02898	1.04949	1.02384	0.0285714	-	271	173	181	4.36745	2.63961	2.62091	0.67493	0.527589	0.542134	0.581551	0.0811952	0.723375	0.609677	0.606233	0.646429	0.0666601	-0.313563	-0.471128	-0.476257	-0.420316	0.0924863
OTP Hum, Gen P2 (1/2)	OTP Human Genome	D20	OR1M1	125963	52218827	NM_001004456	Plate 2 Duplex 1	J-024012-09	CGACUUUCGUGCACGGACA	Plate 2 Duplex 2	J-024012-10	CAUCGUGGACAGCGUCAUA	Plate 2 Duplex 3	J-024012-11	GGAGCAAGGCCAUCUCUUA	Plate 2 Duplex 4	J-024012-12	UGGUCAUGGUCGUGGGGAA	Sample	5086	5593	5114	0.813963	0.8781	0.777167	0.823077	0.0510798	-	61	75	18	1.19937	1.34096	0.351975	0.185347	0.268023	0.0728059	0.175392	0.0979886	0.198651	0.309725	0.080789	0.196388	0.114485	-1.38101	-1.04483	-1.97698	-1.46761	0.472074
OTP Hum, Gen P2 (1/2)	OTP Human Genome	E20	OR8J3	81168	51854212	NM_001004064	Plate 2 Duplex 1	J-032375-17	CCUGAGGAAUAAUGAUGUA	Plate 2 Duplex 2	J-032375-18	AAGGAUACGUUCACCAGAA	Plate 2 Duplex 3	J-032375-19	CAUGAUUACAGUUCUAGUA	Plate 2 Duplex 4	J-032375-20	ACAUCUAGCUAUCAUCAAU	Sample	6857	6671	5765	1.09739	1.04735	0.876098	1.00695	0.116048	-	492	277	224	7.17515	4.1523	3.88552	1.10882	0.829936	0.803718	0.914159	0.169093	1.18841	0.959068	0.898744	1.01541	0.152832	0.175633	-0.0416194	-0.105625	0.00946279	0.147423
OTP Hum, Gen P2 (1/2)	OTP Human Genome	F20	ZNF44	51710	56676339	NM_016264	Plate 2 Duplex 1	J-020998-05	CAAGAACACUCCCGCCAGA	Plate 2 Duplex 2	J-020998-06	UCAACGUUCUUUCCAAAUA	Plate 2 Duplex 3	J-020998-07	UAUCACAACUCUGCUCAAA	Plate 2 Duplex 4	J-020998-08	AAACUUACUUGUCUCCUUU	Sample	6182	6558	6074	0.989367	1.0296	0.923056	0.980676	0.053803	-	228	209	161	3.68813	3.18695	2.65064	0.569951	0.636987	0.548284	0.585074	0.0462448	0.610861	0.736097	0.608403	0.651787	0.0730253	-0.469372	-0.297194	-0.473023	-0.413196	0.100478
OTP Hum, Gen P2 (1/2)	OTP Human Genome	G20	NECAP2	55707	39725692	NM_018090	Plate 2 Duplex 1	J-016111-09	GUGGAGAGUGUGACGGAUU	Plate 2 Duplex 2	J-016111-10	GGUACUUCGUGAUCCGCAU	Plate 2 Duplex 3	J-016111-11	GCCAAAGGAAGGAGGACGA	Plate 2 Duplex 4	J-016111-12	GUAAAUUGGCACCGUGUCA	Sample	6481	5920	6216	1.03722	0.929438	0.944636	0.970431	0.0583372	-	439	367	358	6.77365	6.19932	5.75933	1.04678	1.23908	1.19132	1.15906	0.100129	1.12191	1.43187	1.33217	1.29532	0.158233	0.116368	0.372185	0.295194	0.261249	0.131243
OTP Hum, Gen P2 (1/2)	OTP Human Genome	H20	ZBTB2	57621	24308240	NM_020861	Plate 2 Duplex 1	J-014129-05	CAAAUCAGUUCUUGCUUCA	Plate 2 Duplex 2	J-014129-06	GAUCAUCAGUUGAGACAAG	Plate 2 Duplex 3	J-014129-07	CGGGAAAGAUGCCAUGGAA	Plate 2 Duplex 4	J-014129-08	CAGGUGAAUCGGACAAAUA	Sample	6323	6028	5458	1.01193	0.946394	0.829444	0.929257	0.0924437	-	294	374	192	4.64969	6.20438	3.51777	0.718548	1.24009	0.72765	0.89543	0.298521	0.770124	1.43304	0.807436	1.00353	0.372432	-0.254499	0.373061	-0.209381	-0.0302731	0.350025
OTP Hum, Gen P2 (1/2)	OTP Human Genome	I20	ASAP3	55616	19923539	NM_017707	Plate 2 Duplex 1	J-017106-13	UCAGAUACCACACGAGUAA	Plate 2 Duplex 2	J-017106-14	AAGAAGGCUGUGCGGGCAA	Plate 2 Duplex 3	J-017106-15	GUGGACUACUCCUGGGUAA	Plate 2 Duplex 4	J-017106-16	GGUCCAAGGGUGUGCAAGA	Sample	5953	6212	5493	0.952718	0.975282	0.834763	0.920921	0.0754634	-	220	194	151	3.69562	3.12299	2.74895	0.571108	0.624203	0.56862	0.587977	0.0313975	0.612101	0.721325	0.63585	0.656425	0.0574452	-0.467533	-0.316224	-0.432895	-0.405551	0.0792745
OTP Hum, Gen P2 (1/2)	OTP Human Genome	J20	KRTAP21-2	337978	31791015	NM_181617	Plate 2 Duplex 1	J-018617-13	CGGCUCUGGCUGUGGAUAU	Plate 2 Duplex 2	J-018617-14	UGGAACUGGCUGUGGCUAU	Plate 2 Duplex 3	J-018617-15	GGAUACGGCUCUGGCUGUA	Plate 2 Duplex 4	J-018617-16	GAGUUCCGGCUGUGGAUAU	Sample	5985	6110	5191	0.957839	0.959268	0.788868	0.901992	0.0979706	-	64	50	51	1.06934	0.818331	0.98247	0.165252	0.163563	0.203223	0.177346	0.0224263	0.177114	0.189012	0.225507	0.197211	0.0252168	-1.46312	-1.41683	-1.28805	-1.38933	0.0907142
OTP Hum, Gen P2 (1/2)	OTP Human Genome	K20	KIAA1024	23251	54606887	NM_015206	Plate 2 Duplex 1	J-022286-17	GAGUAGAGACAAUGGCUAA	Plate 2 Duplex 2	J-022286-18	GGAUACGAUUCAUUACUAA	Plate 2 Duplex 3	J-022286-19	ACUCAGAAAUUGUCAGCGA	Plate 2 Duplex 4	J-022286-20	GUACCUGAGUCUAAAAUUA	Sample	7024	6566	6099	1.12412	1.03086	0.926856	1.02728	0.0986814	-	409	209	233	5.82289	3.18306	3.8203	0.89985	0.636211	0.790227	0.775429	0.132441	0.96444	0.735201	0.883659	0.8611	0.116273	-0.0360773	-0.29834	-0.122167	-0.152195	0.133685
OTP Hum, Gen P2 (1/2)	OTP Human Genome	L20	ACSM2A	123876	58082048	NM_001010845	Plate 2 Duplex 1	J-022500-09	AGUGGAAGAUGUCCGGAAA	Plate 2 Duplex 2	J-022500-10	GGGAAAAUUCAACGAGCCA	Plate 2 Duplex 3	J-022500-11	CAACAUUCGAGGAGACUUU	Plate 2 Duplex 4	J-022500-12	UCAAAGAUGAAGAUGGGUA	Sample	4896	5575	5719	0.783556	0.875274	0.869108	0.842646	0.0512661	-	105	73	85	2.14461	1.30942	1.48627	0.33142	0.261718	0.307435	0.300191	0.0354113	0.355209	0.302439	0.341145	0.332931	0.0273269	-0.934941	-1.06361	-0.967654	-0.988736	0.0668769
OTP Hum, Gen P2 (1/2)	OTP Human Genome	M20	ELOVL1	64834	42490763	NM_022821	Plate 2 Duplex 1	J-009355-09	GCAUCAUGGCUAAUCGGAA	Plate 2 Duplex 2	J-009355-10	GAUAAACUCUUCCGUGCAU	Plate 2 Duplex 3	J-009355-11	CUACAGGGACCACGGCUUU	Plate 2 Duplex 4	J-009355-12	CCUCCAUUCUCCUGACCUA	Sample	6877	6658	6358	1.1006	1.0453	0.966216	1.03737	0.0675401	-	241	119	95	3.50444	1.78732	1.49418	0.541563	0.357239	0.309071	0.402624	0.122711	0.580436	0.412823	0.345613	0.446291	0.120936	-0.51543	-0.810881	-0.957145	-0.761152	0.225018
OTP Hum, Gen P2 (1/2)	OTP Human Genome	N20	MDC1	9656	7661965	NM_014641	Plate 2 Duplex 1	J-003506-07	CAGAAGAGGUGCCACUGUA	Plate 2 Duplex 2	J-003506-08	UAACUGAAAUCCAGCUUGA	Plate 2 Duplex 3	J-003506-09	GGUCAGCCAUUAUGCAUAU	Plate 2 Duplex 4	J-003506-10	GAGCCCACAUCUCAGGUUA	Sample	6589	6734	6263	1.0545	1.05724	0.951779	1.02117	0.0601127	-	107	125	106	1.62392	1.85625	1.69248	0.250955	0.371016	0.350089	0.32402	0.0641355	0.268968	0.428743	0.388476	0.362062	0.0830981	-1.15488	-0.779057	-0.861502	-0.931812	0.19753
OTP Hum, Gen P2 (1/2)	OTP Human Genome	O20	MAG	4099	18104955	NM_002361	Plate 2 Duplex 1	J-011722-05	CCUCUGUUCUGGAUUAUGA	Plate 2 Duplex 2	J-011722-06	CGACUGAUGUGGGCCAAGA	Plate 2 Duplex 3	J-011722-07	CAACAGUGAACGGGACAAU	Plate 2 Duplex 4	J-011722-08	CGGAGGAGCUAGCUGAGUA	Sample	5257	5956	5625	0.84133	0.93509	0.854823	0.877081	0.0506885	-	116	104	124	2.20658	1.74614	2.20444	0.340998	0.349007	0.455988	0.381998	0.0642029	0.365474	0.40331	0.509902	0.426229	0.074892	-0.911714	-0.830367	-0.630142	-0.790741	0.144908
OTP Hum, Gen P2 (1/2)	OTP Human Genome	B21	NDUFB11	54539	209862759	NM_001135998	Plate 2 Duplex 1	J-016098-17	CGGCUGGGCUGUUUGGUUU	Plate 2 Duplex 2	J-016098-18	GACGAAAACUUGUAUGAGA	Plate 2 Duplex 3	J-016098-19	ACCCAGACUCCCAUGGUUA	Plate 2 Duplex 4	J-016098-20	GCACCUAAUUAAAGGGGCU	Sample	6768	6648	6381	1.08315	1.04373	0.969711	1.0322	0.0575931	-	510	369	282	7.53546	5.55054	4.41937	1.1645	1.10941	0.914145	1.06269	0.131557	1.24261	1.3333	1.03061	1.20217	0.155344	0.222002	0.296091	0.0302393	0.182777	0.137198
OTP Hum, Gen P2 (1/2)	OTP Human Genome	C21	ZNF284	342909	142370295	NM_001037813	Plate 2 Duplex 1	J-032869-17	GAGCUUCACUUGUAGGCAA	Plate 2 Duplex 2	J-032869-18	CAACUUUCCCACCGAGAUA	Plate 2 Duplex 3	J-032869-19	CCGUAGAUCAGGAAUGUAU	Plate 2 Duplex 4	J-032869-20	CCAUACAUGUAAUGAGUAC	Sample	6162	6244	6712	0.986167	0.980306	1.02001	0.995495	0.0214338	-	241	205	279	3.91107	3.28315	4.15673	0.604403	0.656216	0.859819	0.706813	0.135016	0.644942	0.788647	0.976636	0.803408	0.166339	-0.419909	-0.231887	-0.0235856	-0.225127	0.198248
OTP Hum, Gen P2 (1/2)	OTP Human Genome	D21	ITM2B	9445	31542987	NM_021999	Plate 2 Duplex 1	J-003828-06	GGUUAUUACUGAUCGCAUU	Plate 2 Duplex 2	J-003828-07	GAGCAUACUUGUACAAAUA	Plate 2 Duplex 3	J-003828-08	CAGCCUAUUUAGAUCUUAA	Plate 2 Duplex 4	J-003828-09	CAGAUGACGUGUACUACUG	Sample	7815	7083	6808	1.25071	1.11203	1.0346	1.13245	0.109493	-	960	949	1005	12.2841	13.3983	14.762	1.89834	2.67796	3.05352	2.54328	0.589253	2.02567	3.21841	3.44254	2.89554	0.761622	0.758157	1.31682	1.40245	1.15914	0.34989
OTP Hum, Gen P2 (1/2)	OTP Human Genome	E21	LRP11	84918	34222347	NM_032832	Plate 2 Duplex 1	J-018629-05	GGAUGUAUCUAUAGUAAUG	Plate 2 Duplex 2	J-018629-06	AAACAAGCCACCUGCAUUA	Plate 2 Duplex 3	J-018629-07	GAAUCGGACUACCUCAUAA	Plate 2 Duplex 4	J-018629-08	AGAAACAGGUGCAGUGCUA	Sample	5369	4972	5151	0.859255	0.780603	0.78279	0.807549	0.0447919	-	318	205	182	5.92289	4.12309	3.53329	0.915303	0.824097	0.730861	0.82342	0.0922232	0.976695	0.990409	0.830157	0.93242	0.0888277	-0.023525	-0.00962808	-0.182718	-0.0719571	0.0961733
OTP Hum, Gen P2 (1/2)	OTP Human Genome	F21	SPEF1	25876	21359899	NM_015417	Plate 2 Duplex 1	J-017050-05	UUGCAGAGGUCAUCAAGUU	Plate 2 Duplex 2	J-017050-06	GGAAGGUACUGAAGAGGCU	Plate 2 Duplex 3	J-017050-07	GUAGACAACAUCCCUCUGU	Plate 2 Duplex 4	J-017050-08	GAUGACGUGAUGCGCAAGA	Sample	5909	5638	5611	0.945676	0.885165	0.852695	0.894512	0.0471902	-	348	345	164	5.88932	6.11919	2.92283	0.910116	1.22307	0.604586	0.912589	0.309247	0.97116	1.46989	0.681611	1.04089	0.39874	-0.0291789	0.400415	-0.368973	0.000754432	0.385567
OTP Hum, Gen P2 (1/2)	OTP Human Genome	G21	STX19	415117	49258195	NM_001001850	Plate 2 Duplex 1	J-032334-09	GAGAAGGUUUAGUCUACUU	Plate 2 Duplex 2	J-032334-10	UGUCCAUGCUGUAGCUCAA	Plate 2 Duplex 3	J-032334-11	GAACUUGUUAAUUUGGAGA	Plate 2 Duplex 4	J-032334-12	GAGAAGUGCAAGACAUUUA	Sample	6084	5595	5576	0.973683	0.878414	0.847376	0.899824	0.0658194	-	306	159	205	5.02959	2.84182	3.67647	0.777255	0.568006	0.760477	0.701912	0.11627	0.829388	0.682635	0.863797	0.79194	0.0962112	-0.183611	-0.367582	-0.144295	-0.231829	0.119197
OTP Hum, Gen P2 (1/2)	OTP Human Genome	H21	ZNF407	55628	134133287	NM_017757	Plate 2 Duplex 1	J-021101-17	GUAGAAAGCUAGACACCUU	Plate 2 Duplex 2	J-021101-18	UAAAGGACGGGUAGAAAUA	Plate 2 Duplex 3	J-021101-19	CUCUAGAGCUGCAUGUAAA	Plate 2 Duplex 4	J-021101-20	GAGCAAAUCAACCGCGAGA	Sample	5860	5789	5709	0.937834	0.908871	0.867588	0.904765	0.0353029	-	196	165	126	3.34471	2.85023	2.20704	0.51688	0.569687	0.456526	0.514364	0.0566225	0.551549	0.684656	0.514687	0.583631	0.0894106	-0.560983	-0.364843	-0.621971	-0.515932	0.134353
OTP Hum, Gen P2 (1/2)	OTP Human Genome	I21	RETN	56729	13435379	NM_020415	Plate 2 Duplex 1	J-013208-05	GCCGGCUCCCUAAUAUUUA	Plate 2 Duplex 2	J-013208-06	GCGCCGAGACCACAUGUCA	Plate 2 Duplex 3	J-013208-07	CCCUGUGCUCCAUGGAAGA	Plate 2 Duplex 4	J-013208-08	CUGGAAAUAAACCUGGAGA	Sample	5690	5511	6048	0.910628	0.865226	0.919105	0.898319	0.028972	-	114	156	191	2.00351	2.8307	3.15807	0.309616	0.565783	0.653245	0.509548	0.178583	0.330383	0.679964	0.741997	0.584115	0.221916	-0.993422	-0.371213	-0.28968	-0.551438	0.384934
OTP Hum, Gen P2 (1/2)	OTP Human Genome	J21	MXD3	83463	34147394	NM_031300	Plate 2 Duplex 1	J-008827-17	GCGCUCAGACUCAGACCAA	Plate 2 Duplex 2	J-008827-18	CGGAGUCACCUGUUGGAAU	Plate 2 Duplex 3	J-008827-19	GGUCAGUGCACAAUGAACU	Plate 2 Duplex 4	J-008827-20	UGAGAGAGAGGCCGAGCAU	Sample	6844	6190	6264	1.09531	0.971828	0.95193	1.00636	0.0776782	-	358	108	114	5.23086	1.74475	1.81992	0.808359	0.34873	0.37645	0.51118	0.257738	0.862578	0.419107	0.42441	0.568698	0.254521	-0.145666	-0.798204	-0.787623	-0.577164	0.373726
OTP Hum, Gen P2 (1/2)	OTP Human Genome	K21	COPG2	26958	66348036	NM_012133	Plate 2 Duplex 1	J-019988-09	CCGAAUUGCCAGUCGCUUA	Plate 2 Duplex 2	J-019988-10	CCUUAGAAAGAAUGAUCGA	Plate 2 Duplex 3	J-019988-11	CCAUGUGAGAGGUCCGAUA	Plate 2 Duplex 4	J-019988-12	GAUAAGCUAUGAUGUGGUU	Sample	6813	6200	7007	1.09035	0.973398	1.06484	1.04286	0.0614968	-	344	184	254	5.04917	2.96774	3.62495	0.780282	0.593174	0.749819	0.707758	0.100395	0.832617	0.712882	0.851691	0.799064	0.0752418	-0.179866	-0.327239	-0.157982	-0.221696	0.0920556
OTP Hum, Gen P2 (1/2)	OTP Human Genome	L21	TSPY2	64591	118918416	NM_022573	Plate 2 Duplex 1	J-014173-17	GUAAGGACCUGUGGCGCAA	Plate 2 Duplex 2	J-014173-18	AGAGUGAGCAGGCGGCUUU	Plate 2 Duplex 3	J-014173-19	CCUGAUCACUGACGAAGAU	Plate 2 Duplex 4	J-014173-20	AUUGAGUGGUAUCCGGAUU	Sample	6397	6172	6830	1.02378	0.969002	1.03794	1.01024	0.0364095	-	222	264	205	3.47038	4.27738	3.00146	0.5363	0.854936	0.620852	0.670696	0.165062	0.572271	1.02747	0.699948	0.766564	0.234798	-0.528117	0.0271746	-0.344319	-0.281754	0.282883
OTP Hum, Gen P2 (1/2)	OTP Human Genome	M21	HOXB8	3218	85543349	NM_024016	Plate 2 Duplex 1	J-017527-09	GUGGUAGUAUCUCGUAAUA	Plate 2 Duplex 2	J-017527-10	UGUGAGGGCGAGCGGCAAA	Plate 2 Duplex 3	J-017527-11	UGACCAAGGUACCGAUUUC	Plate 2 Duplex 4	J-017527-12	CCGGCAAUUUCUACGGCUA	Sample	6544	6022	6730	1.0473	0.945452	1.02275	1.00517	0.053152	-	438	172	218	6.69315	2.85619	3.23923	1.03434	0.570878	0.670033	0.758416	0.244044	1.10371	0.686087	0.761065	0.850289	0.222651	0.0996603	-0.362906	-0.265715	-0.17632	0.243896
OTP Hum, Gen P2 (1/2)	OTP Human Genome	N21	TTC6	115669	56118246	NM_001007795	Plate 2 Duplex 1	J-021944-17	CCAUAGAUACUGAUCCAAA	Plate 2 Duplex 2	J-021944-18	GCACUGAUAAGCCGGACUA	Plate 2 Duplex 3	J-021944-19	UGGUAAAAUAGGUCUGAUU	Plate 2 Duplex 4	J-021944-20	CUUACAUGGAAUACGGUCA	Sample	7347	7146	6995	1.17581	1.12192	1.06302	1.12025	0.0564158	-	238	168	224	3.23942	2.35097	3.20229	0.500609	0.469896	0.662392	0.544299	0.103418	0.534186	0.564726	0.746781	0.615231	0.114944	-0.58929	-0.539972	-0.283622	-0.470961	0.164104
OTP Hum, Gen P2 (1/2)	OTP Human Genome	O21	LOC55908	55908	157502182	NM_018687	Plate 2 Duplex 1	J-013833-19	CGGGCAAGCCUGUUGGAGA	Plate 2 Duplex 2	J-013833-20	CUCAGAUGGAGGAGGAUAU	Plate 2 Duplex 3	J-013833-21	GAAUCUGCCUGGAUGGAAC	Plate 2 Duplex 4	J-013833-22	GGUCCUCGCCUGUCAUGUA	Sample	6280	6050	6463	1.00505	0.949848	0.982172	0.979024	0.0277358	-	177	63	149	2.81847	1.04132	2.30543	0.435557	0.208133	0.476878	0.373522	0.144714	0.464771	0.250136	0.541667	0.418858	0.151091	-0.71039	-1.2103	-0.577004	-0.832563	0.333855
OTP Hum, Gen P2 (1/2)	OTP Human Genome	B22	ELL3	80237	76781448	NM_025165	Plate 2 Duplex 1	J-014601-17	GACAUCAUCUUCAGGAUAA	Plate 2 Duplex 2	J-014601-18	GAUUAAAAGAGUUCGGCGA	Plate 2 Duplex 3	J-014601-19	GCAAGAGUGUCAGCGGCAA	Plate 2 Duplex 4	J-014601-20	ACGCAAGCUGCCCGGACUA	Sample	6418	6509	6661	1.02714	1.02191	1.01226	1.02044	0.00754626	-	341	423	361	5.31318	6.49869	5.41961	0.821081	1.29892	1.12104	1.08035	0.241504	0.871468	1.54146	1.26386	1.2256	0.33663	-0.1357	0.452006	0.239745	0.18535	0.297605
OTP Hum, Gen P2 (1/2)	OTP Human Genome	C22	SLC35C2	51006	34335286	NM_173073	Plate 2 Duplex 1	J-009449-06	ACAAGUGGCUGACAAAGAG	Plate 2 Duplex 2	J-009449-07	GAAUAUCCCUCCACGUUGC	Plate 2 Duplex 3	J-009449-08	GGCAUUCGCUGGACCCUCA	Plate 2 Duplex 4	J-009449-09	GAACUCGGCCUCCAGAAUC	Sample	5630	4762	5585	0.901025	0.747633	0.848744	0.832467	0.0779808	-	375	209	243	6.66075	4.38891	4.35094	1.02933	0.877228	0.89999	0.935516	0.0820378	1.0925	1.04103	1.02227	1.05193	0.0363624	0.0892521	0.0403709	0.0220694	0.0505641	0.0347319
OTP Hum, Gen P2 (1/2)	OTP Human Genome	D22	RPS6	6194	17158043	NM_001010	Plate 2 Duplex 1	J-003024-09	GGACGAUGAACGCAAACUU	Plate 2 Duplex 2	J-003024-10	UAAAGAAGAUGAUGUCCGC	Plate 2 Duplex 3	J-003024-11	UGGACUGACUGAUACUACA	Plate 2 Duplex 4	J-003024-12	GAUGCAAAUCUGAGCGUUC	Sample	979	1353	1208	0.156679	0.212421	0.183578	0.184226	0.0278764	Down	13	34	27	1.32789	2.51293	2.2351	0.205207	0.50227	0.462329	0.389935	0.161221	0.2178	0.596055	0.52123	0.445029	0.200311	-1.31378	-0.491549	-0.610895	-0.805407	0.444287
OTP Hum, Gen P2 (1/2)	OTP Human Genome	E22	ELA3B	23436	58331212	NM_007352	Plate 2 Duplex 1	J-005864-07	GCAGGAAGCCCACGGUGUU	Plate 2 Duplex 2	J-005864-08	GUACGACCGUGCUGUGAAG	Plate 2 Duplex 3	J-005864-09	CCACCUUCCUCUCGCCCUU	Plate 2 Duplex 4	J-005864-10	CGAGACACCCUGCUACAUC	Sample	6087	5418	5988	0.974164	0.850625	0.909987	0.911592	0.0617851	-	235	132	187	3.86069	2.43632	3.12291	0.596617	0.486957	0.645973	0.576516	0.0813916	0.63323	0.577884	0.733737	0.648283	0.0790094	-0.436666	-0.51938	-0.300214	-0.418753	0.110675
OTP Hum, Gen P2 (1/2)	OTP Human Genome	F22	ZNF22	7570	55775473	NM_006963	Plate 2 Duplex 1	J-012774-05	GGGCAUGACUAUUCGAUUU	Plate 2 Duplex 2	J-012774-06	AAGAAGAGAAGCCUCGUAA	Plate 2 Duplex 3	J-012774-07	GAAGAAGCUUGGAUGACAA	Plate 2 Duplex 4	J-012774-08	UCACUUACCCUCUUGGAAA	Sample	6206	6511	6314	0.993208	1.02223	0.959529	0.991654	0.0313771	-	100	186	109	1.61134	2.8567	1.72632	0.249012	0.57098	0.357089	0.39236	0.163857	0.264293	0.677596	0.402582	0.448157	0.210387	-1.16834	-0.374442	-0.831873	-0.791551	0.398482
OTP Hum, Gen P2 (1/2)	OTP Human Genome	G22	OR7C2	26658	13624324	NM_012377	Plate 2 Duplex 1	J-012818-05	GUGAAUAUCCAAACACAAA	Plate 2 Duplex 2	J-012818-06	GGGCAACGUCUCUCAAAGA	Plate 2 Duplex 3	J-012818-07	GCUGACAUCUGUUUCACAU	Plate 2 Duplex 4	J-012818-08	GUCAUGGGUUCCUUGCUUG	Sample	6070	5739	5748	0.971443	0.901021	0.873515	0.915326	0.0505069	-	330	130	162	5.43657	2.2652	2.81837	0.84015	0.452755	0.582979	0.625294	0.197134	0.891707	0.537295	0.662184	0.697062	0.179762	-0.113314	-0.584168	-0.395677	-0.364386	0.236981
OTP Hum, Gen P2 (1/2)	OTP Human Genome	H22	RPL18	6141	15431298	NM_000979	Plate 2 Duplex 1	J-011142-09	GGCUGUUGGUCAAGUUAUA	Plate 2 Duplex 2	J-011142-10	AGCCCAAGAGCCAGGAUAU	Plate 2 Duplex 3	J-011142-11	GAUCCUACUCUCUUAUUAA	Plate 2 Duplex 4	J-011142-12	UAACAAGGACCGAAAGGUU	Sample	1198	1090	1229	0.191728	0.17113	0.186769	0.183209	0.0107507	Down	5	4	7	0.417362	0.366972	0.569569	0.0644977	0.0733482	0.117815	0.0852203	0.0285726	0.0684558	0.087044	0.132825	0.0961082	0.0331279	-2.0755	-1.93156	-1.66093	-1.88933	0.210486
OTP Hum, Gen P2 (1/2)	OTP Human Genome	I22	EFHD1	80303	34147386	NM_025202	Plate 2 Duplex 1	J-010673-17	CUGAGCAAGAUGAGCGGAA	Plate 2 Duplex 2	J-010673-18	UUAGGAUACCAAUGAGUAA	Plate 2 Duplex 3	J-010673-19	CUUCACUGUAAGAACGAAA	Plate 2 Duplex 4	J-010673-20	GAGCAUGUUCAAACUGUAU	Sample	7130	7117	6381	1.14109	1.11737	0.969711	1.07605	0.0928567	-	263	159	160	3.68864	2.23409	2.50744	0.57003	0.446535	0.518664	0.511743	0.0620374	0.605011	0.529914	0.589131	0.574685	0.0395774	-0.478083	-0.596367	-0.502074	-0.525508	0.0625272
OTP Hum, Gen P2 (1/2)	OTP Human Genome	J22	SSBP4	170463	58218983	NM_001009998	Plate 2 Duplex 1	J-014943-17	GGGAUGACCAUGAGCGUGU	Plate 2 Duplex 2	J-014943-18	UCCACCAACUCCAGCGAAA	Plate 2 Duplex 3	J-014943-19	CGCUGUACGUUUAUGAGUA	Plate 2 Duplex 4	J-014943-20	CUAUGGAGGUGGCAUGCGA	Sample	5936	6305	6602	0.949997	0.989883	1.0033	0.981059	0.0277233	-	412	193	267	6.9407	3.06106	4.04423	1.07259	0.611826	0.836547	0.840322	0.230406	1.13841	0.726069	0.943124	0.935869	0.206268	0.131331	-0.310079	-0.0582164	-0.0789879	0.221437
OTP Hum, Gen P2 (1/2)	OTP Human Genome	K22	YJEFN3	374887	94400926	NM_198537	Plate 2 Duplex 1	J-027258-09	GAGCAGAUUUGGAACGCAG	Plate 2 Duplex 2	J-027258-10	GCUGGAGGAUUAUCGCUUU	Plate 2 Duplex 3	J-027258-11	GCAGAGACCGGCAGCGAUU	Plate 2 Duplex 4	J-027258-12	CGACAUGGGAAGAGCGGAG	Sample	6443	6198	6184	1.03114	0.973084	0.939773	0.981332	0.0462374	-	292	216	136	4.53205	3.485	2.19922	0.700368	0.696559	0.454909	0.617278	0.140629	0.743347	0.826623	0.516714	0.695561	0.160386	-0.287967	-0.186826	-0.618529	-0.364441	0.225783
OTP Hum, Gen P2 (1/2)	OTP Human Genome	L22	NGEF	25791	29789101	NM_019850	Plate 2 Duplex 1	J-009354-09	GAGACAACCCCGAACGGAA	Plate 2 Duplex 2	J-009354-10	AUGGAGAACGAGCGGAUAA	Plate 2 Duplex 3	J-009354-11	GGACCAAGUUUGUUUCGUU	Plate 2 Duplex 4	J-009354-12	GAAAAUGAGCCGCACGGAA	Sample	6254	5670	6978	1.00089	0.890188	1.06044	0.983838	0.0863952	-	158	126	154	2.52638	2.22222	2.20694	0.390419	0.444164	0.456504	0.430362	0.035138	0.414377	0.5271	0.514663	0.48538	0.0618037	-0.80773	-0.601054	-0.622012	-0.676932	0.113758
OTP Hum, Gen P2 (1/2)	OTP Human Genome	M22	UBAP2	55833	22325365	NM_020867	Plate 2 Duplex 1	J-013168-05	GUACAGAACUCCACAUAUA	Plate 2 Duplex 2	J-013168-06	GAUGGGAGCCUAGCUAAUA	Plate 2 Duplex 3	J-013168-07	GGCAACAGCUGAACAGAUG	Plate 2 Duplex 4	J-013168-08	GAAGUCAGCAGACACUAGA	Sample	6019	5710	6619	0.963281	0.896468	1.00588	0.95521	0.0551502	-	213	118	75	3.53879	2.06655	1.1331	0.546873	0.413049	0.234382	0.398101	0.156781	0.580433	0.490175	0.266225	0.445611	0.161775	-0.515434	-0.664489	-1.16275	-0.780892	0.338995
OTP Hum, Gen P2 (1/2)	OTP Human Genome	N22	tcag7,1177	352954	54020721	NM_178831	Plate 2 Duplex 1	J-018076-05	CGACUAACCUCUAACAAGA	Plate 2 Duplex 2	J-018076-06	GAGUGAAAGUGUUGUGUGU	Plate 2 Duplex 3	J-018076-07	CAUAGUAGUUUCCCGAUUG	Plate 2 Duplex 4	J-018076-08	GAAUGAAGCAGGAUCAAUG	Sample	6209	6892	7179	0.993688	1.08204	1.09098	1.05557	0.0537777	-	334	306	206	5.37929	4.43993	2.86948	0.831297	0.887426	0.593551	0.770758	0.156011	0.882311	1.05313	0.669169	0.868203	0.192368	-0.123656	0.052035	-0.386004	-0.152542	0.220443
OTP Hum, Gen P2 (1/2)	OTP Human Genome	O22	FREM1	158326	122056682	NM_144966	Plate 2 Duplex 1	J-017026-18	UCAACUAAGAUGUGGAAUA	Plate 2 Duplex 2	J-017026-19	GGAAUGAGGUUGACGUACA	Plate 2 Duplex 3	J-017026-20	ACACACAGGUGGCGAGAUU	Plate 2 Duplex 4	J-017026-21	GAGCUGUACCCCAGGAUUA	Sample	6626	6458	6805	1.06043	1.0139	1.03415	1.03616	0.0233256	-	357	342	381	5.38787	5.29576	5.59882	0.832622	1.05848	1.15811	1.01641	0.166776	0.883718	1.25613	1.31546	1.15177	0.234026	-0.122102	0.233313	0.281843	0.131018	0.220547
OTP Hum, Gen P2 (1/2)	OTP Human Genome	A23	-	-	-	-		-	-		-	-		-	-		-	-	AllStars	97	89	84	0.0155239	0.013973	0.0127654	0.0140874	0.00138282	Down	0	2	0	0	2.24719	0	0	0.449154	0	0.149718	0.259319	0	0.449154	0	0.149718	0.259319	-5	-0.739612	-5	-3.57987	2.45974
OTP Hum, Gen P2 (1/2)	OTP Human Genome	B23	-	-	-	-		-	-		-	-		-	-		-	-	AllStars	88	143	119	0.0140835	0.022451	0.0180842	0.0182062	0.00418505	Down	2	1	2	2.27273	0.699301	1.68067	0.35122	0.139772	0.347646	0.279546	0.121061	0.370544	0.170018	0.397661	0.312741	0.124343	-0.900433	-1.49192	-0.842115	-1.07816	0.359516
OTP Hum, Gen P2 (1/2)	OTP Human Genome	C23	-	-	-	-		-	-		-	-		-	-		-	-	NEG	6737	5832	7161	1.07819	0.915622	1.08825	1.02735	0.0968918	-	390	185	267	5.78893	3.17215	3.72853	0.894601	0.63403	0.771245	0.766625	0.130347	0.943823	0.771234	0.8822	0.865752	0.0874622	-0.0574834	-0.253131	-0.123779	-0.144798	0.0995029
OTP Hum, Gen P2 (1/2)	OTP Human Genome	D23	-	-	-	-		-	-		-	-		-	-		-	-	NEG	6347	5734	7000	1.01577	0.900236	1.06378	0.993263	0.0840631	-	391	148	205	6.16039	2.5811	2.92857	0.952006	0.515893	0.605774	0.691224	0.230271	1.00439	0.627532	0.692923	0.774947	0.201372	0.00437882	-0.444907	-0.353702	-0.264743	0.237486
OTP Hum, Gen P2 (1/2)	OTP Human Genome	E23	-	-	-	-		-	-		-	-		-	-		-	-	MOCK	6655	6695	6544	1.06507	1.05111	0.994482	1.03689	0.0373809	-	401	398	281	6.02554	5.94473	4.29401	0.931167	1.1882	0.888214	1.00253	0.162223	0.982401	1.44532	1.016	1.14791	0.258116	-0.0177239	0.382238	0.0158957	0.126803	0.221851
OTP Hum, Gen P2 (1/2)	OTP Human Genome	F23	-	-	-	-		-	-		-	-		-	-		-	-	MOCK	6182	6532	7041	0.989367	1.02552	1.07001	1.0283	0.040393	-	349	215	287	5.64542	3.29149	4.07613	0.872424	0.657882	0.843145	0.79115	0.116339	0.920426	0.800248	0.964444	0.895039	0.0849911	-0.0822346	-0.217942	-0.0360728	-0.112083	0.0945371
OTP Hum, Gen P2 (1/2)	OTP Human Genome	G23	-	-	-	-		-	-		-	-		-	-		-	-	NEG	6574	6343	6110	1.0521	0.995849	0.928527	0.99216	0.0618704	-	398	238	212	6.05415	3.75217	3.46972	0.935588	0.74996	0.717711	0.801086	0.117593	0.987066	0.912251	0.820964	0.90676	0.0831868	-0.0130019	-0.0910018	-0.193435	-0.0991462	0.0904918
OTP Hum, Gen P2 (1/2)	OTP Human Genome	H23	-	-	-	-		-	-		-	-		-	-		-	-	NEG	6365	6411	6659	1.01865	1.00653	1.01196	1.01238	0.00607565	-	299	187	239	4.69756	2.91686	3.58913	0.725946	0.583004	0.74241	0.683786	0.0876675	0.765888	0.709166	0.849216	0.774757	0.0704451	-0.25973	-0.332121	-0.160799	-0.250883	0.086003
OTP Hum, Gen P2 (1/2)	OTP Human Genome	I23	-	-	-	-		-	-		-	-		-	-		-	-	MOCK	6389	6398	6557	1.0225	1.00448	0.996457	1.00781	0.0133344	-	284	260	388	4.44514	4.06377	5.91734	0.686937	0.812241	1.224	0.907726	0.280975	0.724733	0.98801	1.40009	1.03761	0.3404	-0.311806	-0.0120482	0.348121	0.00808898	0.330424
OTP Hum, Gen P2 (1/2)	OTP Human Genome	J23	-	-	-	-		-	-		-	-		-	-		-	-	MOCK	6459	7313	6669	1.0337	1.14814	1.01348	1.06511	0.0726168	-	571	265	246	8.84038	3.62368	3.68871	1.36616	0.724279	0.763008	0.95115	0.359932	1.44133	0.881013	0.872778	1.06504	0.325902	0.379262	-0.125091	-0.134239	0.0399772	0.293865
OTP Hum, Gen P2 (1/2)	OTP Human Genome	K23	-	-	-	-		-	-		-	-		-	-		-	-	NEG	6694	6829	6737	1.07131	1.07215	1.02381	1.05576	0.0276687	-	374	424	234	5.58709	6.20882	3.47336	0.86341	1.24098	0.718462	0.940951	0.26975	0.910916	1.50953	0.821824	1.08076	0.373989	-0.092439	0.429229	-0.192428	0.0481206	0.333815
OTP Hum, Gen P2 (1/2)	OTP Human Genome	L23	-	-	-	-		-	-		-	-		-	-		-	-	NEG	6411	6546	7024	1.02602	1.02772	1.06743	1.04039	0.0234317	-	409	137	362	6.37966	2.09288	5.15376	0.985891	0.418312	1.06605	0.823419	0.353115	1.04014	0.508835	1.21942	0.922797	0.369539	0.0395068	-0.631973	0.202364	-0.130034	0.442253
OTP Hum, Gen P2 (1/2)	OTP Human Genome	M23	-	-	-	-		-	-		-	-		-	-		-	-	P27	4704	4465	4739	0.752828	0.701004	0.720179	0.72467	0.0262025	-	325	374	513	6.90901	8.37626	10.8251	1.0677	1.67419	2.23916	1.66035	0.585856	1.12644	2.03649	2.5613	1.90808	0.725996	0.120493	0.764298	1.03479	0.63986	0.469678
OTP Hum, Gen P2 (1/2)	OTP Human Genome	N23	-	-	-	-		-	-		-	-		-	-		-	-	P27	5060	4849	4372	0.809802	0.761292	0.664406	0.745167	0.0740272	-	537	503	410	10.6126	10.3733	9.37786	1.64004	2.07334	1.93981	1.8844	0.221902	1.73028	2.52202	2.21888	2.15706	0.399472	0.579474	1.01616	0.864036	0.819891	0.221666
OTP Hum, Gen P2 (1/2)	OTP Human Genome	O23	-	-	-	-		-	-		-	-		-	-		-	-	NEG	5984	6952	6975	0.957679	1.09146	1.05998	1.03637	0.0699456	-	259	288	202	4.32821	4.14269	2.89606	0.668867	0.828016	0.599048	0.698643	0.117352	0.705669	1.0072	0.68523	0.799366	0.180278	-0.336734	0.00717727	-0.364065	-0.231207	0.206899
OTP Hum, Gen P2 (1/2)	OTP Human Genome	P23	-	-	-	-		-	-		-	-		-	-		-	-	NEG	6596	6707	6741	1.05562	1.053	1.02442	1.04435	0.0173076	-	292	165	176	4.42693	2.46012	2.61089	0.684122	0.491713	0.540061	0.571965	0.100094	0.684122	0.491713	0.540061	0.571965	0.100094	-0.365566	-0.661773	-0.57963	-0.535656	0.152921
OTP Hum, Gen P2 (1/2)	OTP Human Genome	A24	-	-	-	-		-	-		-	-		-	-		-	-	DEAB	4594	4945	5032	0.735224	0.776364	0.764705	0.758764	0.0212036	-	8	1	2	0.17414	0.0202224	0.0397456	0.026911	0.00404194	0.00822137	0.0130581	0.0121776	0.026911	0.00404194	0.00822137	0.0130581	0.0121776	-2.57364	-3.33931	-3.08593	-2.99962	0.390066
OTP Hum, Gen P2 (1/2)	OTP Human Genome	B24	-	-	-	-		-	-		-	-		-	-		-	-	DEAB	4874	5543	5550	0.780035	0.87025	0.843425	0.831237	0.0463258	-	11	3	2	0.225687	0.0541223	0.036036	0.034877	0.0108176	0.00745404	0.0177162	0.0149565	0.034877	0.0108176	0.00745404	0.0177162	0.0149565	-2.44449	-2.97793	-3.12307	-2.8485	0.357327
OTP Hum, Gen P2 (1/2)	OTP Human Genome	C24	-	-	-	-		-	-		-	-		-	-		-	-	DEAB	5337	4965	6026	0.854134	0.779504	0.915762	0.8498	0.0682324	-	11	17	5	0.206108	0.342397	0.0829738	0.0318513	0.0684361	0.0171631	0.0391502	0.0264043	0.0318513	0.0684361	0.0171631	0.0391502	0.0264043	-2.49045	-2.07567	-2.78237	-2.4495	0.355128
OTP Hum, Gen P3 (1/2)	OTP Human Genome	A02	-	-	-	-		-	-		-	-		-	-		-	-	AllStars	53	58	56	0.00810072	0.00935899	0.00985536	0.00910502	0.000904467	Down	0	1	1	0	1.72414	1.78571	0	0.205868	0.269711	0.158527	0.14095	0	0.205868	0.269711	0.158527	0.14095	-5	-1.35508	-1.15276	-2.50261	2.16517
OTP Hum, Gen P3 (1/2)	OTP Human Genome	B02	-	-	-	-		-	-		-	-		-	-		-	-	AllStars	111	173	84	0.0169657	0.0279156	0.014783	0.0198881	0.00703716	Down	0	9	1	0	5.20231	1.19048	0	0.621175	0.179808	0.266994	0.319634	0	0.470553	0.148071	0.206208	0.240603	-5	-0.699769	-1.58757	-2.42911	2.27027
OTP Hum, Gen P3 (1/2)	OTP Human Genome	C02	-	-	-	-		-	-		-	-		-	-		-	-	NEG	5960	5643	5660	0.910949	0.910565	0.996095	0.939203	0.0492703	-	116	580	479	1.94631	10.2782	8.4629	0.851562	1.22726	1.27822	1.11901	0.233017	0.617282	0.929673	1.05261	0.866522	0.224431	-0.459887	-0.0723929	0.051538	-0.160247	0.266791
OTP Hum, Gen P3 (1/2)	OTP Human Genome	D02	-	-	-	-		-	-		-	-		-	-		-	-	NEG	6321	6137	5868	0.966126	0.990278	1.0327	0.996368	0.0337027	-	163	764	684	2.57871	12.4491	11.6564	1.12825	1.48647	1.76057	1.45843	0.317089	0.81785	1.12603	1.44982	1.13123	0.316019	-0.197087	0.120118	0.385587	0.102872	0.291719
OTP Hum, Gen P3 (1/2)	OTP Human Genome	E02	-	-	-	-		-	-		-	-		-	-		-	-	MOCK	6368	6007	5330	0.97331	0.969301	0.938019	0.96021	0.0193221	-	263	740	254	4.13003	12.319	4.76548	1.807	1.47093	0.71977	1.33256	0.556663	1.30986	1.11426	0.592728	1.00562	0.370704	0.277338	0.109369	-0.496594	-0.036629	0.407098
OTP Hum, Gen P3 (1/2)	OTP Human Genome	F02	-	-	-	-		-	-		-	-		-	-		-	-	MOCK	6671	6056	5649	1.01962	0.977208	0.994159	0.996996	0.0213487	-	213	723	557	3.19292	11.9386	9.86015	1.39699	1.42551	1.48926	1.43725	0.0472434	1.01265	1.07985	1.2264	1.1063	0.109302	0.0125887	0.0774186	0.208306	0.0994379	0.0996995
OTP Hum, Gen P3 (1/2)	OTP Human Genome	G02	-	-	-	-		-	-		-	-		-	-		-	-	NEG	6477	6301	5164	0.98997	1.01674	0.908805	0.971839	0.056206	-	172	692	298	2.65555	10.9824	5.77072	1.16187	1.31134	0.8716	1.11494	0.223594	0.842221	0.993365	0.71776	0.851115	0.138018	-0.168797	-0.00665234	-0.320862	-0.165437	0.157132
OTP Hum, Gen P3 (1/2)	OTP Human Genome	H02	-	-	-	-		-	-		-	-		-	-		-	-	NEG	6013	5949	5238	0.91905	0.959942	0.921828	0.933607	0.0228492	-	259	692	330	4.30733	11.6322	6.30011	1.88457	1.38893	0.951559	1.40835	0.466811	1.36609	1.05214	0.783605	1.06728	0.291539	0.321892	0.0510877	-0.237999	0.0449936	0.279995
OTP Hum, Gen P3 (1/2)	OTP Human Genome	I02	-	-	-	-		-	-		-	-		-	-		-	-	MOCK	6447	6643	5732	0.985384	1.07193	1.00877	1.02203	0.0447691	-	192	670	291	2.97813	10.0858	5.07676	1.30301	1.20428	0.766786	1.09136	0.285391	0.944529	0.912269	0.631445	0.829414	0.172203	-0.0567446	-0.0909824	-0.439241	-0.195656	0.211644
OTP Hum, Gen P3 (1/2)	OTP Human Genome	J02	-	-	-	-		-	-		-	-		-	-		-	-	MOCK	6392	6352	5737	0.976978	1.02497	1.00965	1.00387	0.0245132	-	253	708	424	3.95807	11.1461	7.39062	1.73176	1.33088	1.11627	1.39297	0.312409	1.25532	1.00817	0.919242	1.06091	0.174137	0.232643	0.00814662	-0.0835004	0.0524297	0.162657
OTP Hum, Gen P3 (1/2)	OTP Human Genome	K02	-	-	-	-		-	-		-	-		-	-		-	-	NEG	6337	5936	5960	0.968571	0.957844	1.04889	0.991769	0.0497596	-	169	485	312	2.66688	8.17049	5.2349	1.16683	0.975586	0.79067	0.977695	0.188089	0.845814	0.739027	0.651114	0.745318	0.0975019	-0.164683	-0.293457	-0.411175	-0.289772	0.123287
OTP Hum, Gen P3 (1/2)	OTP Human Genome	L02	-	-	-	-		-	-		-	-		-	-		-	-	NEG	6492	6587	5878	0.992262	1.06289	1.03446	1.02987	0.0355372	-	221	749	449	3.40419	11.3709	7.63865	1.48942	1.35772	1.15373	1.33363	0.16914	1.07966	1.02851	0.950092	1.01942	0.0652582	0.077233	0.0281857	-0.050935	0.0181612	0.0646693
OTP Hum, Gen P3 (1/2)	OTP Human Genome	M02	-	-	-	-		-	-		-	-		-	-		-	-	P27	4848	4067	4986	0.740987	0.656259	0.877479	0.758242	0.111615	-	495	712	856	10.2104	17.5068	17.1681	4.46732	2.09037	2.59304	3.05024	1.2527	3.23828	1.5835	2.13536	2.31905	0.842543	1.3246	0.481427	0.819211	0.875078	0.424352
OTP Hum, Gen P3 (1/2)	OTP Human Genome	N02	-	-	-	-		-	-		-	-		-	-		-	-	P27	4560	4499	3854	0.696968	0.725967	0.67826	0.700398	0.0240379	-	414	1124	626	9.07895	24.9833	16.2429	3.97228	2.9831	2.4533	3.13623	0.770984	2.87943	2.25976	2.02028	2.38649	0.443375	1.17777	0.885489	0.755093	0.939449	0.216441
OTP Hum, Gen P3 (1/2)	OTP Human Genome	O02	-	-	-	-		-	-		-	-		-	-		-	-	NEG	6326	6339	5346	0.96689	1.02287	0.940835	0.976866	0.041919	-	155	628	386	2.45021	9.90693	7.22035	1.07203	1.18292	1.09055	1.11517	0.0594039	0.777095	0.896089	0.898064	0.857083	0.0692784	-0.245938	-0.10852	-0.106366	-0.153608	0.0799673
OTP Hum, Gen P3 (1/2)	OTP Human Genome	P02	-	-	-	-		-	-		-	-		-	-		-	-	NEG	6078	6018	5091	0.928985	0.971076	0.895958	0.932006	0.0376501	-	149	610	418	2.45146	10.1363	8.21057	1.07258	1.21031	1.24011	1.17433	0.0893705	1.07258	1.21031	1.24011	1.17433	0.0893705	0.0705612	0.194563	0.219899	0.161674	0.0799167
OTP Hum, Gen P3 (1/2)	OTP Human Genome	B03	KRTAP5-3	387266	122891868	NM_001012708	Plate 3 Duplex 1	J-032904-17	GAUCCGGGCUCUCCAGGAA	Plate 3 Duplex 2	J-032904-18	GCAGCUGUGUCCUGAAUUC	Plate 3 Duplex 3	J-032904-19	CUGAAGCACGUCUCUGAAU	Plate 3 Duplex 4	J-032904-20	GAUCUGAGGCUCUGCCCAC	Sample	6368	6612	6225	0.97331	1.06692	1.09553	1.04525	0.0639264	-	409	1087	981	6.42274	16.4398	15.759	2.81012	1.96297	2.38022	2.38444	0.423589	2.09624	1.56638	2.0047	1.88911	0.283212	0.797734	0.469524	0.746188	0.671149	0.176504
OTP Hum, Gen P3 (1/2)	OTP Human Genome	C03	ATG9B	285973	109452598	NM_173681	Plate 3 Duplex 1	J-018082-18	GCUCUAAGUUUCUUGGGCA	Plate 3 Duplex 2	J-018082-19	CCGAGAGAUCUGAGCCCGA	Plate 3 Duplex 3	J-018082-20	CCUGGAGAUUAUCGACUUU	Plate 3 Duplex 4	J-018082-21	UUAUGGAUGUGAAGCGCCA	Sample	6630	7036	5986	1.01335	1.13534	1.05347	1.06739	0.0621738	-	152	691	399	2.29261	9.82092	6.66555	1.00308	1.17265	1.00675	1.06083	0.0968609	0.748258	0.935735	0.867322	0.850438	0.0948723	-0.281758	-0.0659832	-0.140338	-0.162693	0.10961
OTP Hum, Gen P3 (1/2)	OTP Human Genome	D03	NGB	58157	61676205	NM_021257	Plate 3 Duplex 1	J-015869-09	AGGCUGGGAUGGCGAGUAA	Plate 3 Duplex 2	J-015869-10	GGAAGGUGAUGCUCGUGAU	Plate 3 Duplex 3	J-015869-11	CGACAGUGGGUGAGUCUCU	Plate 3 Duplex 4	J-015869-12	CCUGCAGGAGUGAGUCUUA	Sample	6356	5968	5148	0.971476	0.963008	0.905989	0.946824	0.0356167	-	339	609	536	5.33354	10.2044	10.4118	2.33357	1.21845	1.57258	1.7082	0.569797	1.74075	0.972276	1.32448	1.34584	0.384683	0.586212	-0.0280371	0.289068	0.282414	0.307179
OTP Hum, Gen P3 (1/2)	OTP Human Genome	E03	TMEM208	29100	157311582	NM_014187	Plate 3 Duplex 1	J-020727-18	AGUCUGAGGUAUUGGGUAU	Plate 3 Duplex 2	J-020727-19	CGGCAGAUGAAGCGGUUAU	Plate 3 Duplex 3	J-020727-20	UCGUUGAAUAAAUGGCUUA	Plate 3 Duplex 4	J-020727-21	GCAAUGAGGGUCUAGUCCA	Sample	5544	5969	4970	0.847366	0.963169	0.874663	0.895066	0.0605375	-	31	229	104	0.559163	3.83649	2.09256	0.244649	0.458091	0.316056	0.339599	0.108651	0.182499	0.36554	0.272283	0.273441	0.0915261	-1.44187	-0.911566	-1.14545	-1.16629	0.265765
OTP Hum, Gen P3 (1/2)	OTP Human Genome	F03	RBM28	55131	8922387	NM_018077	Plate 3 Duplex 1	J-021145-05	CAAAGGCUGUAGAUGACAA	Plate 3 Duplex 2	J-021145-06	ACUCAAAUAUGUCCGCAUU	Plate 3 Duplex 3	J-021145-07	GAAAUUACCCUCUGAUGUG	Plate 3 Duplex 4	J-021145-08	CGAGAAGGCUUGAUUCGUG	Sample	5785	5767	4010	0.884202	0.930574	0.705714	0.840163	0.118722	-	257	637	324	4.44252	11.0456	8.0798	1.94372	1.31889	1.22036	1.49432	0.392297	1.44994	1.05242	1.02783	1.17673	0.236928	0.385676	0.0513571	0.0275229	0.154852	0.200254
OTP Hum, Gen P3 (1/2)	OTP Human Genome	G03	TEX10	54881	8923268	NM_017746	Plate 3 Duplex 1	J-020741-09	CUACACAGCUUAUCGAUAU	Plate 3 Duplex 2	J-020741-10	UGGGAAUGGUAUAGAACGA	Plate 3 Duplex 3	J-020741-11	CCAAUAACAUAGAUCGUCU	Plate 3 Duplex 4	J-020741-12	UCAAGAAUAUCACGACAUU	Sample	5763	5454	5291	0.880839	0.880068	0.931155	0.897354	0.0292754	-	108	416	139	1.87402	7.62743	2.6271	0.819935	0.910743	0.396793	0.709157	0.274299	0.611641	0.72674	0.341839	0.560073	0.197564	-0.468215	-0.309212	-0.966016	-0.581148	0.342656
OTP Hum, Gen P3 (1/2)	OTP Human Genome	H03	CLEC6A	93978	55742773	NM_001007033	Plate 3 Duplex 1	J-032637-17	GAGAAGAAUUACUGACGUA	Plate 3 Duplex 2	J-032637-18	GAAGAGAAGGUUUGGUCUA	Plate 3 Duplex 3	J-032637-19	GCAAGCAGGGUGUUCGAUA	Plate 3 Duplex 4	J-032637-20	GUUAAGAUCUCUCGCUGAU	Sample	6614	6965	6023	1.01091	1.12389	1.05998	1.06492	0.0566503	-	205	521	326	3.09949	7.48026	5.41259	1.35611	0.89317	0.817508	1.02226	0.291584	1.0116	0.712718	0.688532	0.804285	0.179951	0.0115512	-0.327455	-0.359606	-0.22517	0.205636
OTP Hum, Gen P3 (1/2)	OTP Human Genome	I03	FLJ23834	222256	194018461	NM_152750	Plate 3 Duplex 1	J-016980-17	GGCAAUAAAUAUACGGUGA	Plate 3 Duplex 2	J-016980-18	UGGCCUAGAUUGAGCGUGA	Plate 3 Duplex 3	J-016980-19	GGAAUUAGACCACGUAACA	Plate 3 Duplex 4	J-016980-20	CCCAAAGGAUAGACCGAGA	Sample	6384	5744	6114	0.975755	0.926863	1.07599	0.992871	0.0760246	-	205	427	438	3.21115	7.43384	7.16389	1.40497	0.887628	1.08202	1.12487	0.261317	1.04805	0.708295	0.932165	0.89617	0.172714	0.0471526	-0.333268	-0.0697544	-0.118623	0.194862
OTP Hum, Gen P3 (1/2)	OTP Human Genome	J03	ARHGEF5	7984	50959183	NM_001002861	Plate 3 Duplex 1	J-005093-05	CCUGGUAGCUCAAGGAUCU	Plate 3 Duplex 2	J-005093-06	GAAUCCAUCUCAAAUCUAG	Plate 3 Duplex 3	J-005093-07	CGAGAGAACCUUUGAGAAG	Plate 3 Duplex 4	J-005093-08	CCACAGAGUCUCCCGCCUA	Sample	5779	4570	4971	0.883285	0.737424	0.874839	0.831849	0.0818837	-	95	191	79	1.64388	4.17943	1.58922	0.719243	0.499039	0.240033	0.486105	0.239867	0.536528	0.398215	0.202164	0.378969	0.168011	-0.58543	-0.840955	-1.36829	-0.93156	0.39922
OTP Hum, Gen P3 (1/2)	OTP Human Genome	K03	LGI2	55203	21313637	NM_018176	Plate 3 Duplex 1	J-017097-09	CAUGAAAGUAGCACGAUCA	Plate 3 Duplex 2	J-017097-10	CAGAAAUCAAGGACCGAAU	Plate 3 Duplex 3	J-017097-11	CCAAGAACGAUGUGUACGU	Plate 3 Duplex 4	J-017097-12	AUGACAAAUUCCACCGUUU	Sample	4981	5031	5228	0.761315	0.811812	0.920068	0.831065	0.0811088	-	218	477	303	4.37663	9.48122	5.79572	1.91489	1.13209	0.875375	1.30745	0.541492	1.42844	0.903368	0.754138	1.02865	0.354176	0.369604	-0.100599	-0.274364	-0.00178657	0.333162
OTP Hum, Gen P3 (1/2)	OTP Human Genome	L03	APOB48R	55911	33413401	NM_182804	Plate 3 Duplex 1	J-013308-05	CCGAGAGUCUGAACUAUCA	Plate 3 Duplex 2	J-013308-06	CAGGGAAGAUUGUAGAGGA	Plate 3 Duplex 3	J-013308-07	GCAGAGGGUCUCAUGGUGA	Plate 3 Duplex 4	J-013308-08	CCAGAGAAACUGAGGAUGA	Sample	5852	5793	5185	0.894442	0.934769	0.912501	0.913904	0.0202002	-	125	464	334	2.13602	8.00967	6.44166	0.934567	0.956383	0.972937	0.954629	0.0192454	0.697151	0.76316	0.81944	0.759917	0.0612091	-0.348046	-0.263113	-0.19522	-0.268793	0.0765712
OTP Hum, Gen P3 (1/2)	OTP Human Genome	M03	PTF1A	256297	30039709	NM_178161	Plate 3 Duplex 1	J-018469-09	CGUACUUCGACGAGGACGA	Plate 3 Duplex 2	J-018469-10	GCCACCAGCUCCACGAGUA	Plate 3 Duplex 3	J-018469-11	CAACAUAGAAAACGAACCA	Plate 3 Duplex 4	J-018469-12	CCACGCUGCCCUACGAGAA	Sample	5264	5302	5272	0.80457	0.855541	0.927812	0.862641	0.0619269	-	87	294	146	1.65274	5.54508	2.76935	0.723116	0.662102	0.418278	0.601165	0.161297	0.539417	0.528334	0.360348	0.476033	0.10034	-0.580685	-0.598997	-0.923248	-0.700977	0.19271
OTP Hum, Gen P3 (1/2)	OTP Human Genome	N03	KBTBD2	25948	45120110	NM_015483	Plate 3 Duplex 1	J-025313-05	GCGAGAAACCCACUUAAAU	Plate 3 Duplex 2	J-025313-06	UAGCGUAGGUGGAGAACUU	Plate 3 Duplex 3	J-025313-07	GCAUUUAUGUGAUGACACU	Plate 3 Duplex 4	J-025313-08	UGUUAGAGCUGUUGUGAUC	Sample	6313	6304	5889	0.964903	1.01723	1.0364	1.00618	0.0370055	-	311	754	668	4.92634	11.9607	11.3432	2.15541	1.42815	1.71326	1.7656	0.366445	1.60785	1.13961	1.44296	1.39681	0.237508	0.498183	0.132408	0.380479	0.337023	0.186719
OTP Hum, Gen P3 (1/2)	OTP Human Genome	O03	COLQ	8292	18105029	NM_080544	Plate 3 Duplex 1	J-013197-05	GAAAGGGGAUAGUGGAGUU	Plate 3 Duplex 2	J-013197-06	CACCAACCUUUGUGUGACA	Plate 3 Duplex 3	J-013197-07	UCAUCAAACUGGCCAUGUC	Plate 3 Duplex 4	J-013197-08	GCAAUGCACCCAGUACUGC	Sample	6235	6843	5967	0.952981	1.1042	1.05012	1.03577	0.0766243	-	175	625	288	2.80674	9.13342	4.82655	1.22802	1.09056	0.728993	1.01586	0.257765	0.916058	0.870231	0.62803	0.804773	0.154769	-0.0869118	-0.137083	-0.444185	-0.222726	0.193422
OTP Hum, Gen P3 (1/2)	OTP Human Genome	B04	ZMYM3	9203	42475940	NM_201599	Plate 3 Duplex 1	J-019933-05	UAUCACAUGUGGAUCGUAA	Plate 3 Duplex 2	J-019933-06	GCCCAAUGGUGAACGAUAU	Plate 3 Duplex 3	J-019933-07	GGACAUUAAUCCCAGUGUA	Plate 3 Duplex 4	J-019933-08	GAGAGGAUCUACUGGAAUC	Sample	6782	6039	6447	1.03659	0.974464	1.1346	1.04855	0.0807344	-	172	419	681	2.53613	6.93823	10.5631	1.10962	0.82845	1.59543	1.17783	0.388011	0.8524	0.643941	1.34372	0.946687	0.359292	-0.157176	-0.421332	0.304346	-0.0913873	0.367285
OTP Hum, Gen P3 (1/2)	OTP Human Genome	C04	PARVB	29780	51477694	NM_013327	Plate 3 Duplex 1	J-016078-17	GUCCUGAAGACGUGGUUAA	Plate 3 Duplex 2	J-016078-18	GGUGACACAGUCCGAAAUA	Plate 3 Duplex 3	J-016078-19	CGUUUGAAGCCUCGCGUCA	Plate 3 Duplex 4	J-016078-20	GGUCGUGCGGAAACGGGAA	Sample	6423	6658	4918	0.981716	1.07435	0.865512	0.973858	0.104639	-	171	788	351	2.66231	11.8354	7.13705	1.16483	1.41319	1.07797	1.21866	0.173973	0.894811	1.09845	0.928673	0.973977	0.109116	-0.109917	0.0947848	-0.0734541	-0.0295288	0.109192
OTP Hum, Gen P3 (1/2)	OTP Human Genome	D04	OR10C1	442194	53793672	NM_013941	Plate 3 Duplex 1	J-032515-17	GUGGAGACACCUCGCUUAA	Plate 3 Duplex 2	J-032515-18	CUGCAGAUUAUCCUGGCAA	Plate 3 Duplex 3	J-032515-19	GGAGAUUGGCUAUACGUCU	Plate 3 Duplex 4	J-032515-20	CCCUAAGGCCAGCUACGAU	Sample	5745	5687	5023	0.878088	0.917665	0.883991	0.893248	0.0213509	-	140	459	324	2.4369	8.07104	6.45033	1.06621	0.963711	0.974247	1.00139	0.0563826	0.819051	0.749077	0.820543	0.796224	0.0408373	-0.195677	-0.280725	-0.193928	-0.223443	0.0496153
OTP Hum, Gen P3 (1/2)	OTP Human Genome	E04	C6ORF163	206412	169169127	XM_001720089	Plate 3 Duplex 1	J-024875-18	CGAAAUGAAGAGAGAGCAC	Plate 3 Duplex 2	J-024875-19	UGAUGGAUAAACUGGCUAA	Plate 3 Duplex 3	J-024875-20	ACUCUUGAUUAGAAGUCUU	Plate 3 Duplex 4	J-024875-21	GCAAAACAACUGGGAAUCA	Sample	5926	6491	4419	0.905753	1.0474	0.777693	0.910282	0.13491	-	109	669	246	1.83935	10.3066	5.56687	0.804766	1.23064	0.840811	0.95874	0.236164	0.618212	0.956558	0.724361	0.766377	0.173042	-0.458518	-0.0442172	-0.312287	-0.271674	0.210115
OTP Hum, Gen P3 (1/2)	OTP Human Genome	F04	C19orf68	374920	40786409	NM_199341	Plate 3 Duplex 1	J-032111-05	GCACUGCAGAUCAGAGAUU	Plate 3 Duplex 2	J-032111-06	GAAGAUCGCAGGAGUACCA	Plate 3 Duplex 3	J-032111-07	CAGCCGCCUUCGUGGACUA	Plate 3 Duplex 4	J-032111-08	UAAGAGGAUUGGAAGGGUA	Sample	5371	4976	5275	0.820924	0.802937	0.92834	0.850734	0.0678079	-	62	155	167	1.15435	3.11495	3.16588	0.505058	0.371937	0.478169	0.451721	0.0703912	0.38798	0.2891	0.40273	0.359937	0.061788	-0.862558	-1.09897	-0.831568	-0.931031	0.14626
OTP Hum, Gen P3 (1/2)	OTP Human Genome	G04	ALMS1	7840	78486545	NM_015120	Plate 3 Duplex 1	J-012889-09	CAACAGGUCUUGCCACAUA	Plate 3 Duplex 2	J-012889-10	CAGCAGACCUUACCCAAUA	Plate 3 Duplex 3	J-012889-11	GAGAGAAGCCGAUUGUUAA	Plate 3 Duplex 4	J-012889-12	GAACAUCCACAACUAGAUA	Sample	6723	5109	5557	1.02757	0.824398	0.977968	0.943312	0.105927	-	130	599	510	1.93366	11.7244	9.17761	0.846028	1.39994	1.38617	1.21071	0.315901	0.64991	1.08815	1.19419	0.977416	0.288542	-0.412874	0.0851943	0.180656	-0.049008	0.318712
OTP Hum, Gen P3 (1/2)	OTP Human Genome	H04	TMEM91	641649	149588707	NM_001098825	Plate 3 Duplex 1	J-180978-09	CGGCAGGAGCAUCUAGAAA	Plate 3 Duplex 2	J-180978-10	CUUAAGAGAGAUAGCCUUU	Plate 3 Duplex 3	J-180978-11	GCUGGAGGGCACAGAAUGU	Plate 3 Duplex 4	J-180978-12	GGAUGGAGGCAGCCGUCUU	Sample	6314	6187	4898	0.965056	0.998346	0.861992	0.941798	0.0710902	-	578	864	722	9.15426	13.9648	14.7407	4.00523	1.66744	2.22641	2.63303	1.22079	3.07678	1.29608	1.87516	2.08267	0.908307	1.26021	0.266185	0.669929	0.732109	0.499924
OTP Hum, Gen P3 (1/2)	OTP Human Genome	I04	EFNB2	1948	33359689	NM_004093	Plate 3 Duplex 1	J-003659-09	GGACAAGGACUGGUACUAU	Plate 3 Duplex 2	J-003659-10	GAUAGGAGACAAAUUGGAU	Plate 3 Duplex 3	J-003659-11	GAGCCUAUCUAUUGGAAUU	Plate 3 Duplex 4	J-003659-12	AACAAGACGUCCAGAACUA	Sample	5221	4833	3973	0.797998	0.779862	0.699203	0.759021	0.0525917	-	121	409	202	2.31756	8.46265	5.08432	1.014	1.01047	0.767927	0.930798	0.141062	0.778941	0.785422	0.661572	0.741978	0.0697096	-0.243682	-0.235793	-0.396529	-0.292001	0.09061
OTP Hum, Gen P3 (1/2)	OTP Human Genome	J04	MYOZ3	91977	31377622	NM_133371	Plate 3 Duplex 1	J-018208-09	CCCAACGACUACCGAAAUU	Plate 3 Duplex 2	J-018208-10	GGUGUGUGGGAUAGCGAUU	Plate 3 Duplex 3	J-018208-11	CCUUGUGGGAGGCGUGAGA	Plate 3 Duplex 4	J-018208-12	GGCAGGAGUUCGUCAGCUA	Sample	5388	5009	4114	0.823523	0.808262	0.724017	0.785267	0.0535902	-	222	522	343	4.12027	10.4212	8.33738	1.80273	1.24433	1.25926	1.43544	0.318166	1.38484	0.9672	1.06059	1.13754	0.219193	0.336416	-0.0332391	0.0591772	0.120785	0.192374
OTP Hum, Gen P3 (1/2)	OTP Human Genome	K04	KRT3	3850	17318571	NM_057088	Plate 3 Duplex 1	J-012902-05	UCAACUACCUGCGGAGCUA	Plate 3 Duplex 2	J-012902-06	CUACGACGCUGAGCUAUCU	Plate 3 Duplex 3	J-012902-07	UGAAGUUGGUGCACAGUAU	Plate 3 Duplex 4	J-012902-08	UAAGAAAUACCAAGAGCGA	Sample	5632	5696	4081	0.860817	0.919117	0.718209	0.832714	0.10336	-	186	686	259	3.30256	12.0435	6.34648	1.44496	1.43804	0.958562	1.28052	0.278845	1.11	1.11777	0.825804	1.01786	0.166368	0.105457	0.112581	-0.18778	0.0100859	0.171394
OTP Hum, Gen P3 (1/2)	OTP Human Genome	L04	EPS8L2	64787	21264615	NM_022772	Plate 3 Duplex 1	J-017269-17	CCGAAAUGCCAACGAGCUA	Plate 3 Duplex 2	J-017269-18	CGACGAGCUCAUCCGGAAA	Plate 3 Duplex 3	J-017269-19	CCUCUGGACCUGAUCGUCA	Plate 3 Duplex 4	J-017269-20	CCAACGUCAUCAUGCACGA	Sample	6582	5233	4450	1.00602	0.844407	0.783149	0.877858	0.115139	-	84	205	87	1.27621	3.91745	1.95506	0.558375	0.467757	0.295288	0.440474	0.133649	0.428938	0.36358	0.248702	0.347073	0.0912448	-0.778674	-0.91596	-1.21465	-0.969762	0.222913
OTP Hum, Gen P3 (1/2)	OTP Human Genome	M04	PKP1	5317	53729343	NM_001005337	Plate 3 Duplex 1	J-012545-05	CAAUCGAGGUUCCAUGUAU	Plate 3 Duplex 2	J-012545-06	GAUAUCCGAUCUACAAUGG	Plate 3 Duplex 3	J-012545-07	ACUCAGGGCUCAUUGAUUC	Plate 3 Duplex 4	J-012545-08	CAGCAAGGUUUCGAUAGGA	Sample	5815	4666	4874	0.888787	0.752915	0.857768	0.833157	0.0712013	-	93	291	69	1.59931	6.23661	1.41568	0.699742	0.744673	0.213821	0.552745	0.294376	0.537534	0.578822	0.184208	0.433521	0.216897	-0.583775	-0.517926	-1.43523	-0.845644	0.511657
OTP Hum, Gen P3 (1/2)	OTP Human Genome	N04	ZNF76	7629	34147656	NM_003427	Plate 3 Duplex 1	J-015952-05	CACCACCGCUCAUCACUUA	Plate 3 Duplex 2	J-015952-06	CCGGAUAGCUUACCUUUCG	Plate 3 Duplex 3	J-015952-07	GCAAGGUUCUUCAUGACAG	Plate 3 Duplex 4	J-015952-08	GGACUCAAGUGUAGCAUCU	Sample	5068	4238	3206	0.774613	0.683852	0.564219	0.674228	0.105526	-	227	889	571	4.47908	20.9769	17.8104	1.95972	2.50472	2.69005	2.38483	0.379637	1.50544	1.94687	2.26565	1.90599	0.381751	0.426283	0.712649	0.888551	0.675828	0.233323
OTP Hum, Gen P3 (1/2)	OTP Human Genome	O04	PCDHGC5	56097	14277684	NM_032407	Plate 3 Duplex 1	J-013285-17	CAUCUGAGGCAGUGCGGAA	Plate 3 Duplex 2	J-013285-18	GGUUGUUUAAUGUGCGAGA	Plate 3 Duplex 3	J-013285-19	UGUUUGUCCUAGACGAGAA	Plate 3 Duplex 4	J-013285-20	CUGAGGAGAAUGGGCGCUA	Sample	6129	5661	4916	0.93678	0.91347	0.86516	0.905136	0.0365301	-	98	326	91	1.59896	5.7587	1.8511	0.699586	0.68761	0.279587	0.555594	0.239104	0.537414	0.534467	0.240865	0.437582	0.170369	-0.583971	-0.588825	-1.23881	-0.803871	0.376681
OTP Hum, Gen P3 (1/2)	OTP Human Genome	B05	ANP32E	81611	23463320	NM_030920	Plate 3 Duplex 1	J-015844-05	UCACAUACUUAGAUGGAUU	Plate 3 Duplex 2	J-015844-06	CGGCUUCCCAGCUUAAAUA	Plate 3 Duplex 3	J-015844-07	UCACAAACCUGGAAGAUUA	Plate 3 Duplex 4	J-015844-08	GAAACGAGAUGCUGAAGAC	Sample	6573	6614	5394	1.00464	1.06725	0.949282	1.00706	0.0590197	-	320	684	588	4.8684	10.3417	10.901	2.13006	1.23484	1.64647	1.67045	0.448091	1.68612	1.04051	1.4506	1.39241	0.326714	0.550701	0.0398731	0.386161	0.325578	0.260747
OTP Hum, Gen P3 (1/2)	OTP Human Genome	C05	CNPY4	245812	22749478	NM_152755	Plate 3 Duplex 1	J-016983-19	UGAUAAUUUAGGUGGGAUA	Plate 3 Duplex 2	J-016983-20	CUACUUAAGCUCAAUGUAA	Plate 3 Duplex 3	J-016983-21	GGACAUUCUCUGCGAUCUA	Plate 3 Duplex 4	J-016983-22	AGAAUUUAUGUGAGCGGAU	Sample	7379	6538	5443	1.12783	1.05498	0.957906	1.04691	0.0852519	-	352	765	571	4.77029	11.7008	10.4905	2.08713	1.39712	1.58447	1.68958	0.35681	1.65214	1.17726	1.42873	1.41938	0.23758	0.528147	0.165882	0.369822	0.354617	0.18161
OTP Hum, Gen P3 (1/2)	OTP Human Genome	D05	MRPL50	54534	169658385	NM_019051	Plate 3 Duplex 1	J-013373-19	CGUUUGGAAUCUUACGUUA	Plate 3 Duplex 2	J-013373-20	GUUACUAAGCAAUUCGGAA	Plate 3 Duplex 3	J-013373-21	CUAUAAUGUCCCUAUUCAA	Plate 3 Duplex 4	J-013373-22	CUGGAAGAUAGUCGUCUAA	Sample	6815	5805	5208	1.04163	0.936706	0.916548	0.964962	0.067158	-	294	718	684	4.31401	12.3686	13.1336	1.8875	1.47686	1.98368	1.78268	0.269178	1.49412	1.24445	1.74769	1.49542	0.251623	0.418098	0.223549	0.59066	0.410769	0.183665
OTP Hum, Gen P3 (1/2)	OTP Human Genome	E05	GORASP1	64689	29826292	NM_031899	Plate 3 Duplex 1	J-013510-05	GAUCUCUACCACAGAAUAA	Plate 3 Duplex 2	J-013510-06	GAGGACUUCUUUACGCUCA	Plate 3 Duplex 3	J-013510-07	GAACUGACCACCACAGCUG	Plate 3 Duplex 4	J-013510-08	CUGGAGGUGUUCAAUAUGA	Sample	5618	5964	5357	0.858677	0.962362	0.942771	0.92127	0.0550853	-	36	229	208	0.640797	3.8397	3.88277	0.280366	0.458475	0.586447	0.441763	0.153723	0.221934	0.386326	0.528802	0.379021	0.153564	-1.29989	-0.866092	-0.598217	-0.921399	0.354091
OTP Hum, Gen P3 (1/2)	OTP Human Genome	F05	USH2A	7399	46249407	NM_007123	Plate 3 Duplex 1	J-012381-05	UUACACAGCUUGCCCAUUA	Plate 3 Duplex 2	J-012381-06	CAAAUAGGACAGAGUUUAA	Plate 3 Duplex 3	J-012381-07	GAGCAUAACACUACAGGAA	Plate 3 Duplex 4	J-012381-08	GAUCAAUACCCAUACAGUA	Sample	6774	6103	5513	1.03536	0.984792	0.970225	0.996794	0.034188	-	229	871	551	3.38057	14.2717	9.99456	1.47909	1.70409	1.50956	1.56425	0.122061	1.17083	1.43592	1.32998	1.31224	0.133434	0.160225	0.375219	0.293449	0.276298	0.108518
OTP Hum, Gen P3 (1/2)	OTP Human Genome	G05	FAM169B	283777	110624767	NM_182562	Plate 3 Duplex 1	J-018880-18	GGAAAGUCUUGUGGUAGUA	Plate 3 Duplex 2	J-018880-19	UCAGAAGCUUACUCGUUAA	Plate 3 Duplex 3	J-018880-20	CUAGAGUACCUGAGAACGU	Plate 3 Duplex 4	J-018880-21	UGGUGGGACUUUACCGGAA	Sample	5688	5387	5365	0.869376	0.869257	0.944179	0.89427	0.0432219	-	9	122	84	0.158228	2.26471	1.5657	0.0692289	0.270415	0.236481	0.192042	0.107704	0.0548007	0.22786	0.213236	0.165299	0.0959734	-2.20278	-1.28034	-1.32936	-1.60416	0.519
OTP Hum, Gen P3 (1/2)	OTP Human Genome	H05	KRTAP5-6	440023	60099477	NM_001012416	Plate 3 Duplex 1	J-033250-17	UCAGGUGAGUCCAGCAUAU	Plate 3 Duplex 2	J-033250-18	AAUCUGAGGCUCUGACUUU	Plate 3 Duplex 3	J-033250-19	AGUUGUGUCCCCUGAAUUU	Plate 3 Duplex 4	J-033250-20	CCCAAGAAGUGACCAGUGC	Sample	6596	6380	5396	1.00816	1.02949	0.949634	0.99576	0.0413457	-	287	1067	509	4.35112	16.7241	9.43291	1.90373	1.99692	1.42473	1.77513	0.30701	1.50697	1.68267	1.25524	1.48163	0.214842	0.427388	0.548428	0.232572	0.402796	0.159358
OTP Hum, Gen P3 (1/2)	OTP Human Genome	I05	TREML1	340205	31342330	NM_178174	Plate 3 Duplex 1	J-018462-17	AGAGGAUGCUGGCGAGUAU	Plate 3 Duplex 2	J-018462-18	ACUAGAAGGUCAGGGCAUA	Plate 3 Duplex 3	J-018462-19	GUGACAUAUGCCACAGUAA	Plate 3 Duplex 4	J-018462-20	AAGAAGAGACCCAUAAGAU	Sample	6821	6491	5706	1.04255	1.0474	1.00419	1.03138	0.0236709	-	2	30	39	0.0293212	0.462178	0.683491	0.0128288	0.0551858	0.103233	0.0570826	0.0452321	0.0101551	0.0465014	0.093086	0.0499142	0.0415706	-3.00333	-2.29316	-1.8901	-2.39553	0.563631
OTP Hum, Gen P3 (1/2)	OTP Human Genome	J05	FAM160B1	57700	205277428	NM_001135051	Plate 3 Duplex 1	J-026315-18	GGUAGAAAAUGGAUUGAUA	Plate 3 Duplex 2	J-026315-19	CCAGUGACCGAUACAAAUA	Plate 3 Duplex 3	J-026315-20	GCGGUUACUUGGUUUGGAA	Plate 3 Duplex 4	J-026315-21	CGUUAGAUAUUGAAACCGU	Sample	5905	5219	4836	0.902543	0.842148	0.851081	0.865257	0.0325979	-	116	409	264	1.96444	7.83675	5.45906	0.859494	0.935737	0.824527	0.873252	0.0568672	0.680363	0.788483	0.726437	0.731761	0.0542558	-0.370669	-0.232086	-0.309604	-0.30412	0.0694543
OTP Hum, Gen P3 (1/2)	OTP Human Genome	K05	S100A12	6283	5032058	NM_005621	Plate 3 Duplex 1	J-012139-05	GCUGAAGGCUGCCCAUUAC	Plate 3 Duplex 2	J-012139-06	GGUCGACUUUCAAGAAUUC	Plate 3 Duplex 3	J-012139-07	GUAGGUAGCUCUCUGAAGG	Plate 3 Duplex 4	J-012139-08	GUCAAUAUCUUCCACCAAU	Sample	6998	6091	5606	1.0696	0.982855	0.986592	1.01302	0.0490398	-	321	811	682	4.58702	13.3147	12.1655	2.00695	1.58983	1.83746	1.81141	0.209776	1.58867	1.33964	1.65685	1.52839	0.166976	0.485002	0.30112	0.531292	0.439138	0.121747
OTP Hum, Gen P3 (1/2)	OTP Human Genome	L05	LBH	81606	13569871	NM_030915	Plate 3 Duplex 1	J-014248-09	CCACUUUGUAUGACCGUUU	Plate 3 Duplex 2	J-014248-10	GGGUGGACACUCAGCACGA	Plate 3 Duplex 3	J-014248-11	AGAAGAGAGUGAGCCGCAA	Plate 3 Duplex 4	J-014248-12	GCUUGUAAACUGCGUAACA	Sample	4267	3273	3404	0.652185	0.528137	0.599065	0.593129	0.0622363	-	334	493	421	7.82751	15.0626	12.3678	3.42475	1.79853	1.86801	2.36376	0.919494	2.71098	1.5155	1.64578	1.95742	0.655844	1.10373	0.433522	0.523884	0.687045	0.363677
OTP Hum, Gen P3 (1/2)	OTP Human Genome	M05	OTOF	9381	35493859	NM_194323	Plate 3 Duplex 1	J-011942-05	CAACAAGCGUGUCGCCUAU	Plate 3 Duplex 2	J-011942-06	UUGAUGAGCUUAAGGUAUA	Plate 3 Duplex 3	J-011942-07	CACCUCAGCUCGAGUACUA	Plate 3 Duplex 4	J-011942-08	CGUCCCUGAUCCACAAUUA	Sample	7284	6660	6252	1.11331	1.07467	1.10028	1.09609	0.0196603	-	70	421	197	0.96101	6.32132	3.15099	0.420468	0.754789	0.475921	0.550392	0.179171	0.332837	0.63601	0.42914	0.465995	0.154911	-0.987489	-0.432666	-0.778277	-0.732811	0.280192
OTP Hum, Gen P3 (1/2)	OTP Human Genome	N05	GABPB2	126626	211059426	NM_144618	Plate 3 Duplex 1	J-016074-17	GCAGAACAGUACCGUCUUA	Plate 3 Duplex 2	J-016074-18	UCGUAGAGUUACUUAUCAA	Plate 3 Duplex 3	J-016074-19	GGCCAGCCAUUUAUUGUAA	Plate 3 Duplex 4	J-016074-20	GCUUUCAGCAAAUUUGAUA	Sample	6449	6288	5582	0.98569	1.01464	0.982368	0.994234	0.0177532	-	116	717	352	1.79873	11.4027	6.30598	0.786992	1.36152	0.952445	1.03365	0.295748	0.622972	1.14726	0.839137	0.86979	0.263486	-0.451547	0.139283	-0.172341	-0.161535	0.295563
OTP Hum, Gen P3 (1/2)	OTP Human Genome	O05	LRIG1	26018	54607117	NM_015541	Plate 3 Duplex 1	J-013940-05	GAACAGGAUUCGGCUGAUA	Plate 3 Duplex 2	J-013940-06	UGUAAGAGCAUUCAAGCUA	Plate 3 Duplex 3	J-013940-07	GGCAAGGACAUCCGGUUUA	Plate 3 Duplex 4	J-013940-08	CGAGAUUUCGGGCACAAUA	Sample	6660	6660	5840	1.01794	1.07467	1.02777	1.04013	0.0303159	-	139	495	228	2.08709	7.43243	3.90411	0.913156	0.887459	0.58967	0.796762	0.179806	0.722842	0.747803	0.531708	0.667451	0.118217	-0.314255	-0.282332	-0.593389	-0.396658	0.17112
OTP Hum, Gen P3 (1/2)	OTP Human Genome	B06	OR10A3	26496	53793657	NM_001003745	Plate 3 Duplex 1	J-030029-17	GUGCAGACCACUUGGGUAU	Plate 3 Duplex 2	J-030029-18	UGAACUACCCAGUGAUUAU	Plate 3 Duplex 3	J-030029-19	GUGGUGACCCUGAUGGGAA	Plate 3 Duplex 4	J-030029-20	GGGUUUUCCUAGUUAUUUA	Sample	6685	6431	5371	1.02176	1.03772	0.945235	1.00157	0.0494372	-	220	612	414	3.29095	9.5164	7.70806	1.43988	1.13629	1.16421	1.24679	0.167797	1.17568	0.931313	1.02571	1.04424	0.123234	0.164497	-0.0706557	0.0254512	0.0397643	0.118228
OTP Hum, Gen P3 (1/2)	OTP Human Genome	C06	C6orf192	116843	66933002	NM_052831	Plate 3 Duplex 1	J-013459-17	GCACAGAGGAGGAACGAAC	Plate 3 Duplex 2	J-013459-18	CUGGAAACUGAUCGCUUUA	Plate 3 Duplex 3	J-013459-19	CUAAUGAAACCUAGUCCGA	Plate 3 Duplex 4	J-013459-20	AGCAAUACAAUUAUCGGUA	Sample	3596	3473	3551	0.549626	0.56041	0.624935	0.578324	0.0407252	-	81	215	193	2.2525	6.19061	5.43509	0.98553	0.739182	0.820907	0.84854	0.125477	0.804701	0.605838	0.740215	0.716918	0.101458	-0.212631	-0.476847	-0.291944	-0.327141	0.135579
OTP Hum, Gen P3 (1/2)	OTP Human Genome	D06	RBM12	10137	33469953	NM_152838	Plate 3 Duplex 1	J-010094-05	GAUCAUGUAGGUCGAAAUA	Plate 3 Duplex 2	J-010094-06	GGAAUGGAUUGGUUAAGUU	Plate 3 Duplex 3	J-010094-07	GAAAGCAACUGGCGAAGGC	Plate 3 Duplex 4	J-010094-08	UCUGAACGCUUACACCGUA	Sample	6266	6180	5302	0.95772	0.997217	0.933091	0.962676	0.0323486	-	348	1104	770	5.55378	17.8641	14.5228	2.42993	2.13304	2.1935	2.25216	0.156896	1.98407	1.74825	1.93255	1.88829	0.123986	0.734315	0.591015	0.704219	0.676517	0.0755599
OTP Hum, Gen P3 (1/2)	OTP Human Genome	E06	ANKRD27	84079	14149802	NM_032139	Plate 3 Duplex 1	J-014788-09	UGAUAAAGAUACCGUCCAA	Plate 3 Duplex 2	J-014788-10	GCCUAGAGCUACACGUAUA	Plate 3 Duplex 3	J-014788-11	CCACAUAGACUCAGCGAAU	Plate 3 Duplex 4	J-014788-12	AGGUACAGAUAUUCGGUUA	Sample	6849	6137	5779	1.04683	0.990278	1.01704	1.01805	0.0282883	-	233	528	307	3.40196	8.60355	5.31234	1.48845	1.0273	0.802367	1.10604	0.349752	1.21534	0.841978	0.723498	0.926939	0.256692	0.198877	-0.169077	-0.313405	-0.0945348	0.264151
OTP Hum, Gen P3 (1/2)	OTP Human Genome	F06	OR10T2	128360	52218845	NM_001004475	Plate 3 Duplex 1	J-022358-18	UGACAAUCCUGGUGGCCAA	Plate 3 Duplex 2	J-022358-19	UCAUUGCUGUGAUGGGAUA	Plate 3 Duplex 3	J-022358-20	CAACAGGGUUAACCACUAU	Plate 3 Duplex 4	J-022358-21	GCUUCAUAGUUAACACCAU	Sample	6654	6842	5235	1.01702	1.10404	0.9213	1.01412	0.0914036	-	419	935	609	6.29696	13.6656	11.6332	2.75509	1.63172	1.75706	2.04796	0.615592	2.24957	1.33737	1.54803	1.71166	0.477608	0.880172	0.299322	0.456651	0.545382	0.300419
OTP Hum, Gen P3 (1/2)	OTP Human Genome	G06	DEPDC4	120863	90855782	NM_152317	Plate 3 Duplex 1	J-016039-18	AGAAGAAUUACGACGGCUA	Plate 3 Duplex 2	J-016039-19	GAACUUAUUCCAAGCUUAU	Plate 3 Duplex 3	J-016039-20	GGCAUCAUUUACAGACAUA	Plate 3 Duplex 4	J-016039-21	GCAAUAAAUCAUCUUACGA	Sample	5648	5998	4856	0.863262	0.967849	0.8546	0.895237	0.0630324	-	122	554	264	2.16006	9.23641	5.43657	0.945082	1.10286	0.821131	0.956358	0.141203	0.771675	0.903912	0.740418	0.805335	0.0867892	-0.252589	-0.10001	-0.291687	-0.214762	0.101283
OTP Hum, Gen P3 (1/2)	OTP Human Genome	H06	LZTFL1	54585	56676319	NM_020347	Plate 3 Duplex 1	J-031982-05	GCAAACAGCAGCUUAUCGA	Plate 3 Duplex 2	J-031982-06	GCUGAGAAGUGGUAUCUUA	Plate 3 Duplex 3	J-031982-07	GGAAAAGACUGGCACAAUA	Plate 3 Duplex 4	J-031982-08	UAUAAAGGCCCAAGACUUA	Sample	6600	6640	6034	1.00877	1.07144	1.06191	1.04738	0.0337718	-	127	672	435	1.92424	10.1205	7.20915	0.841907	1.20842	1.08886	1.0464	0.186911	0.687431	0.990431	0.959321	0.879061	0.166684	-0.361092	-0.00960625	-0.0413573	-0.137352	0.194414
OTP Hum, Gen P3 (1/2)	OTP Human Genome	I06	HOXC12	3228	27804314	NM_173860	Plate 3 Duplex 1	J-017677-17	UGGAGGACGGCAAGGGUUA	Plate 3 Duplex 2	J-017677-18	GCGAGUUUCUGGUCAACGA	Plate 3 Duplex 3	J-017677-19	UCUCAGACCGCUUGAAUCU	Plate 3 Duplex 4	J-017677-20	CGAGCAUAAUCUCCUGAAU	Sample	7467	6359	5276	1.14129	1.0261	0.928516	1.03197	0.106506	-	341	601	404	4.56676	9.45117	7.65732	1.99808	1.1285	1.15655	1.42771	0.494153	1.63146	0.924929	1.04286	1.19975	0.378494	0.514237	-0.0774322	0.0421484	0.159651	0.312847
OTP Hum, Gen P3 (1/2)	OTP Human Genome	J06	PDLIM3	27295	7656882	NM_014476	Plate 3 Duplex 1	J-020229-05	CUUAUGGUCUCCACAAGUA	Plate 3 Duplex 2	J-020229-06	GAGCUCCGGUGACGAAAGU	Plate 3 Duplex 3	J-020229-07	CGGCUAAGCUGGCCCCUAA	Plate 3 Duplex 4	J-020229-08	CAAAUGUGGGAGUGGCAUA	Sample	5294	5325	4350	0.809155	0.859252	0.76555	0.811319	0.0468884	-	8	182	83	0.151114	3.41784	1.90805	0.0661166	0.408103	0.288188	0.254136	0.173517	0.0539852	0.334483	0.253904	0.214124	0.144418	-2.21115	-0.983526	-1.19895	-1.46454	0.655493
OTP Hum, Gen P3 (1/2)	OTP Human Genome	K06	MKI67IP	84365	37059742	NM_032390	Plate 3 Duplex 1	J-016687-05	GAAACGGUAUAAUCGGAAU	Plate 3 Duplex 2	J-016687-06	CCACCUACCUAACCUACUU	Plate 3 Duplex 3	J-016687-07	GCAGCCAUCAUAUCAAUCA	Plate 3 Duplex 4	J-016687-08	GAUGGAGGAGCGAUUUAAA	Sample	3490	4204	2440	0.533425	0.678365	0.429412	0.547068	0.125036	-	185	563	195	5.30086	13.392	7.9918	2.31927	1.59905	1.20707	1.70846	0.564114	1.89372	1.3106	1.08842	1.43091	0.415913	0.681108	0.277931	0.0854485	0.348163	0.303977
OTP Hum, Gen P3 (1/2)	OTP Human Genome	L06	RAPGEFL1	51195	7705938	NM_016339	Plate 3 Duplex 1	J-009710-05	GAUCUAUACCUGCUAAUUA	Plate 3 Duplex 2	J-009710-06	GAGAUCUUCUGCCGUGUAU	Plate 3 Duplex 3	J-009710-07	CCUGACCACUCUUAUGUGA	Plate 3 Duplex 4	J-009710-08	GUAAGACCCUUGUAGAUGG	Sample	6506	6015	5094	0.994402	0.970592	0.896486	0.953827	0.0510657	-	107	327	320	1.64464	5.43641	6.2819	0.719572	0.649127	0.948808	0.772502	0.156695	0.587542	0.532029	0.835932	0.651834	0.161832	-0.504503	-0.592858	-0.176034	-0.424465	0.219636
OTP Hum, Gen P3 (1/2)	OTP Human Genome	M06	VPREB1	7441	18379350	NM_007128	Plate 3 Duplex 1	J-012384-05	AGGACGAGGCUAUGUAUUA	Plate 3 Duplex 2	J-012384-06	UCGCUUCUCUGGAUCCAAA	Plate 3 Duplex 3	J-012384-07	GAAGAAAUGGAACCCACUG	Plate 3 Duplex 4	J-012384-08	UGUACAGCGUCUACUGGUA	Sample	6242	5113	4962	0.954051	0.825043	0.873255	0.884117	0.0651862	-	210	483	251	3.36431	9.44651	5.05844	1.47197	1.12795	0.764019	1.12131	0.354024	1.20189	0.924473	0.688919	0.938427	0.25677	0.187319	-0.077918	-0.359084	-0.0832279	0.27324
OTP Hum, Gen P3 (1/2)	OTP Human Genome	N06	MFI2	4241	16933548	NM_033316	Plate 3 Duplex 1	J-012177-05	GGUGAUGGGCUGCGAUGUA	Plate 3 Duplex 2	J-012177-06	GGGCGAAGUGUACGAUCAA	Plate 3 Duplex 3	J-012177-07	GGGCAGGAGAGACCAGUUA	Plate 3 Duplex 4	J-012177-08	GCACGGUACUGGAGAACAC	Sample	7177	6582	6934	1.09696	1.06208	1.2203	1.12645	0.0831304	-	90	315	352	1.25401	4.78578	5.07643	0.548661	0.571439	0.766736	0.628946	0.119872	0.44799	0.468355	0.675521	0.530622	0.125899	-0.741823	-0.703794	-0.377278	-0.607632	0.200396
OTP Hum, Gen P3 (1/2)	OTP Human Genome	O06	ZNF266	10781	37622342	NM_198058	Plate 3 Duplex 1	J-021434-17	CAAAUGAGGUUGUUGGGUU	Plate 3 Duplex 2	J-021434-18	GGAUUUAGAUAUUCUGCAU	Plate 3 Duplex 3	J-021434-19	GCACAGGAGAGAAAGCUUU	Plate 3 Duplex 4	J-021434-20	GGGAUUCAAAUGAUAGGAA	Sample	7601	7203	6375	1.16177	1.16229	1.12193	1.14866	0.0231537	-	143	554	344	1.88133	7.69124	5.39608	0.823133	0.918362	0.815015	0.85217	0.0574677	0.672101	0.752695	0.734903	0.7199	0.0423402	-0.381969	-0.276175	-0.298722	-0.318955	0.0557238
OTP Hum, Gen P3 (1/2)	OTP Human Genome	B07	YTHDF1	54915	209413767	NM_017798	Plate 3 Duplex 1	J-018095-18	AGUACAAAAUGGUUCGUUA	Plate 3 Duplex 2	J-018095-19	CCUAGAGAGCAGACGCUUU	Plate 3 Duplex 3	J-018095-20	GGCUGGAGAAUAACGACAA	Plate 3 Duplex 4	J-018095-21	AAGGAACGGCAGAGUCGAA	Sample	7387	6907	6560	1.12906	1.11453	1.15448	1.13269	0.0202253	-	195	591	615	2.63977	8.55654	9.375	1.15497	1.02168	1.41598	1.19755	0.200569	0.973409	0.911283	1.30631	1.06367	0.212416	-0.0268789	-0.0920436	0.274473	0.05185	0.195531
OTP Hum, Gen P3 (1/2)	OTP Human Genome	C07	MRPL34	64981	169636423	NM_023937	Plate 3 Duplex 1	J-012885-17	GAUCUCAGGCAUCGGAUUA	Plate 3 Duplex 2	J-012885-18	AUGAGUAUCAGCCGAGCAA	Plate 3 Duplex 3	J-012885-19	ACAAAGAACAUCCGUGUAC	Plate 3 Duplex 4	J-012885-20	CAUUGAGGAUCGCGACGCA	Sample	5399	4994	3667	0.825204	0.805841	0.64535	0.758798	0.098725	-	59	339	131	1.09279	6.78815	3.5724	0.478127	0.810529	0.53957	0.609409	0.176864	0.402965	0.722947	0.509708	0.545207	0.162918	-0.831081	-0.314118	-0.630474	-0.591891	0.260632
OTP Hum, Gen P3 (1/2)	OTP Human Genome	D07	RALGDS	5900	47834321	NM_006266	Plate 3 Duplex 1	J-005193-05	GAACUUCUCGUCACUGUAU	Plate 3 Duplex 2	J-005193-06	GGAUCCAGCUCCCUCACAA	Plate 3 Duplex 3	J-005193-07	GCUACAACCUGUCGUGCGA	Plate 3 Duplex 4	J-005193-08	GAAGACGUUUCCAGGGACA	Sample	7408	7048	6285	1.13227	1.13728	1.10609	1.12521	0.0167497	-	490	1271	1020	6.61447	18.0335	16.2291	2.89401	2.15326	2.45122	2.4995	0.372724	2.43907	1.92059	2.26136	2.207	0.263476	0.976057	0.697142	0.886319	0.853173	0.142381
OTP Hum, Gen P3 (1/2)	OTP Human Genome	E07	RPL34	6164	78190463	NM_000995	Plate 3 Duplex 1	J-013545-17	UGUAUGAAUGGAAGGGAAA	Plate 3 Duplex 2	J-013545-18	CUAGAUACUACUCAAGUUA	Plate 3 Duplex 3	J-013545-19	GUUAAAUACUACCAGCACA	Plate 3 Duplex 4	J-013545-20	UGAGAUUGUUAUGGUGAGA	Sample	5224	5387	4484	0.798456	0.869257	0.789133	0.818949	0.0438167	-	149	495	359	2.85222	9.18879	8.00624	1.24792	1.09717	1.20925	1.18478	0.0782957	1.05175	0.978619	1.14233	1.05756	0.0820082	0.0507091	-0.0215662	0.134853	0.0546653	0.0782845
OTP Hum, Gen P3 (1/2)	OTP Human Genome	F07	FAM117B	150864	67190501	NM_173511	Plate 3 Duplex 1	J-018538-05	CGGAUGACCUGCUUGUUGA	Plate 3 Duplex 2	J-018538-06	CAACUUAUACCGCAAGAUA	Plate 3 Duplex 3	J-018538-07	GGAAUAGCGUGGAAGGAUU	Plate 3 Duplex 4	J-018538-08	GUGCAUGGGCUGAAGAAUA	Sample	6194	6547	5970	0.946715	1.05644	1.05065	1.01793	0.0617456	-	134	415	316	2.16338	6.33878	5.29313	0.946538	0.756874	0.799466	0.834293	0.099513	0.797742	0.675089	0.737542	0.736791	0.0613296	-0.22094	-0.377869	-0.29535	-0.298053	0.0784993
OTP Hum, Gen P3 (1/2)	OTP Human Genome	G07	ACTR5	79913	31542679	NM_024855	Plate 3 Duplex 1	J-018395-09	CCACUGUAUUCACGGCAAA	Plate 3 Duplex 2	J-018395-10	GCUACAUCGCUGAGGAUUA	Plate 3 Duplex 3	J-018395-11	CUCGAUGUGCAGUGGGCUA	Plate 3 Duplex 4	J-018395-12	GCGUCUGGACCGACUGCUA	Sample	5541	6323	4664	0.846908	1.02029	0.820811	0.896003	0.108425	-	112	602	314	2.0213	9.5208	6.73242	0.884371	1.13682	1.01685	1.01268	0.126275	0.745347	1.01398	0.960577	0.906634	0.142208	-0.285434	0.013901	-0.0400596	-0.103864	0.159542
OTP Hum, Gen P3 (1/2)	OTP Human Genome	H07	PCNP	57092	9966826	NM_020357	Plate 3 Duplex 1	J-020263-12	GGAAGGCGGGAGACGAGAA	Plate 3 Duplex 2	J-020263-17	GAACUUAACUAUCGGCUUU	Plate 3 Duplex 3	J-020263-18	CCGUGGAUACAGACGCUUA	Plate 3 Duplex 4	J-020263-19	AUAGGUAGUCAGACGACAA	Sample	7168	6612	5901	1.09558	1.06692	1.03851	1.06701	0.0285382	-	105	259	259	1.46484	3.91712	4.38909	0.640908	0.467718	0.66292	0.590516	0.106914	0.540157	0.417179	0.611573	0.52297	0.09833	-0.579474	-0.802077	-0.468316	-0.616622	0.169953
OTP Hum, Gen P3 (1/2)	OTP Human Genome	I07	ADNP	23394	31563502	NM_181442	Plate 3 Duplex 1	J-012857-09	CGAAGACCAUGAACGUAUA	Plate 3 Duplex 2	J-012857-10	GGACAAUACCUGCGAAAUG	Plate 3 Duplex 3	J-012857-11	GGAAGAAGUGUGUCCGUGA	Plate 3 Duplex 4	J-012857-12	GGACCCAUCACUUACGAAA	Sample	7011	6168	6099	1.07159	0.99528	1.07335	1.04674	0.044575	-	464	755	934	6.61817	12.2406	15.314	2.89563	1.46157	2.313	2.2234	0.721214	2.44043	1.30364	2.18499	1.97635	0.596423	0.976726	0.272318	0.846014	0.698353	0.374701
OTP Hum, Gen P3 (1/2)	OTP Human Genome	J07	EDN3	1908	46370058	NM_000114	Plate 3 Duplex 1	J-011024-05	GAUCAACACUCCCGAACAG	Plate 3 Duplex 2	J-011024-06	GAAGUCAAGGACCAACAAA	Plate 3 Duplex 3	J-011024-07	AUAGAGAGGUAGAUAGGUA	Plate 3 Duplex 4	J-011024-08	GUAUAAAAGUGAUGACCUA	Sample	6484	6998	5722	0.99104	1.12921	1.00701	1.04242	0.0755866	-	89	555	352	1.37261	7.93084	6.1517	0.600553	0.946971	0.929142	0.825555	0.195061	0.506146	0.844646	0.857173	0.735988	0.199148	-0.636599	-0.166019	-0.151764	-0.318127	0.275896
OTP Hum, Gen P3 (1/2)	OTP Human Genome	K07	HSPB2	3316	32306514	NM_001541	Plate 3 Duplex 1	J-008852-05	AGGGCAAGUUCCAGGCAUU	Plate 3 Duplex 2	J-008852-06	CCACCGCCGAGUACGAAUU	Plate 3 Duplex 3	J-008852-07	UGAGCAGCGCUUCGGAGAA	Plate 3 Duplex 4	J-008852-08	GCUCAGUGCCACAUGCCCA	Sample	6828	6765	6120	1.04362	1.09161	1.07705	1.07076	0.0246081	-	324	876	607	4.74517	12.949	9.9183	2.07614	1.54616	1.49804	1.70678	0.320776	1.74977	1.37909	1.41514	1.51466	0.204402	0.591985	0.331978	0.359567	0.427843	0.142819
OTP Hum, Gen P3 (1/2)	OTP Human Genome	L07	ARHGAP25	9938	55770896	NM_014882	Plate 3 Duplex 1	J-021175-09	AAGCAGAGGUCCAUCGUGA	Plate 3 Duplex 2	J-021175-10	GGAAAAUGCAAUCUCGUAA	Plate 3 Duplex 3	J-021175-11	GGACUUCCACCUACGAUAA	Plate 3 Duplex 4	J-021175-12	CCACUGAAGACCUCCGAAU	Sample	6460	5609	6246	0.987371	0.905079	1.09922	0.997225	0.0974472	-	67	210	251	1.03715	3.74398	4.01857	0.453782	0.447045	0.606958	0.502595	0.090444	0.382447	0.39874	0.559945	0.447044	0.0981143	-0.874428	-0.839861	-0.547549	-0.753946	0.179578
OTP Hum, Gen P3 (1/2)	OTP Human Genome	M07	ZNF624	57547	172072607	NM_020787	Plate 3 Duplex 1	J-023051-17	AGGAGUAGUUCGAGCCUUA	Plate 3 Duplex 2	J-023051-18	GCAAUGAACCUGUAAUAUU	Plate 3 Duplex 3	J-023051-19	GGAAUCUGUCCGUUAGAAA	Plate 3 Duplex 4	J-023051-20	GGUUAGAUAAAUUGUGACA	Sample	6593	6210	5876	1.0077	1.00206	1.03411	1.01462	0.0171103	-	136	555	294	2.06279	8.9372	5.0034	0.902527	1.06713	0.755706	0.908456	0.155799	0.760649	0.951824	0.713882	0.808785	0.126063	-0.266233	-0.0491317	-0.325929	-0.213764	0.145667
OTP Hum, Gen P3 (1/2)	OTP Human Genome	N07	CYP3A43	64816	17738315	NM_057096	Plate 3 Duplex 1	J-009273-18	GGGUAGAGUAUUACACGUU	Plate 3 Duplex 2	J-009273-19	UGUUAGUAGAGUUACGAGA	Plate 3 Duplex 3	J-009273-20	GGAGGAGAUUGACGCAGUU	Plate 3 Duplex 4	J-009273-21	AAACAAAAGCAUCGAGUAG	Sample	4024	3662	2935	0.615044	0.590907	0.516526	0.574159	0.0513496	-	24	95	64	0.596421	2.59421	2.18058	0.26095	0.309758	0.329351	0.30002	0.0352249	0.219929	0.276287	0.303841	0.266685	0.042772	-1.3066	-1.13418	-1.05997	-1.16692	0.126531
OTP Hum, Gen P3 (1/2)	OTP Human Genome	O07	PER3	8863	8567387	NM_016831	Plate 3 Duplex 1	J-011545-09	CGGCAUAAAGUUCGAACGA	Plate 3 Duplex 2	J-011545-10	CGGAAGAAUUUAAACACGU	Plate 3 Duplex 3	J-011545-11	CCAAAGAGCUGCACGGUAU	Plate 3 Duplex 4	J-011545-12	AAGGGAAGCACAAGCGGAA	Sample	6652	5940	5331	1.01672	0.95849	0.938195	0.971134	0.0407596	-	33	207	66	0.496091	3.48485	1.23804	0.217053	0.416104	0.186992	0.273383	0.12451	0.182932	0.371141	0.176643	0.243572	0.110523	-1.44018	-0.899112	-1.465	-1.2681	0.319792
OTP Hum, Gen P3 (1/2)	OTP Human Genome	B08	ZNF593	51042	154937326	NM_015871	Plate 3 Duplex 1	J-017089-17	GAUGCAGGGCAGAGGAAUU	Plate 3 Duplex 2	J-017089-18	CGGACUUGGAUGAGAUUCA	Plate 3 Duplex 3	J-017089-19	GCGAGGUACUUCAUCGAUU	Plate 3 Duplex 4	J-017089-20	ACCCAAACGCCGAGUUCGA	Sample	5894	5849	5455	0.900862	0.943806	0.960018	0.934895	0.0305681	-	19	160	224	0.322362	2.73551	4.10632	0.141042	0.32663	0.620212	0.362628	0.241605	0.122915	0.28303	0.572173	0.326039	0.227696	-1.71231	-1.11549	-0.528271	-1.11869	0.592025
OTP Hum, Gen P3 (1/2)	OTP Human Genome	C08	RBBP5	5929	53759147	NM_005057	Plate 3 Duplex 1	J-012008-05	UAACACGGCAGAUCGAAUA	Plate 3 Duplex 2	J-012008-06	UAUAGAACUUCAAGGAGUA	Plate 3 Duplex 3	J-012008-07	GCAAUACCACAGCCAUUAA	Plate 3 Duplex 4	J-012008-08	GAUGGAACUUUGGAUUGUA	Sample	6839	5583	4763	1.0453	0.900883	0.838234	0.928139	0.106189	-	231	668	372	3.37769	11.9649	7.8102	1.47783	1.42865	1.17964	1.36204	0.159865	1.2879	1.23795	1.11435	1.2134	0.0893381	0.259522	0.21808	0.109457	0.195686	0.0774985
OTP Hum, Gen P3 (1/2)	OTP Human Genome	D08	TMEM17	200728	38093646	NM_198276	Plate 3 Duplex 1	J-022701-09	CCAAUGAGGGUCCGGAAAA	Plate 3 Duplex 2	J-022701-10	AUCCAGUGUUGUUGAGUGA	Plate 3 Duplex 3	J-022701-11	UAACCUUAAUUGAAGCCAU	Plate 3 Duplex 4	J-022701-12	ACAGAUCAUUCUAGAGACU	Sample	6219	5820	4839	0.950536	0.939126	0.851609	0.913757	0.0541235	-	66	261	249	1.06126	4.48454	5.14569	0.464331	0.53547	0.777197	0.592333	0.164001	0.404655	0.463994	0.716997	0.528549	0.165876	-0.827589	-0.711825	-0.321857	-0.620424	0.264966
OTP Hum, Gen P3 (1/2)	OTP Human Genome	E08	C4orf43	55319	8922922	NM_018352	Plate 3 Duplex 1	J-021233-09	GAGAGUUUCAUUUGCGUUU	Plate 3 Duplex 2	J-021233-10	GAAAGGUACUUAAAUCGAU	Plate 3 Duplex 3	J-021233-11	AUGAAAAGGCCUUGCGUCU	Plate 3 Duplex 4	J-021233-12	GACAGCAGUUUGAGGGAUA	Sample	5737	6235	6368	0.876865	1.00609	1.1207	1.00122	0.121988	-	131	436	501	2.28342	6.99278	7.86746	0.999059	0.834964	1.18829	1.00744	0.176811	0.87066	0.723511	1.12252	0.905565	0.201784	-0.136604	-0.313388	0.116926	-0.111022	0.216295
OTP Hum, Gen P3 (1/2)	OTP Human Genome	F08	CTAGE1	64693	90819228	NM_172241	Plate 3 Duplex 1	J-013844-15	GCGAAAAGCUGAACAGGUU	Plate 3 Duplex 2	J-013844-16	AUGUAACGGAUGAUGAUAA	Plate 3 Duplex 3	J-013844-17	GAAUAGGCCUGAAUGAGAU	Plate 3 Duplex 4	J-013844-18	CCAUCAGGGUUGAGUCCGA	Sample	5950	6255	5560	0.909421	1.00932	0.978496	0.965745	0.051155	-	50	265	174	0.840336	4.23661	3.1295	0.367669	0.505867	0.472674	0.448737	0.0721413	0.320417	0.438342	0.436062	0.398274	0.0674359	-1.01789	-0.760324	-0.764744	-0.847653	0.147448
OTP Hum, Gen P3 (1/2)	OTP Human Genome	G08	SNX26	115703	23510412	NM_052948	Plate 3 Duplex 1	J-009225-09	CCCAUGUGAUCAAACGGUA	Plate 3 Duplex 2	J-009225-10	GGUGUUUGGCUGCGAUCUU	Plate 3 Duplex 3	J-009225-11	CCGCAUGGCGAGACACAGU	Plate 3 Duplex 4	J-009225-12	CGGCAUGCUUGGCCAAUCA	Sample	6740	5775	5222	1.03017	0.931865	0.919012	0.960348	0.0608058	-	264	585	333	3.91691	10.1299	6.37687	1.71375	1.20954	0.963151	1.29548	0.38261	1.4935	1.04809	0.909847	1.15048	0.305002	0.417653	0.0471911	-0.0935914	0.123751	0.264081
OTP Hum, Gen P3 (1/2)	OTP Human Genome	H08	LRRIQ1	84125	50083284	NM_032165	Plate 3 Duplex 1	J-032523-09	GCAUUAAAGAAGAGCGGAU	Plate 3 Duplex 2	J-032523-10	CCUUCGACGCUGUGGAUUA	Plate 3 Duplex 3	J-032523-11	CGAUGUGGCCCUUGGGAUA	Plate 3 Duplex 4	J-032523-12	GAAUAGUGGCAUUGUGAUU	Sample	6509	6612	5910	0.994861	1.06692	1.04009	1.03396	0.0364215	-	95	478	250	1.45952	7.22928	4.23012	0.638578	0.863202	0.63891	0.713563	0.129591	0.556508	0.74798	0.589422	0.631303	0.102376	-0.553029	-0.282108	-0.501629	-0.445589	0.143892
OTP Hum, Gen P3 (1/2)	OTP Human Genome	I08	CALHM1	255022	47777332	NM_001001412	Plate 3 Duplex 1	J-032306-09	GGGCAAGCGUGUCGUAGGU	Plate 3 Duplex 2	J-032306-10	GCACAAAUGCAAACCGCCU	Plate 3 Duplex 3	J-032306-11	CCUUAAUACCCACGUCACA	Plate 3 Duplex 4	J-032306-12	GAGAGGUGGCCGUGCGUUA	Sample	5898	5346	4737	0.901473	0.862641	0.833658	0.865924	0.0340266	-	56	245	150	0.949474	4.58287	3.16656	0.41542	0.547211	0.478272	0.480301	0.0659187	0.362031	0.474168	0.451803	0.429334	0.0593493	-0.919447	-0.693183	-0.7346	-0.78241	0.120471
OTP Hum, Gen P3 (1/2)	OTP Human Genome	J08	ANKRD9	122416	50355986	NM_152326	Plate 3 Duplex 1	J-015551-09	CAGAAGCAGUGCCGCAAGU	Plate 3 Duplex 2	J-015551-10	GCGCAUUACCUGCUGGCCA	Plate 3 Duplex 3	J-015551-11	CACCCUAGGCGCUGGAUUU	Plate 3 Duplex 4	J-015551-12	CGUUGGACCUCACUGGCAA	Sample	4606	4182	4104	0.703999	0.674815	0.722257	0.700357	0.0239295	-	242	429	535	5.25402	10.2582	13.0361	2.29877	1.22487	1.96895	1.83086	0.550105	2.00333	1.06137	1.81644	1.62705	0.498722	0.745405	0.0599197	0.633964	0.479763	0.36784
OTP Hum, Gen P3 (1/2)	OTP Human Genome	K08	KIAA1967	57805	40548407	NM_199205	Plate 3 Duplex 1	J-010427-05	CUACUGAGCCUUCCUGAAA	Plate 3 Duplex 2	J-010427-06	CAGCGGGUCUUCACUGGUA	Plate 3 Duplex 3	J-010427-07	GAGGAAUUGUAUCGUUGUU	Plate 3 Duplex 4	J-010427-08	GCUUAUAGUUCGAAGGUAC	Sample	4748	4625	4117	0.725703	0.746299	0.724545	0.732182	0.0122391	-	216	439	388	4.54928	9.49189	9.42434	1.99043	1.13337	1.42344	1.51575	0.435926	1.73462	0.982082	1.34466	1.35379	0.376353	0.582272	-0.0180481	0.305086	0.28977	0.300453
OTP Hum, Gen P3 (1/2)	OTP Human Genome	L08	KIAA0907	22889	55741674	NM_014949	Plate 3 Duplex 1	J-020370-09	CCAACACAAUACCCGAUAA	Plate 3 Duplex 2	J-020370-10	CGAGGGAGGUUCAUGACAA	Plate 3 Duplex 3	J-020370-11	CUACGGAGUACCAAGCAUA	Plate 3 Duplex 4	J-020370-12	CCGAGAAGCUUUUGAACCU	Sample	6763	5972	5455	1.03368	0.963653	0.960018	0.985785	0.041521	-	146	353	423	2.15881	5.91092	7.75435	0.944535	0.705785	1.1712	0.940508	0.232736	0.823143	0.611575	1.08049	0.838402	0.234828	-0.190886	-0.468312	0.0780142	-0.193728	0.273174
OTP Hum, Gen P3 (1/2)	OTP Human Genome	M08	EMP1	2012	4503558	NM_001423	Plate 3 Duplex 1	J-010507-05	AAAUAAGGCCGGACGAGUU	Plate 3 Duplex 2	J-010507-06	CCACAUCGCUACUGUUAUU	Plate 3 Duplex 3	J-010507-07	UACGGUAGAUGCAUCAGUA	Plate 3 Duplex 4	J-010507-08	CAUCUACACUAGUCAUUAU	Sample	6395	5669	5643	0.977436	0.914761	0.993103	0.961767	0.0414554	-	195	617	428	3.04926	10.8838	7.58462	1.33413	1.29956	1.14557	1.25975	0.100387	1.16267	1.12609	1.08217	1.12364	0.0403059	0.153013	0.120174	0.0795937	0.117593	0.0367774
OTP Hum, Gen P3 (1/2)	OTP Human Genome	N08	TMEFF1	8577	29568104	NM_003692	Plate 3 Duplex 1	J-018025-09	AAACAAUAGAGGACGUCGA	Plate 3 Duplex 2	J-018025-10	CGAGAAGCAUCUUGUAUAA	Plate 3 Duplex 3	J-018025-11	CAAGCAUGAACUAAAGGUA	Plate 3 Duplex 4	J-018025-12	CAUCAACUGCUCAGAAUUA	Sample	6325	5998	5442	0.966737	0.967849	0.95773	0.964105	0.00554923	-	36	327	223	0.56917	5.45182	4.09776	0.249027	0.650967	0.618919	0.506304	0.223384	0.217022	0.564074	0.570979	0.450692	0.202393	-1.31641	-0.541002	-0.530139	-0.795852	0.450853
OTP Hum, Gen P3 (1/2)	OTP Human Genome	O08	WNT3	7473	21536426	NM_030753	Plate 3 Duplex 1	J-009712-05	GCAAUUACAUCGAGAUCAU	Plate 3 Duplex 2	J-009712-06	GCUGUGACUCGCAUCAUAA	Plate 3 Duplex 3	J-009712-07	GAACUGCACCACCAUAGAU	Plate 3 Duplex 4	J-009712-08	GGACCGGACUUGCAAUGUC	Sample	5590	5295	4199	0.854397	0.854411	0.738976	0.815928	0.0666425	-	182	582	244	3.25581	10.9915	5.81091	1.42451	1.31243	0.87767	1.20487	0.288849	1.24143	1.13724	0.829097	1.06925	0.214408	0.221007	0.130272	-0.18395	0.0557765	0.212508
OTP Hum, Gen P3 (1/2)	OTP Human Genome	B09	CCL28	56477	22538810	NM_148672	Plate 3 Duplex 1	J-007840-05	CGAAACAUACGGCCAUAAA	Plate 3 Duplex 2	J-007840-06	GCACAACCAUACUGUUAAG	Plate 3 Duplex 3	J-007840-07	GGAGGUUUCACAUCAUAUU	Plate 3 Duplex 4	J-007840-08	GCAGAGAGGACUCGCCAUC	Sample	7176	6190	6127	1.09681	0.99883	1.07828	1.05797	0.0520502	-	95	375	205	1.32386	6.05816	3.34585	0.579223	0.723366	0.505351	0.602647	0.110879	0.522932	0.685112	0.489381	0.565808	0.104673	-0.608034	-0.364225	-0.665894	-0.546051	0.160101
OTP Hum, Gen P3 (1/2)	OTP Human Genome	C09	NUP88	4927	24497452	NM_002532	Plate 3 Duplex 1	J-017547-09	GGAAAUGGCUGAGCGUUUA	Plate 3 Duplex 2	J-017547-10	CAAUAAAGGAAGGGCGUAU	Plate 3 Duplex 3	J-017547-11	GAACACAUCCUUUGUACGA	Plate 3 Duplex 4	J-017547-12	UCUGAUAGUGAGCGAGACA	Sample	5498	5956	4833	0.840335	0.961071	0.850553	0.883987	0.0669527	-	291	683	524	5.29283	11.4674	10.8421	2.31576	1.36925	1.63758	1.7742	0.487817	2.0907	1.29684	1.62312	1.67022	0.399021	0.794666	0.266807	0.508583	0.523352	0.264239
OTP Hum, Gen P3 (1/2)	OTP Human Genome	D09	GAGE2C	2574	98985825	NM_001472	Plate 3 Duplex 1	J-011274-09	AGAUCGACCUAUCGGCCUA	Plate 3 Duplex 2	J-011274-10	AGGAGAUGGACCCGCCAAA	Plate 3 Duplex 3	J-011274-11	AGACUGGGUGUGAGUGUGA	Plate 3 Duplex 4	J-011274-12	GAUGAAGUGGAACCAGCAA	Sample	5661	5585	5417	0.865249	0.901206	0.95333	0.906595	0.0442871	-	91	443	367	1.60749	7.93196	6.77497	0.70332	0.947105	1.02328	0.891235	0.167137	0.634968	0.897019	0.990943	0.840977	0.184486	-0.434163	-0.107506	-0.00908998	-0.183586	0.222515
OTP Hum, Gen P3 (1/2)	OTP Human Genome	E09	GHITM	27069	7657479	NM_014394	Plate 3 Duplex 1	J-020534-09	GGGCCUGGGUCUCGUCUUU	Plate 3 Duplex 2	J-020534-10	AAGAAUUCCAUCACGAAGA	Plate 3 Duplex 3	J-020534-11	UGACAAUUGGUGUGACCUU	Plate 3 Duplex 4	J-020534-12	AGUAAGAAACAUCUGGGUA	Sample	6519	5901	6380	0.996389	0.952197	1.12281	1.0238	0.088546	-	178	505	371	2.73048	8.55787	5.81505	1.19466	1.02184	0.878295	1.0316	0.158407	1.07856	0.967803	0.870539	0.972299	0.104082	0.0761983	-0.0326201	-0.136739	-0.0310534	0.106477
OTP Hum, Gen P3 (1/2)	OTP Human Genome	F09	MKLN1	4289	46094063	NM_013255	Plate 3 Duplex 1	J-019104-19	CAGAAGUGCUUUAUGGGUA	Plate 3 Duplex 2	J-019104-20	GCUAUGUACAGUUGAGUUA	Plate 3 Duplex 3	J-019104-21	CGAAUUUGGUAUUUAGGUA	Plate 3 Duplex 4	J-019104-22	GAUUAUUUACUGAGGCAUU	Sample	6895	6490	5304	1.05386	1.04724	0.933443	1.01151	0.0676917	-	49	364	200	0.71066	5.60863	3.77074	0.310933	0.669691	0.569526	0.516716	0.185117	0.280715	0.634275	0.551528	0.48884	0.184929	-1.12186	-0.43516	-0.561016	-0.706013	0.365593
OTP Hum, Gen P3 (1/2)	OTP Human Genome	G09	MAGEH1	28986	18105051	NM_014061	Plate 3 Duplex 1	J-009135-05	CGAAGAAGAUCGUCACAGA	Plate 3 Duplex 2	J-009135-06	GCAGAGGGUACCUGAUUUA	Plate 3 Duplex 3	J-009135-07	GUUCGUAACCGAUGCUCUA	Plate 3 Duplex 4	J-009135-08	AACUGAAAGUCAUGCAUUU	Sample	6635	5473	4648	1.01412	0.883134	0.817995	0.905082	0.0998873	-	39	257	113	0.587792	4.69578	2.43115	0.257175	0.560693	0.367197	0.395022	0.15366	0.232181	0.531042	0.363955	0.375726	0.149778	-1.26633	-0.594494	-0.915119	-0.925316	0.336036
OTP Hum, Gen P3 (1/2)	OTP Human Genome	H09	VPS13D	55187	54607140	NM_018156	Plate 3 Duplex 1	J-021567-17	UCUAAGAACUGCCGAGAAU	Plate 3 Duplex 2	J-021567-18	CAAGAAAGGCCGAGGUCGA	Plate 3 Duplex 3	J-021567-19	GGAAGGCAGUGCACGGAAA	Plate 3 Duplex 4	J-021567-20	AUGUUAAGACUCAGCGAAA	Sample	6908	6376	5664	1.05585	1.02884	0.996799	1.02716	0.0295589	-	130	582	266	1.88188	9.12798	4.69633	0.823371	1.08991	0.709325	0.874204	0.19532	0.743353	1.03228	0.68691	0.820846	0.185266	-0.28796	0.0318671	-0.361795	-0.205962	0.209249
OTP Hum, Gen P3 (1/2)	OTP Human Genome	I09	EPS15L1	58513	10864046	NM_021235	Plate 3 Duplex 1	J-004006-05	GAAGUUACCUUGAGCAAUC	Plate 3 Duplex 2	J-004006-06	CAAUAGUGCUGAAGGCUUU	Plate 3 Duplex 3	J-004006-07	GUAAAGGGUUCUUGGACAA	Plate 3 Duplex 4	J-004006-08	GCAACAACACGCAAGAGUU	Sample	6280	6278	5741	0.959859	1.01303	1.01035	0.994413	0.0299545	-	72	412	308	1.1465	6.5626	5.36492	0.501623	0.783598	0.810308	0.69851	0.171031	0.452873	0.742159	0.803152	0.666062	0.187128	-0.73258	-0.289474	-0.214475	-0.412176	0.28
OTP Hum, Gen P3 (1/2)	OTP Human Genome	J09	HBXIP	10542	38788352	NM_006402	Plate 3 Duplex 1	J-012269-17	GUGUCUAGAAUCAGAUAAU	Plate 3 Duplex 2	J-012269-18	GCACAGAUUCACAAGGACU	Plate 3 Duplex 3	J-012269-19	GGAACUGGAUCCUACCUAU	Plate 3 Duplex 4	J-012269-20	ACGGAAGCGCAGUGAUGUU	Sample	6161	5725	5529	0.941671	0.923797	0.973041	0.94617	0.0249283	-	118	488	476	1.91527	8.52402	8.60915	0.837983	1.0178	1.30031	1.05203	0.233058	0.756545	0.963974	1.25922	0.993247	0.252613	-0.271353	-0.0365564	0.235888	-0.0240069	0.253853
OTP Hum, Gen P3 (1/2)	OTP Human Genome	K09	INS	3630	4557670	NM_000207	Plate 3 Duplex 1	J-011058-05	GAGAACUACUGCAACUAGA	Plate 3 Duplex 2	J-011058-06	GAAGCGUGGCAUUGUGGAA	Plate 3 Duplex 3	J-011058-07	GGGAACGAGGCUUCUUCUA	Plate 3 Duplex 4	J-011058-08	CAGCCUUUGUGAACCAACA	Sample	6614	6362	5837	1.01091	1.02658	1.02725	1.02158	0.00924673	-	336	1031	726	5.08013	16.2056	12.4379	2.22269	1.93501	1.8786	2.0121	0.184548	2.00668	1.83268	1.86201	1.90046	0.0931569	0.747326	0.644003	0.661954	0.684428	0.0552058
OTP Hum, Gen P3 (1/2)	OTP Human Genome	L09	C18ORF22	79863	13376184	NM_024805	Plate 3 Duplex 1	J-014455-17	CGAGCGUACUGGAAGACAA	Plate 3 Duplex 2	J-014455-18	CAAGGGAAAUGCAGCUCUA	Plate 3 Duplex 3	J-014455-19	GAGGAAUGUGCCACCGAUA	Plate 3 Duplex 4	J-014455-20	GAAAAGCAUUGGCACGCAA	Sample	5715	4783	4435	0.873503	0.771794	0.780509	0.808602	0.0563743	-	109	399	326	1.90726	8.34204	7.35062	0.834478	0.996071	1.11023	0.980258	0.138552	0.75338	0.943395	1.07514	0.923972	0.161757	-0.275315	-0.0579319	0.0729793	-0.086756	0.175927
OTP Hum, Gen P3 (1/2)	OTP Human Genome	M09	CAPZA2	830	41327721	NM_006136	Plate 3 Duplex 1	J-012213-05	CGUCGACAGUUGCCAGUUA	Plate 3 Duplex 2	J-012213-06	GAUUGGAACAAGAUCCUUA	Plate 3 Duplex 3	J-012213-07	UCUGAGAGCUUACGUAAAA	Plate 3 Duplex 4	J-012213-08	GCAAACAGCAAAAGAAUUU	Sample	6073	6049	5456	0.928221	0.976078	0.960194	0.954831	0.0243752	-	159	394	428	2.61815	6.51347	7.84457	1.14551	0.777732	1.18483	1.03602	0.22455	1.03418	0.736603	1.17437	0.981718	0.223548	0.0337257	-0.296548	0.163341	-0.0331601	0.237128
OTP Hum, Gen P3 (1/2)	OTP Human Genome	N09	CNTN3	5067	75709183	NM_020872	Plate 3 Duplex 1	J-007857-05	GAGUUCAUCUGGUGAUUUA	Plate 3 Duplex 2	J-007857-06	GAAGAUAGUCGGAGAUUUG	Plate 3 Duplex 3	J-007857-07	CGUCUGAUGUGGGAAAUUA	Plate 3 Duplex 4	J-007857-08	GCUCAAAGUUGUUGCUUCU	Sample	6257	6325	6157	0.956344	1.02061	1.08356	1.02017	0.0636099	-	223	897	803	3.56401	14.1818	13.0421	1.55935	1.69336	1.96985	1.74085	0.209332	1.40781	1.60381	1.9076	1.63974	0.251828	0.354002	0.495416	0.689414	0.512944	0.168392
OTP Hum, Gen P3 (1/2)	OTP Human Genome	O09	OR5K3	403277	53933277	NM_001005516	Plate 3 Duplex 1	J-032489-17	GGAUAAAGAUAUACCUGUU	Plate 3 Duplex 2	J-032489-18	CUGUGAUGUUCUUCCAUUA	Plate 3 Duplex 3	J-032489-19	UCGACCAGGUGCAGUUAAU	Plate 3 Duplex 4	J-032489-20	CCAUGAUUGAAGUAGAGUU	Sample	7310	6556	5451	1.11729	1.05789	0.959314	1.04483	0.0797929	-	202	407	410	2.76334	6.20805	7.52156	1.20903	0.741264	1.13604	1.02878	0.251657	1.09154	0.702064	1.12601	0.973203	0.235446	0.088357	-0.341508	0.120101	-0.0443502	0.257835
OTP Hum, Gen P3 (1/2)	OTP Human Genome	B10	SLC9A8	23315	41872702	NM_015266	Plate 3 Duplex 1	J-007628-17	AGAUAAAGGCCUCGAGAAU	Plate 3 Duplex 2	J-007628-18	ACUAUUUGGCAGAGCGGUA	Plate 3 Duplex 3	J-007628-19	GAAGCAGAGUCCUCGGGAA	Plate 3 Duplex 4	J-007628-20	CCUAAUAUCUGCUGUCGAU	Sample	6326	5923	5264	0.96689	0.955747	0.926404	0.94968	0.0209138	-	44	303	170	0.695542	5.11565	3.22948	0.304318	0.610827	0.487776	0.46764	0.154243	0.284552	0.561513	0.472361	0.439475	0.141379	-1.11132	-0.545059	-0.696469	-0.784283	0.293166
OTP Hum, Gen P3 (1/2)	OTP Human Genome	C10	LRP4	4038	157384997	NM_002334	Plate 3 Duplex 1	J-027194-17	GGACAGACACAGGUCGAAA	Plate 3 Duplex 2	J-027194-18	UGUACUGGGUGGAUGCUAA	Plate 3 Duplex 3	J-027194-19	GACCUGGCCUAAUGGGUUA	Plate 3 Duplex 4	J-027194-20	CUAACAAAUUUACGGGGAA	Sample	4980	4625	3755	0.761162	0.746299	0.660837	0.722766	0.0541446	-	198	410	254	3.9759	8.86486	6.76431	1.73956	1.0585	1.02167	1.27324	0.404265	1.62657	0.973041	1.01265	1.20409	0.366419	0.510928	-0.0272548	0.0125846	0.165419	0.299881
OTP Hum, Gen P3 (1/2)	OTP Human Genome	D10	PDGFC	56034	9994186	NM_016205	Plate 3 Duplex 1	J-013154-09	GGAUACAACUUACGUUUGA	Plate 3 Duplex 2	J-013154-10	GAACUAAAGAGAACCGAUA	Plate 3 Duplex 3	J-013154-11	UGGAAGACCUUAUUCGAUA	Plate 3 Duplex 4	J-013154-12	UCGUAUGGUGCUAGAGUUA	Sample	7123	7014	4988	1.08871	1.13179	0.877831	1.03278	0.135905	-	100	482	210	1.4039	6.87197	4.2101	0.614245	0.820538	0.635887	0.690223	0.113374	0.574347	0.754293	0.615792	0.648144	0.0942343	-0.524877	-0.274171	-0.46208	-0.420376	0.130453
OTP Hum, Gen P3 (1/2)	OTP Human Genome	E10	SLC39A14	23516	47271355	NM_015359	Plate 3 Duplex 1	J-007569-05	GGUGUCCGCUACUCUGAUA	Plate 3 Duplex 2	J-007569-06	GGAGGAAUGUUCUUGUAUA	Plate 3 Duplex 3	J-007569-07	GCAGUGAGCUGGACGGCAA	Plate 3 Duplex 4	J-007569-08	GAAAGGAAGGGCAGCAUCU	Sample	5158	5217	4270	0.788369	0.841825	0.751471	0.793888	0.0454291	-	126	429	235	2.44281	8.22312	5.50351	1.06879	0.98187	0.831241	0.960635	0.120191	0.999371	0.9026	0.823901	0.908624	0.0878903	-0.000628849	-0.101433	-0.190001	-0.0973543	0.0947521
OTP Hum, Gen P3 (1/2)	OTP Human Genome	F10	ETV2	2116	59933285	NM_014209	Plate 3 Duplex 1	J-032665-05	CGGGCAUGAAUUACGAGAA	Plate 3 Duplex 2	J-032665-06	CCACCUCUUUGAAGCGGUA	Plate 3 Duplex 3	J-032665-07	UGGCAACAGCCGCGAGUUC	Plate 3 Duplex 4	J-032665-08	GGGCAGAGACACAAUAAAA	Sample	6310	6401	6206	0.964445	1.03288	1.09219	1.02984	0.0639245	-	189	403	315	2.99525	6.29589	5.07573	1.3105	0.751752	0.76663	0.942961	0.318385	1.22538	0.691061	0.742404	0.886281	0.294787	0.207437	-0.356203	-0.289163	-0.145976	0.307895
OTP Hum, Gen P3 (1/2)	OTP Human Genome	G10	LY96	23643	34098964	NM_015364	Plate 3 Duplex 1	J-020298-09	GAGGAUCUGAUGACGAUUA	Plate 3 Duplex 2	J-020298-10	UCAUACACCUACUGUGAUA	Plate 3 Duplex 3	J-020298-11	CAGAAGCAGUAUUGGGUCU	Plate 3 Duplex 4	J-020298-12	CCAAAGCGCAAAGAAGUUA	Sample	5685	5652	4837	0.868917	0.912017	0.851257	0.877397	0.0312554	-	29	180	70	0.510114	3.18471	1.44718	0.223189	0.380266	0.218579	0.274011	0.0920483	0.208692	0.349566	0.216649	0.258302	0.0791368	-1.34514	-0.94794	-1.31768	-1.20359	0.221821
OTP Hum, Gen P3 (1/2)	OTP Human Genome	H10	SNRPA	6626	39725715	NM_004596	Plate 3 Duplex 1	J-019435-17	GCUUUAAGAUCACGCAGAA	Plate 3 Duplex 2	J-019435-18	GGAGUUUGACAAUGAGGUA	Plate 3 Duplex 3	J-019435-19	CUGAGAAUCCACCGAAUCA	Plate 3 Duplex 4	J-019435-20	GCUUCAAGGAGGUCCGUCU	Sample	7560	7577	5969	1.1555	1.22264	1.05048	1.14287	0.0867736	-	404	1107	568	5.34392	14.61	9.51583	2.33811	1.74449	1.43726	1.83995	0.457949	2.18624	1.60365	1.39184	1.72724	0.411369	0.846682	0.495306	0.3418	0.561263	0.258822
OTP Hum, Gen P3 (1/2)	OTP Human Genome	I10	DPRX	503834	61969663	NM_001012728	Plate 3 Duplex 1	J-034919-21	CUGCCGAGAUCCUAAUAUA	Plate 3 Duplex 2	J-034919-22	CUCAGAGGAUCUUCGUAAA	Plate 3 Duplex 3	J-034919-23	AAAGAAAUGGCCUCGAAAA	Plate 3 Duplex 4	J-034919-24	UCACACAGGAAACGAACCA	Sample	6179	4552	4802	0.944422	0.734519	0.845097	0.841346	0.105002	-	183	416	236	2.96164	9.13884	4.91462	1.2958	1.09121	0.742296	1.0431	0.27987	1.21163	1.00311	0.73574	0.983495	0.238551	0.195701	0.00310938	-0.29765	-0.0329467	0.248644
OTP Hum, Gen P3 (1/2)	OTP Human Genome	J10	DMXL1	1657	21536473	NM_005509	Plate 3 Duplex 1	J-012091-09	AGUAAUGAGAGUACGUUAA	Plate 3 Duplex 2	J-012091-10	CCUCAAAAUUAUAUCGCAA	Plate 3 Duplex 3	J-012091-11	GGGAUUAUAUAGAGCUGAA	Plate 3 Duplex 4	J-012091-12	CAUAUGAGCCUAACAGGAA	Sample	6331	6213	6298	0.967654	1.00254	1.10838	1.02619	0.073281	-	228	1009	602	3.60133	16.2401	9.55859	1.57568	1.93913	1.44371	1.65284	0.256565	1.47333	1.78258	1.39809	1.55133	0.203767	0.402939	0.612802	0.346592	0.454111	0.140289
OTP Hum, Gen P3 (1/2)	OTP Human Genome	K10	TMEM89	440955	56847629	NM_001008269	Plate 3 Duplex 1	J-033855-13	GGUGUCAGCCAAAGAGUGU	Plate 3 Duplex 2	J-033855-14	CCACAUCGAAGGCCACCUA	Plate 3 Duplex 3	J-033855-15	CGGCAAAUCCAAAUAAAGG	Plate 3 Duplex 4	J-033855-16	GGUGAGCAUCCGCAGGUGA	Sample	5724	5062	5708	0.874878	0.816814	1.00454	0.898745	0.0961132	-	408	686	827	7.12788	13.552	14.4884	3.11864	1.61815	2.18831	2.30837	0.757413	2.91607	1.48751	2.16898	2.19086	0.71453	1.19341	0.413301	0.837424	0.814711	0.390549
OTP Hum, Gen P3 (1/2)	OTP Human Genome	L10	RBM8A	9939	15812217	NM_005105	Plate 3 Duplex 1	J-003531-09	GAAGGGGUAUACUCUAGUU	Plate 3 Duplex 2	J-003531-10	CGAGAGCAUUCACAAACUG	Plate 3 Duplex 3	J-003531-11	GGACAGCCCAUCAGCGUUG	Plate 3 Duplex 4	J-003531-12	AAGAAGACAUACACGACAA	Sample	1367	1803	1098	0.208938	0.290935	0.193235	0.231036	0.0524651	-	41	199	64	2.99927	11.0372	5.82878	1.31226	1.31788	0.880369	1.17017	0.25099	1.22702	1.21148	0.852548	1.09702	0.211859	0.208835	0.195571	-0.157007	0.0824662	0.207496
OTP Hum, Gen P3 (1/2)	OTP Human Genome	M10	CCL4	6351	4506844	NM_002984	Plate 3 Duplex 1	J-007843-06	GCAACUUUGUGGUAGAUUA	Plate 3 Duplex 2	J-007843-07	GUACGUGUAUGACCUGGAA	Plate 3 Duplex 3	J-007843-08	GCGUGACUGUCCUGUCUCU	Plate 3 Duplex 4	J-007843-09	CAGCACCAAUGGGCUCAGA	Sample	5864	5229	5330	0.896276	0.843761	0.938019	0.892686	0.0472313	-	88	246	219	1.50068	4.70453	4.10882	0.656588	0.561738	0.620589	0.612972	0.0478817	0.613941	0.516387	0.615108	0.581812	0.0566627	-0.464812	-0.619082	-0.463088	-0.515661	0.0895699
OTP Hum, Gen P3 (1/2)	OTP Human Genome	N10	ARHGEF9	23229	7662107	NM_015185	Plate 3 Duplex 1	J-020314-05	CAAGAUGGAUUCUGGAUAU	Plate 3 Duplex 2	J-020314-06	UGGCUGAGCUCCUAAAGUA	Plate 3 Duplex 3	J-020314-07	CAAGCGACGUUUAGAGAAU	Plate 3 Duplex 4	J-020314-08	GAUCUGCAAGUAUCCCUUA	Sample	6709	6154	5307	1.02543	0.993021	0.933971	0.984141	0.0463713	-	147	523	542	2.19109	8.49854	10.2129	0.958659	1.01476	1.54254	1.17199	0.322135	0.89639	0.932831	1.4938	1.10767	0.334889	-0.108192	-0.0690497	0.417867	0.0802086	0.293075
OTP Hum, Gen P3 (1/2)	OTP Human Genome	O10	PCF11	51585	33620744	NM_015885	Plate 3 Duplex 1	J-015381-09	GAUACAAAUCAGCGACUUA	Plate 3 Duplex 2	J-015381-10	GUGUGCAAAUUUAACGAAA	Plate 3 Duplex 3	J-015381-11	AAGUUAAGGAAGAACGAAU	Plate 3 Duplex 4	J-015381-12	GGAUAAGACCGAUGGCAAA	Sample	2310	1681	1164	0.353069	0.271249	0.204851	0.27639	0.0742429	-	88	183	70	3.80952	10.8864	6.01375	1.66677	1.29987	0.908306	1.29165	0.379298	1.55851	1.19493	0.900285	1.21791	0.329711	0.464012	0.181297	-0.103949	0.180454	0.283981
OTP Hum, Gen P3 (1/2)	OTP Human Genome	B11	FAM18B	51030	148747573	NM_016078	Plate 3 Duplex 1	J-020922-18	GUGUCUUAUUGGAGUGAUA	Plate 3 Duplex 2	J-020922-19	GGGAAAUUUCUUAGACGUA	Plate 3 Duplex 3	J-020922-20	ACAAUUAGGGCCAGUGGUA	Plate 3 Duplex 4	J-020922-21	AGUGGUUGGCGGUGGUUAU	Sample	6638	5663	5237	1.01458	0.913792	0.921652	0.950007	0.0560573	-	117	317	125	1.76258	5.59774	2.38686	0.771175	0.66839	0.360508	0.600025	0.213699	0.748814	0.673531	0.366485	0.596277	0.202534	-0.281056	-0.380004	-0.909453	-0.523504	0.337883
OTP Hum, Gen P3 (1/2)	OTP Human Genome	C11	IQSEC3	440073	71143126	NM_015232	Plate 3 Duplex 1	J-030156-06	CCGAAGUGGUUCAGCAGUU	Plate 3 Duplex 2	J-030156-07	GAGCACGGUGGAGGUAUUA	Plate 3 Duplex 3	J-030156-08	CAAACCGCCUUCCGCCAAU	Plate 3 Duplex 4	J-030156-09	GAACAUAAGUACGGCGGUC	Sample	4383	4378	3129	0.669915	0.706442	0.550668	0.642342	0.0814653	-	111	405	181	2.53251	9.2508	5.7846	1.10804	1.10458	0.873696	1.02877	0.134311	1.07591	1.11308	0.909447	1.03281	0.108441	0.0737075	0.108282	-0.0940236	0.0293221	0.10821
OTP Hum, Gen P3 (1/2)	OTP Human Genome	D11	LRRC10	376132	63003902	NM_201550	Plate 3 Duplex 1	J-027337-09	CCAUCUGGCUCUCGGGCAA	Plate 3 Duplex 2	J-027337-10	CAACAAACUCUGCGACCUC	Plate 3 Duplex 3	J-027337-11	GCUAUGCGUUGGUCAGAGA	Plate 3 Duplex 4	J-027337-12	GCAUGUUAGUUUAAAGGUA	Sample	6132	5186	4828	0.937238	0.836823	0.849673	0.874578	0.0546446	-	148	387	252	2.41357	7.4624	5.21955	1.056	0.891038	0.788352	0.911797	0.135026	1.02538	0.897891	0.801424	0.908232	0.112336	0.025127	-0.106555	-0.216536	-0.0993213	0.120994
OTP Hum, Gen P3 (1/2)	OTP Human Genome	E11	KLHL35	283212	88196793	NM_001039548	Plate 3 Duplex 1	J-018305-18	GCGGAGAAAGCACCGAUAA	Plate 3 Duplex 2	J-018305-19	CGGGCAAGCUCUUCGUGAU	Plate 3 Duplex 3	J-018305-20	CGGCUACACUCGCUCAGAA	Plate 3 Duplex 4	J-018305-21	CAUGGCACCUCCACGCAAA	Sample	6380	5217	4423	0.975144	0.841825	0.778397	0.865122	0.100421	-	51	235	210	0.799373	4.5045	4.74791	0.349747	0.537854	0.717116	0.534906	0.183702	0.339606	0.541991	0.74646	0.542686	0.203428	-0.971299	-0.576475	-0.284027	-0.6106	0.344905
OTP Hum, Gen P3 (1/2)	OTP Human Genome	F11	RBMY1J	378951	56090528	NM_001006117	Plate 3 Duplex 1	J-032499-17	GGCUAUGCAUACCGUGAUA	Plate 3 Duplex 2	J-032499-18	GGCCAUGGAUACCGUGAUU	Plate 3 Duplex 3	J-032499-19	AGAUAUGAAUGGAACGUCU	Plate 3 Duplex 4	J-032499-20	GGCCAUGCAUACCGUGAUU	Sample	7293	6163	5836	1.11469	0.994473	1.02707	1.04541	0.0621718	-	252	440	219	3.45537	7.13938	3.75257	1.51182	0.852468	0.566782	0.977022	0.484673	1.46798	0.859025	0.57618	0.967728	0.455729	0.399008	-0.149672	-0.522025	-0.0908963	0.463321
OTP Hum, Gen P3 (1/2)	OTP Human Genome	G11	tcag7,873	402644	187608640	NM_001126493	Plate 3 Duplex 1	J-029060-13	CAGAAUUAUACCAGCAUUU	Plate 3 Duplex 2	J-029060-14	UUUGGAGGCCAUAGAGCAA	Plate 3 Duplex 3	J-029060-15	CGGGGUGGUUGGAUGGCAA	Plate 3 Duplex 4	J-029060-16	UAGUCUUUGGCAAGGUGAA	Sample	5484	4927	4187	0.838196	0.79503	0.736864	0.79003	0.0508505	-	30	271	84	0.547046	5.5003	2.00621	0.239347	0.656756	0.303015	0.399706	0.224877	0.232407	0.661808	0.315414	0.40321	0.227766	-1.26561	-0.396201	-1.03041	-0.897405	0.449705
OTP Hum, Gen P3 (1/2)	OTP Human Genome	H11	DAZAP1	26528	25470885	NM_018959	Plate 3 Duplex 1	J-013384-09	UGAUCUAUGACGCCGAGAA	Plate 3 Duplex 2	J-013384-10	AAAGGACCCAGGAGCGAUA	Plate 3 Duplex 3	J-013384-11	CAGCAGACCGCACACGCUA	Plate 3 Duplex 4	J-013384-12	CCAAUAUGGAGAAGUCGUA	Sample	6943	6659	5211	1.06119	1.07451	0.917076	1.01759	0.0873044	-	273	882	409	3.93202	13.2452	7.84878	1.72036	1.58153	1.18547	1.49579	0.277565	1.67048	1.59369	1.20512	1.48977	0.249479	0.540363	0.488466	0.190107	0.406312	0.189029
OTP Hum, Gen P3 (1/2)	OTP Human Genome	I11	DISC1	27185	61742828	NM_001012959	Plate 3 Duplex 1	J-020321-05	CAGCAGAGUUGAGUAGCAA	Plate 3 Duplex 2	J-020321-06	UGACAUGCAUUCUUUACCA	Plate 3 Duplex 3	J-020321-07	CUACACGGGUCUCUGCAGA	Plate 3 Duplex 4	J-020321-08	AGGCAGCCGGGAUUGCUUA	Sample	5845	5759	4964	0.893372	0.929283	0.873607	0.898754	0.0282255	-	102	322	239	1.74508	5.59125	4.81467	0.76352	0.667615	0.727199	0.719445	0.0484201	0.741381	0.67275	0.756956	0.723696	0.0448017	-0.290463	-0.381076	-0.270839	-0.314126	0.0588049
OTP Hum, Gen P3 (1/2)	OTP Human Genome	J11	C8orf79	57604	45237201	NM_020844	Plate 3 Duplex 1	J-031785-09	CCACAGCCUUUAUGCGCUA	Plate 3 Duplex 2	J-031785-10	AUACAAUGUCUGUCGAAGA	Plate 3 Duplex 3	J-031785-11	GAGGCCAACUGAUGAUUUA	Plate 3 Duplex 4	J-031785-12	GAUCAUGGUAACUGGUGUA	Sample	5642	5544	4953	0.862345	0.89459	0.871671	0.876202	0.0165933	-	73	398	232	1.29387	7.17893	4.68403	0.566102	0.857191	0.707468	0.710253	0.145565	0.549687	0.863784	0.719199	0.71089	0.157213	-0.563984	-0.144309	-0.318988	-0.342427	0.210817
OTP Hum, Gen P3 (1/2)	OTP Human Genome	K11	CPLX2	10814	56550064	NM_001008220	Plate 3 Duplex 1	J-012280-05	CGAGAUAAGUAUGGGCUGA	Plate 3 Duplex 2	J-012280-06	UGGACACGGUGCUCAAAUA	Plate 3 Duplex 3	J-012280-07	GCAAGAGAACCCAGUCGAA	Plate 3 Duplex 4	J-012280-08	UGAUUGAGGUGGUGUAUUU	Sample	6431	6644	6449	0.982939	1.07209	1.13495	1.06333	0.0763836	-	148	453	369	2.30135	6.81818	5.72182	1.0069	0.814116	0.864214	0.895078	0.100031	0.977707	0.820378	0.899577	0.89922	0.0786654	-0.0224943	-0.194122	-0.104719	-0.107112	0.0858388
OTP Hum, Gen P3 (1/2)	OTP Human Genome	L11	JMJD3	23135	89041170	XM_933967	Plate 3 Duplex 1	J-023013-09	CUGUACAGACCCUCGAAAU	Plate 3 Duplex 2	J-023013-10	GGUGGAAGCGAGUGGCGAA	Plate 3 Duplex 3	J-023013-11	AAAGGGAAGUUUCGAGAGU	Plate 3 Duplex 4	J-023013-12	UGGGAGACCAUCAGCGCUU	Sample	7274	6808	5734	1.11179	1.09855	1.00912	1.07315	0.0558482	-	141	622	258	1.93841	9.13631	4.49948	0.848106	1.09091	0.679593	0.87287	0.206773	0.823515	1.0993	0.690862	0.871225	0.208357	-0.190452	0.0955752	-0.35647	-0.150449	0.228662
OTP Hum, Gen P3 (1/2)	OTP Human Genome	M11	DNAJC13	23317	74047533	NM_015268	Plate 3 Duplex 1	J-010651-09	GGUCCAAAGGUUCGAAUUA	Plate 3 Duplex 2	J-010651-10	CAGAUAAACUUGAACGAGA	Plate 3 Duplex 3	J-010651-11	CGAGAGAAGAUCACGGAAA	Plate 3 Duplex 4	J-010651-12	UCGUAAAGGCAGUGGAAAA	Sample	7158	6377	5568	1.09406	1.029	0.979904	1.03432	0.0572614	-	102	336	327	1.42498	5.26894	5.87284	0.623466	0.62913	0.887025	0.713207	0.150557	0.605388	0.633969	0.923321	0.720893	0.175889	-0.477518	-0.435601	-0.0791452	-0.330755	0.218906
OTP Hum, Gen P3 (1/2)	OTP Human Genome	N11	PCDH8	5100	14589936	NM_032949	Plate 3 Duplex 1	J-011349-05	GAAAGUAUCGGGUGACACA	Plate 3 Duplex 2	J-011349-06	CGACGUGGUGUUCGCAUUU	Plate 3 Duplex 3	J-011349-07	GAGCGUCUAUGAGAAAGUA	Plate 3 Duplex 4	J-011349-08	GAAGAAGGGAGCCAAUGAA	Sample	6698	6104	6197	1.02375	0.984953	1.0906	1.0331	0.0534414	-	20	84	46	0.298597	1.37615	0.742295	0.130644	0.164317	0.112115	0.135692	0.0264646	0.126856	0.165581	0.113974	0.13547	0.0268602	-1.69149	-1.51043	-1.7616	-1.65451	0.129604
OTP Hum, Gen P3 (1/2)	OTP Human Genome	O11	RIMS1	22999	115648037	NM_014989	Plate 3 Duplex 1	J-014159-17	AGACAAGAAUUGCACGAAA	Plate 3 Duplex 2	J-014159-18	UCGAAGAACGGGAGCGCAA	Plate 3 Duplex 3	J-014159-19	CUACAAAGAUCUCAGCGAA	Plate 3 Duplex 4	J-014159-20	CGAGAGCGUCAGCGAGAAA	Sample	6243	5619	6139	0.954204	0.906692	1.08039	0.98043	0.0897713	-	50	417	399	0.800897	7.42125	6.49943	0.350414	0.886124	0.981663	0.7394	0.340242	0.340253	0.89294	1.02183	0.751675	0.362083	-0.969764	-0.111963	0.0216438	-0.353361	0.537984
OTP Hum, Gen P3 (1/2)	OTP Human Genome	B12	COPS7A	50813	7705329	NM_016319	Plate 3 Duplex 1	J-020873-09	GGACAUACGCUGACUACUU	Plate 3 Duplex 2	J-020873-10	CAUUACAUGUCAUUGAGUA	Plate 3 Duplex 3	J-020873-11	GGUCCAAGUCGAAUUGAAA	Plate 3 Duplex 4	J-020873-12	GAAUAAGCUUCGACACCUC	Sample	6029	5267	4662	0.921496	0.849893	0.820459	0.863949	0.0519643	-	470	1113	746	7.79565	21.1316	16.0017	3.41081	2.52319	2.41687	2.78362	0.545753	3.44033	2.46478	2.45695	2.78735	0.565508	1.40162	0.988607	0.984793	1.12501	0.239563
OTP Hum, Gen P3 (1/2)	OTP Human Genome	C12	DZIP1	22873	112789557	NM_014934	Plate 3 Duplex 1	J-020416-17	CCGCAGGAGUCGCCGUUAA	Plate 3 Duplex 2	J-020416-18	GGAGUGAGAUCGUCGUAUU	Plate 3 Duplex 3	J-020416-19	ACAACAACUUUGCGAUGUA	Plate 3 Duplex 4	J-020416-20	GUGACUGAUUGGAGCGACA	Sample	6268	5162	4446	0.958025	0.83295	0.782445	0.857807	0.0903907	-	168	313	221	2.68028	6.06354	4.97076	1.17269	0.724009	0.750775	0.882493	0.251678	1.18284	0.707251	0.781496	0.890531	0.255859	0.170774	-0.334645	-0.240565	-0.134812	0.268793
OTP Hum, Gen P3 (1/2)	OTP Human Genome	D12	PATE	160065	56676310	NM_138294	Plate 3 Duplex 1	J-008877-18	GAACUGUGCUGAUGUGAAA	Plate 3 Duplex 2	J-008877-19	UAACGAAACUUGUAGAAUG	Plate 3 Duplex 3	J-008877-20	CAUAAGGUGGAGUGUCUAU	Plate 3 Duplex 4	J-008877-21	GGUAAUCCCUGGUUAACCU	Sample	6262	5907	5866	0.957108	0.953165	1.03235	0.980874	0.0446222	-	435	958	1090	6.94666	16.218	18.5817	3.03935	1.93649	2.80654	2.59413	0.581303	3.06566	1.89167	2.85308	2.60347	0.625532	1.25568	0.679879	1.16641	1.03399	0.309902
OTP Hum, Gen P3 (1/2)	OTP Human Genome	E12	NICN1	84276	91992150	NM_032316	Plate 3 Duplex 1	J-018610-18	CGGAAAGCGUGACGAAGCA	Plate 3 Duplex 2	J-018610-19	CCGUGUUACUUCAGCAUGA	Plate 3 Duplex 3	J-018610-20	GGCUAGAAUAUCGGAGCUA	Plate 3 Duplex 4	J-018610-21	UGCAGGAAAUCACGUUUAA	Sample	7188	6634	4996	1.09864	1.07047	0.879239	1.01612	0.119375	-	204	668	334	2.83806	10.0693	6.68535	1.24173	1.20232	1.00974	1.15126	0.124133	1.25248	1.17449	1.05106	1.15934	0.101558	0.230268	0.163446	0.0500497	0.147921	0.0911065
OTP Hum, Gen P3 (1/2)	OTP Human Genome	F12	JTB	10899	38455406	NM_006694	Plate 3 Duplex 1	J-010567-05	GGAAGCAAAUCGAGUCCAU	Plate 3 Duplex 2	J-010567-06	GCUCUAAUUUCCGGGCUAA	Plate 3 Duplex 3	J-010567-07	UCACAUGCAGCUCAUCUAA	Plate 3 Duplex 4	J-010567-08	GCUCAGCUUUGAUGGAACA	Sample	6011	5888	5017	0.918744	0.950099	0.882935	0.917259	0.0336067	-	76	311	238	1.26435	5.28193	4.74387	0.553186	0.630682	0.716506	0.633458	0.0816954	0.557975	0.616084	0.728387	0.634148	0.0866305	-0.550688	-0.461651	-0.307088	-0.439809	0.12326
OTP Hum, Gen P3 (1/2)	OTP Human Genome	G12	KIAA0922	23240	35038563	NM_015196	Plate 3 Duplex 1	J-019152-05	CCAAACACAUCCCGCGAUA	Plate 3 Duplex 2	J-019152-06	GGACAUACCUUUCGUAGAG	Plate 3 Duplex 3	J-019152-07	CAUUGGAAUUGAACGAUUA	Plate 3 Duplex 4	J-019152-08	GUAAGAAGCUGGUGUAUAC	Sample	5926	5997	5198	0.905753	0.967687	0.914789	0.929409	0.033456	-	117	428	234	1.97435	7.1369	4.50173	0.863831	0.852172	0.679934	0.798646	0.102972	0.871308	0.832447	0.707756	0.803837	0.085447	-0.135879	-0.180063	-0.333978	-0.21664	0.103991
OTP Hum, Gen P3 (1/2)	OTP Human Genome	H12	RBM5	10181	5032030	NM_005778	Plate 3 Duplex 1	J-009220-07	GAACAGAGGCUUCGCAUUU	Plate 3 Duplex 2	J-009220-08	CGACAACAGGGCUCUAUUA	Plate 3 Duplex 3	J-009220-09	GAAGAUUGGCUUUGUAACA	Plate 3 Duplex 4	J-009220-10	GAUCAUUCUUCGGAACAUA	Sample	6397	6015	5248	0.977742	0.970592	0.923588	0.957307	0.0294198	-	77	271	158	1.20369	4.5054	3.01067	0.526646	0.537962	0.454727	0.506445	0.0451451	0.531205	0.52551	0.462267	0.506327	0.0382635	-0.594224	-0.603712	-0.715023	-0.637653	0.067172
OTP Hum, Gen P3 (1/2)	OTP Human Genome	I12	OSBPL6	114880	22035611	NM_145739	Plate 3 Duplex 1	J-009437-09	CGAAAUGGGCGUCGAGCAU	Plate 3 Duplex 2	J-009437-10	GAAUAGACCUUGACACCGA	Plate 3 Duplex 3	J-009437-11	GAACUAAGGAGUCGGUUGA	Plate 3 Duplex 4	J-009437-12	GGUUACAGGACUCGGAAGA	Sample	6650	6045	5625	1.01641	0.975433	0.989936	0.993927	0.0207789	-	254	585	428	3.81955	9.67742	7.60889	1.67115	1.15552	1.14923	1.3253	0.299533	1.68562	1.12877	1.19626	1.33688	0.303893	0.55037	0.12261	0.18245	0.285143	0.231633
OTP Hum, Gen P3 (1/2)	OTP Human Genome	J12	RPP25	54913	93277073	NM_017793	Plate 3 Duplex 1	J-020782-17	GGUUAAAGCCACCCAGCAU	Plate 3 Duplex 2	J-020782-18	GGGUUGCGGACGAGGAUCA	Plate 3 Duplex 3	J-020782-19	GGAAACUUCGUGCGAUAAU	Plate 3 Duplex 4	J-020782-20	GCAUGGACCUUAAGGCGAC	Sample	4232	4035	3215	0.646835	0.651095	0.565803	0.621245	0.0480608	-	41	127	140	0.968809	3.14746	4.35459	0.42388	0.375818	0.65771	0.485803	0.150803	0.427549	0.367119	0.668615	0.487761	0.159512	-0.781412	-0.908039	-0.386768	-0.692073	0.271877
OTP Hum, Gen P3 (1/2)	OTP Human Genome	K12	MRPL12	6182	27436900	NM_002949	Plate 3 Duplex 1	J-017517-09	AGAUAUCCCCAUAGCGAAA	Plate 3 Duplex 2	J-017517-10	GGGAGAAUUGCCUGCGCCA	Plate 3 Duplex 3	J-017517-11	CCAAAGCUGAGGCGGAGAA	Plate 3 Duplex 4	J-017517-12	GCACCGUGGUUCUGGAGUA	Sample	4756	4364	3614	0.726925	0.704183	0.636023	0.689044	0.0473046	-	139	161	60	2.92262	3.68928	1.66021	1.27873	0.440513	0.250755	0.656665	0.547012	1.28979	0.430317	0.261016	0.660376	0.551626	0.26107	-0.775964	-1.17789	-0.56426	0.742471
OTP Hum, Gen P3 (1/2)	OTP Human Genome	L12	TMEM14A	28978	109948293	NM_014051	Plate 3 Duplex 1	J-018878-17	UGUAAUGGGCAGAGCAUAU	Plate 3 Duplex 2	J-018878-18	AUAAUGGGUGUGAGAUUUA	Plate 3 Duplex 3	J-018878-19	CCUGAUCGGUUUUGGUUAU	Plate 3 Duplex 4	J-018878-20	CCAAAUACUCAUGUCUCAA	Sample	7953	5866	6067	1.21557	0.946549	1.06772	1.07661	0.134729	-	474	1170	925	5.96002	19.9454	15.2464	2.60767	2.38156	2.30279	2.43067	0.158259	2.63024	2.32643	2.34098	2.43255	0.171357	1.06693	0.919815	0.927198	0.971314	0.0828878
OTP Hum, Gen P3 (1/2)	OTP Human Genome	M12	ANKRD11	29123	56676396	NM_013275	Plate 3 Duplex 1	J-027299-05	AGAAAGACCGUUCGAAUAA	Plate 3 Duplex 2	J-027299-06	GAGAAGACUCCAACGAUAA	Plate 3 Duplex 3	J-027299-07	GAAAGCGUCUCUCGACCAA	Plate 3 Duplex 4	J-027299-08	CAUACGAUAUUGCCUGGUA	Sample	5840	5844	5693	0.892608	0.942999	1.0019	0.945837	0.0547026	-	48	306	94	0.821918	5.23614	1.65115	0.359611	0.625214	0.249387	0.411404	0.193193	0.362724	0.610743	0.259592	0.411019	0.180488	-0.917885	-0.469547	-1.18207	-0.8565	0.360205
OTP Hum, Gen P3 (1/2)	OTP Human Genome	N12	SERPINA9	327657	31343337	NM_175739	Plate 3 Duplex 1	J-017947-09	AAACCAUCCUCCCGAAGAU	Plate 3 Duplex 2	J-017947-10	AGGCAAAUUUCUUGGGCAA	Plate 3 Duplex 3	J-017947-11	GGUUGUAGACAUAAUCCAA	Plate 3 Duplex 4	J-017947-12	GUUUCUAAAGUGAGUUGAA	Sample	6587	6868	5915	1.00678	1.10823	1.04097	1.052	0.0516161	-	153	634	443	2.32276	9.23122	7.48943	1.01627	1.10224	1.13119	1.08323	0.0597729	1.02506	1.07673	1.14995	1.08391	0.062751	0.0248172	0.074476	0.141687	0.0803268	0.0586543
OTP Hum, Gen P3 (1/2)	OTP Human Genome	O12	CRYBB3	1417	12056466	NM_004076	Plate 3 Duplex 1	J-006480-06	GGCCGUGGCUGGCAUUUGA	Plate 3 Duplex 2	J-006480-07	UAGAGAACUUCCAAGGCAA	Plate 3 Duplex 3	J-006480-08	GCCGCAAGAUGGAGAUAGU	Plate 3 Duplex 4	J-006480-09	GCGAGUGUCCGUGCCAUCA	Sample	5842	6212	5253	0.892914	1.00238	0.924468	0.939921	0.0563454	-	89	140	56	1.52345	2.2537	1.06606	0.66655	0.2691	0.161016	0.365555	0.266212	0.67232	0.262872	0.167604	0.367599	0.268161	-0.381667	-1.17247	-1.50194	-1.01869	0.575751
OTP Hum, Gen P3 (1/2)	OTP Human Genome	B13	RPS21	6227	71483115	NM_001024	Plate 3 Duplex 1	J-011153-05	GCGAGUUCGUGGACCUGUA	Plate 3 Duplex 2	J-011153-06	UCGUAGGAUGGGUGAGUCA	Plate 3 Duplex 3	J-011153-07	CAGGUUUAAUGGCCAGUUU	Plate 3 Duplex 4	J-011153-08	ACUUUUGACUGGAGAGAAU	Sample	992	1055	745	0.151621	0.170237	0.131111	0.15099	0.0195703	Down	23	79	79	2.31855	7.48815	10.604	1.01443	0.894113	1.60161	1.17005	0.378555	1.05794	0.952969	1.6916	1.23417	0.399606	0.0566412	-0.047942	0.5543	0.187666	0.321791
OTP Hum, Gen P3 (1/2)	OTP Human Genome	C13	TCP10	6953	105553087	NM_004610	Plate 3 Duplex 1	J-019823-21	CGGGAGACGUCAAGACAGA	Plate 3 Duplex 2	J-019823-22	CGUUCAAGCUGACGAGUUC	Plate 3 Duplex 3	J-019823-23	GCAAAACUCCGGUGGCAGA	Plate 3 Duplex 4	J-019823-24	GGUCCGGUUUCCCGAGUGA	Sample	6740	5525	5481	1.03017	0.891524	0.964593	0.962095	0.0693553	-	85	361	250	1.26113	6.53394	4.56121	0.551777	0.780176	0.688918	0.673624	0.114965	0.575445	0.831532	0.735053	0.71401	0.129334	-0.523169	-0.181124	-0.298529	-0.334274	0.173802
OTP Hum, Gen P3 (1/2)	OTP Human Genome	D13	NINJ1	4814	31543289	NM_004148	Plate 3 Duplex 1	J-017671-05	CCACGGGCCUGGUGUUCAU	Plate 3 Duplex 2	J-017671-06	UGAAGGCCGUCGUGGAACA	Plate 3 Duplex 3	J-017671-07	GAACCGAGGAGUACGAGCU	Plate 3 Duplex 4	J-017671-08	AAGAAGAGCGCAGCCGAGA	Sample	2305	2383	2062	0.352305	0.384525	0.362888	0.366573	0.0164231	-	25	189	91	1.0846	7.93118	4.41319	0.474541	0.947012	0.666561	0.696038	0.237611	0.494896	1.00935	0.704009	0.736085	0.258723	-0.656171	0.00931507	-0.338929	-0.328595	0.332863
OTP Hum, Gen P3 (1/2)	OTP Human Genome	E13	GUSBL1	387036	75905496	NM_001033523	Plate 3 Duplex 1	J-032900-05	CAAACAGGCUGGUGAAUUA	Plate 3 Duplex 2	J-032900-06	GAUAGGAGCAACCCUGUAA	Plate 3 Duplex 3	J-032900-07	AUGGAGUGGAAACGCUUAU	Plate 3 Duplex 4	J-032900-08	AACCAGCCUUAGACUAUUU	Sample	6275	5301	5606	0.959095	0.855379	0.986592	0.933689	0.0691975	-	142	389	318	2.26295	7.33824	5.67249	0.9901	0.876212	0.856764	0.907692	0.0720269	1.03257	0.93389	0.91414	0.9602	0.063447	0.0321529	-0.0679309	-0.0889707	-0.0415829	0.0647178
OTP Hum, Gen P3 (1/2)	OTP Human Genome	F13	TM6SF1	53346	141803413	NM_023003	Plate 3 Duplex 1	J-014229-11	AAGAAGCCCAAGCGAAAGA	Plate 3 Duplex 2	J-014229-17	GAAGUAUGGAACACGAAUU	Plate 3 Duplex 3	J-014229-18	UGAGAGAGGGUGAACCGUA	Plate 3 Duplex 4	J-014229-19	CAUCUGAGCUCUGCCGAUU	Sample	5405	5724	4861	0.826121	0.923635	0.85548	0.868412	0.0500269	-	52	226	230	0.962072	3.94829	4.73154	0.420932	0.47144	0.714643	0.535672	0.157038	0.438988	0.502473	0.754793	0.565418	0.167047	-0.759077	-0.64295	-0.273544	-0.558524	0.253537
OTP Hum, Gen P3 (1/2)	OTP Human Genome	G13	CLTC	1213	41327727	NM_004859	Plate 3 Duplex 1	J-004001-09	GAGAAUGGCUGUACGUAAU	Plate 3 Duplex 2	J-004001-10	UGAGAAAUGUAAUGCGAAU	Plate 3 Duplex 3	J-004001-11	GCAGAAGAAUCAACGUUAU	Plate 3 Duplex 4	J-004001-12	CGUAAGAAGGCUCGAGAGU	Sample	6045	5002	5244	0.923941	0.807132	0.922884	0.884652	0.0671366	-	51	170	208	0.843672	3.39864	3.96644	0.369129	0.40581	0.599084	0.458008	0.123545	0.384962	0.432523	0.639204	0.485563	0.135165	-0.869014	-0.771641	-0.428088	-0.689581	0.231634
OTP Hum, Gen P3 (1/2)	OTP Human Genome	H13	ATP6V0C	527	19913436	NM_001694	Plate 3 Duplex 1	J-017620-09	GGCACAGCCAAGAGCGGUA	Plate 3 Duplex 2	J-017620-10	GCUCUGUGUAUGCGGAUGA	Plate 3 Duplex 3	J-017620-11	CCCGACUAUUCGUGGGCAU	Plate 3 Duplex 4	J-017620-12	CCAGCUAUCUAUAACCUUA	Sample	6922	6401	5210	1.05799	1.03288	0.9169	1.00259	0.0752617	-	219	434	339	3.16383	6.78019	6.50672	1.38426	0.809579	0.982764	1.05887	0.294801	1.44363	0.862871	1.03798	1.11483	0.297911	0.38098	-0.145336	0.0374129	0.0910191	0.267222
OTP Hum, Gen P3 (1/2)	OTP Human Genome	I13	CRISP2	7180	4507670	NM_003296	Plate 3 Duplex 1	J-019757-09	GCAUCAUUUAAUUGCGACA	Plate 3 Duplex 2	J-019757-10	CCAAUAGUUGCCAGUAUCA	Plate 3 Duplex 3	J-019757-11	GGUAACAACGAAUGCCCAA	Plate 3 Duplex 4	J-019757-12	ACAUAGUGAUCCAGAGGAC	Sample	6679	5826	5234	1.02084	0.940094	0.921124	0.960688	0.0529535	-	154	626	224	2.30573	10.7449	4.27971	1.00882	1.28298	0.6464	0.979402	0.31931	1.05209	1.36744	0.689688	1.03641	0.339147	0.0510395	0.32294	-0.358049	0.00531026	0.34279
OTP Hum, Gen P3 (1/2)	OTP Human Genome	J13	LOC348174	348174	209977022	NM_182619	Plate 3 Duplex 1	J-018779-17	GAGGAGUGCUCGUGCGUCU	Plate 3 Duplex 2	J-018779-18	ACUGGGAGGUCAACGGGAA	Plate 3 Duplex 3	J-018779-19	GGAUCGGGCUCACCUACAA	Plate 3 Duplex 4	J-018779-20	ACCUGAGGAUCGACGGAGA	Sample	7405	5765	6301	1.13181	0.930251	1.1089	1.05699	0.110353	-	245	551	797	3.30858	9.55768	12.6488	1.44759	1.14122	1.91045	1.49975	0.387259	1.50968	1.21634	2.01778	1.58127	0.405488	0.429341	0.199736	0.75367	0.460915	0.278314
OTP Hum, Gen P3 (1/2)	OTP Human Genome	K13	FMOD	2331	71040110	NM_002023	Plate 3 Duplex 1	J-011661-08	GCAAUAGGAUCAAUGAGUU	Plate 3 Duplex 2	J-011661-09	GGAACGAGAUCAAGCGCAG	Plate 3 Duplex 3	J-011661-10	GGAAGGCGUCUUUGACAAU	Plate 3 Duplex 4	J-011661-11	GUGAUAAGGUGGGCAGGAA	Sample	2247	1963	2336	0.34344	0.316753	0.411109	0.357101	0.0486387	-	165	245	350	7.34312	12.4809	14.9829	3.21281	1.49026	2.26299	2.32202	0.86279	3.35062	1.58836	2.41454	2.45117	0.8817	1.36788	0.484789	0.963988	0.938887	0.442082
OTP Hum, Gen P3 (1/2)	OTP Human Genome	L13	PROCA1	147011	22748972	NM_152465	Plate 3 Duplex 1	J-016422-09	AGCCGAUCAUUAAGCGCAA	Plate 3 Duplex 2	J-016422-10	AGAAGAAAAGCCCGGUUAA	Plate 3 Duplex 3	J-016422-11	AAUAAAUGCCAUCGAGCCU	Plate 3 Duplex 4	J-016422-12	ACAAUUGAAAGAUGGACUA	Sample	7350	6820	6648	1.1234	1.10049	1.16997	1.13129	0.0354067	-	55	329	227	0.748299	4.82405	3.41456	0.327401	0.576009	0.51573	0.473046	0.129684	0.341444	0.613925	0.544704	0.500025	0.141629	-0.966947	-0.464835	-0.572056	-0.667946	0.264434
OTP Hum, Gen P3 (1/2)	OTP Human Genome	M13	ATG16L1	55054	38683869	NM_198890	Plate 3 Duplex 1	J-021033-09	UGUGGAUGAUUAUCGAUUA	Plate 3 Duplex 2	J-021033-10	GGCACACACUCACGGGACA	Plate 3 Duplex 3	J-021033-11	GCAUUGGAUUAACGGAAAC	Plate 3 Duplex 4	J-021033-12	GUUAUUGAUCUCCGAACAA	Sample	37	6557	6259	0.00565522	1.05805	1.10151	0.721739	0.620528	-	1	467	473	2.7027	7.12216	7.55712	1.1825	0.850412	1.14141	1.05811	0.181042	1.23323	0.906391	1.21785	1.11916	0.184421	0.21409	-0.0973247	0.201025	0.10593	0.176145
OTP Hum, Gen P3 (1/2)	OTP Human Genome	N13	AKAP1	8165	21493027	NM_003488	Plate 3 Duplex 1	J-011426-06	GUACUAUUCUCCAGCAAAU	Plate 3 Duplex 2	J-011426-07	GGGAGCAUGUCUUGGAAUU	Plate 3 Duplex 3	J-011426-08	AUAAGAGGGUGAAAGUAGA	Plate 3 Duplex 4	J-011426-09	CCAAAUCGAUUCCUCUAGA	Sample	7447	6286	6063	1.13823	1.01432	1.06702	1.07319	0.0621837	-	125	526	329	1.67853	8.3678	5.42636	0.734401	0.999146	0.819588	0.851045	0.135147	0.765902	1.06492	0.865634	0.898817	0.152244	-0.259713	0.0632931	-0.142231	-0.112884	0.163491
OTP Hum, Gen P3 (1/2)	OTP Human Genome	O13	TM7SF4	81501	29171757	NM_030788	Plate 3 Duplex 1	J-008716-18	ACUUGAAACUGCACGGAGA	Plate 3 Duplex 2	J-008716-19	CACUAUUCAUGCCGGAUAA	Plate 3 Duplex 3	J-008716-20	CCGGAUGGAUGGACUUUAU	Plate 3 Duplex 4	J-008716-21	CAUCUUGGGACACGUAGAA	Sample	6822	6832	6028	1.0427	1.10242	1.06086	1.06866	0.0306168	-	190	552	568	2.78511	8.07963	9.42269	1.21856	0.964737	1.42319	1.20216	0.229665	1.27083	1.02824	1.5185	1.27252	0.245132	0.245505	0.0279279	0.435666	0.236366	0.204022
OTP Hum, Gen P3 (1/2)	OTP Human Genome	B14	ELMO3	79767	19718770	NM_024712	Plate 3 Duplex 1	J-012936-05	UGAAUGCGCUCACUUAUGG	Plate 3 Duplex 2	J-012936-06	AAGCGUACCUCAACUUCAU	Plate 3 Duplex 3	J-012936-07	ACAAGGACCUCUAUGAGUU	Plate 3 Duplex 4	J-012936-08	UGAGGAAGGUGGUGUGCUA	Sample	5382	6195	4522	0.822606	0.999637	0.79582	0.872688	0.110754	-	149	716	376	2.76849	11.5577	8.3149	1.21129	1.38003	1.25587	1.2824	0.0874442	1.30476	1.43087	1.32643	1.35402	0.0674277	0.273225	0.371428	0.29062	0.311758	0.0524029
OTP Hum, Gen P3 (1/2)	OTP Human Genome	C14	ZNF581	51545	50592985	NM_016535	Plate 3 Duplex 1	J-021158-17	AGGAGGAAUCCGUGAGUAA	Plate 3 Duplex 2	J-021158-18	GCUCAAGGGUCUUCGAGUA	Plate 3 Duplex 3	J-021158-19	GGUAAAGCCCUUCGAGUGU	Plate 3 Duplex 4	J-021158-20	GAUCAAACAAUAAACACGU	Sample	6622	5145	4874	1.01213	0.830207	0.857768	0.900036	0.0980514	-	55	148	82	0.830565	2.87658	1.6824	0.363394	0.343474	0.254106	0.320325	0.0582055	0.391438	0.356126	0.271123	0.339562	0.0618437	-0.85521	-0.932845	-1.14874	-0.97893	0.152092
OTP Hum, Gen P3 (1/2)	OTP Human Genome	D14	ZBTB5	9925	7662073	NM_014872	Plate 3 Duplex 1	J-021190-05	GGAAAUAACUUUACUGCAA	Plate 3 Duplex 2	J-021190-06	AGAGGGAGCUCGCAAGUAU	Plate 3 Duplex 3	J-021190-07	GCUACGUCCUCAUUUGAAA	Plate 3 Duplex 4	J-021190-08	GCAAUGUAAUGGAUGUCUU	Sample	8534	6979	6194	1.30437	1.12614	1.09007	1.17353	0.114737	-	88	505	247	1.03117	7.23599	3.98773	0.451164	0.864004	0.6023	0.639156	0.208873	0.485981	0.89583	0.636138	0.672649	0.20735	-0.671935	-0.108804	-0.432482	-0.404407	0.282613
OTP Hum, Gen P3 (1/2)	OTP Human Genome	E14	KRTAP13-3	337960	31791001	NM_181622	Plate 3 Duplex 1	J-018680-17	CCUAGAAGGUGGUUCCAUU	Plate 3 Duplex 2	J-018680-18	UCCCAGAGUUAUAGAUCCA	Plate 3 Duplex 3	J-018680-19	UCCAAUGGCUUCAGAUAUC	Plate 3 Duplex 4	J-018680-20	CAUGUUGGGUCUCGGGGUU	Sample	5561	4452	3648	0.849965	0.718383	0.642006	0.736785	0.105193	-	77	206	90	1.38464	4.62713	2.46711	0.605818	0.552497	0.372627	0.510314	0.122184	0.65257	0.572848	0.397582	0.541	0.130443	-0.409126	-0.527217	-0.84228	-0.592874	0.223917
OTP Hum, Gen P3 (1/2)	OTP Human Genome	F14	WASH1	375690	167466200	NM_182905	Plate 3 Duplex 1	J-029524-13	GCAGCGUGAAGGAGCGAAA	Plate 3 Duplex 2	J-029524-14	UGUCGGAUCUCUUCAACAA	Plate 3 Duplex 3	J-029524-15	GCCAAGAUUGAGAAGAUCA	Plate 3 Duplex 4	J-029524-16	CCUACAAGAUGGGGUACUA	Sample	5885	5768	4751	0.899486	0.930735	0.836122	0.888781	0.0482067	-	691	1700	896	11.7417	29.473	18.8592	5.13731	3.51918	2.84846	3.83498	1.17665	5.53376	3.64881	3.00849	4.06369	1.31276	2.04002	1.47739	1.23218	1.5832	0.414186
OTP Hum, Gen P3 (1/2)	OTP Human Genome	G14	KLHL5	51088	65289631	NM_199039	Plate 3 Duplex 1	J-010933-05	AUAAAGUGGCUCACAAUUA	Plate 3 Duplex 2	J-010933-06	GUAGAAGCAUGCUGUAAGU	Plate 3 Duplex 3	J-010933-07	AGAGAGACGACCCAUGUUA	Plate 3 Duplex 4	J-010933-08	GUUCUUGUCUCAAAUCAGU	Sample	5919	5423	5112	0.904683	0.875066	0.899654	0.893134	0.0158484	-	33	179	61	0.557527	3.30076	1.19327	0.243933	0.394122	0.18023	0.272762	0.109822	0.262757	0.40864	0.192299	0.287899	0.11034	-1.1728	-0.819405	-1.40445	-1.13222	0.294626
OTP Hum, Gen P3 (1/2)	OTP Human Genome	H14	BCL11B	64919	12597634	NM_022898	Plate 3 Duplex 1	J-005082-09	GUGGAUGUACAGCGGAUAA	Plate 3 Duplex 2	J-005082-10	CCUUCAACCUGCUGCGCAU	Plate 3 Duplex 3	J-005082-11	UCACAAUACUGGCACUAUA	Plate 3 Duplex 4	J-005082-12	GGUUGGAAGGUACUAAAUA	Sample	4947	4849	4218	0.756119	0.782444	0.74232	0.760294	0.0203853	-	253	714	441	5.11421	14.7247	10.4552	2.2376	1.75818	1.57913	1.85831	0.340462	2.41028	1.82294	1.66785	1.96703	0.391624	0.961884	0.637994	0.53862	0.712833	0.221334
OTP Hum, Gen P3 (1/2)	OTP Human Genome	I14	PPP1R14D	54866	17511260	NM_017726	Plate 3 Duplex 1	J-015206-05	GGAGAACCCAUGUAAGAAG	Plate 3 Duplex 2	J-015206-06	UCAGUCAACUCAAGAAACU	Plate 3 Duplex 3	J-015206-07	GCCUGACAGUGAAGUAUGA	Plate 3 Duplex 4	J-015206-08	GCAAUGGGUGGAUGCUCAA	Sample	5684	5798	4057	0.868764	0.935576	0.713986	0.839442	0.113668	-	91	440	121	1.60099	7.58882	2.9825	0.700474	0.906133	0.450472	0.685693	0.22819	0.75453	0.939511	0.480639	0.724893	0.230867	-0.273874	-0.0620085	-0.681491	-0.339125	0.314854
OTP Hum, Gen P3 (1/2)	OTP Human Genome	J14	CCDC88A	55704	208022633	NM_018084	Plate 3 Duplex 1	J-032517-17	GCACAUUGGUAAUAGGUAU	Plate 3 Duplex 2	J-032517-18	GAAAGAUAUUAAUCGGGAA	Plate 3 Duplex 3	J-032517-19	GGUUAAAUAAGGAGCGACU	Plate 3 Duplex 4	J-032517-20	GCGAACAGAAAGUCGACAA	Sample	6310	5916	5536	0.964445	0.954617	0.974273	0.964445	0.00982785	-	287	641	473	4.54834	10.835	8.54408	1.99002	1.29374	1.29048	1.52475	0.40294	2.14359	1.3414	1.36298	1.61599	0.457042	0.823691	0.302509	0.319468	0.481889	0.29613
OTP Hum, Gen P3 (1/2)	OTP Human Genome	K14	SART1	9092	38788009	NM_005146	Plate 3 Duplex 1	J-017283-05	GCUACAAACCCGACGUUAA	Plate 3 Duplex 2	J-017283-06	CCGAAUACCUCACGCCUGA	Plate 3 Duplex 3	J-017283-07	GAACCGAUCGUGAAUAGGG	Plate 3 Duplex 4	J-017283-08	UAAAGACCCUAGGAGAGGA	Sample	5448	5074	3945	0.832693	0.81875	0.694275	0.781906	0.0762104	-	267	605	291	4.90088	11.9235	7.37643	2.14427	1.42371	1.11412	1.5607	0.528557	2.30974	1.47616	1.18873	1.65821	0.582256	0.911295	0.405009	0.175912	0.497405	0.376297
OTP Hum, Gen P3 (1/2)	OTP Human Genome	L14	PRDM13	59336	41349467	NM_021620	Plate 3 Duplex 1	J-007040-09	GCUGGAGGACGUUUAGAUA	Plate 3 Duplex 2	J-007040-10	GAUCUUCUACCGAGCAUUG	Plate 3 Duplex 3	J-007040-11	CUUAUUACCCGCUCAAAUU	Plate 3 Duplex 4	J-007040-12	GAGCGCGACUUGUAACGAG	Sample	6656	5849	5929	1.01733	0.943806	1.04344	1.00152	0.0516615	-	127	366	321	1.90805	6.25748	5.41407	0.834824	0.747166	0.817732	0.799907	0.0464679	0.899248	0.774688	0.863673	0.845869	0.0641602	-0.105077	-0.248887	-0.144434	-0.166133	0.0743202
OTP Hum, Gen P3 (1/2)	OTP Human Genome	M14	BTNL3	10917	37574623	NM_197975	Plate 3 Duplex 1	J-021357-17	CCAUUAUAGUCCAGGAAAA	Plate 3 Duplex 2	J-021357-18	CGAUGUAUGACGAGGAAAA	Plate 3 Duplex 3	J-021357-19	CGGAAUAGACUCACAUUAG	Plate 3 Duplex 4	J-021357-20	GUUCCCAGAUUUACGAUGA	Sample	6575	6510	5914	1.00495	1.05047	1.0408	1.03207	0.0239807	-	25	217	128	0.380228	3.33333	2.16436	0.16636	0.398012	0.326901	0.297091	0.118668	0.179198	0.412673	0.348793	0.313554	0.12066	-1.45483	-0.811185	-0.949735	-1.07192	0.338773
OTP Hum, Gen P3 (1/2)	OTP Human Genome	N14	VCX2	51480	49619238	NM_016378	Plate 3 Duplex 1	J-006631-14	UGGAAGAACCACUGACUGU	Plate 3 Duplex 2	J-006631-15	CCGCCAGACCUCAGAGAUC	Plate 3 Duplex 3	J-006631-16	UGAAUGUGUUGCAAAUUGA	Plate 3 Duplex 4	J-006631-17	AGGGAAAAGCAGUUCGUAG	Sample	7264	5617	5743	1.11026	0.90637	1.0107	1.00911	0.101953	-	146	613	385	2.00991	10.9133	6.70381	0.87939	1.30309	1.01253	1.065	0.216667	0.947253	1.35109	1.06942	1.12259	0.2071	-0.0538965	0.310148	0.0675674	0.10794	0.18535
OTP Hum, Gen P3 (1/2)	OTP Human Genome	O14	SPCS2	9789	7661907	NM_014752	Plate 3 Duplex 1	J-020897-05	GAUGACAAAUACACCUUGA	Plate 3 Duplex 2	J-020897-06	GACCAUUUAUACCUCAUAU	Plate 3 Duplex 3	J-020897-07	CUUUGUGUGUCAUAUCCUA	Plate 3 Duplex 4	J-020897-08	GUAUAUCCCUGUUGAUUUG	Sample	7116	6744	6330	1.08764	1.08822	1.11401	1.09662	0.0150584	-	139	357	292	1.95334	5.29359	4.61295	0.85464	0.632074	0.696733	0.727816	0.114492	0.920593	0.655357	0.743392	0.773114	0.135093	-0.0820562	-0.405211	-0.28791	-0.258392	0.163587
OTP Hum, Gen P3 (1/2)	OTP Human Genome	B15	CDCA2	157313	44681483	NM_152562	Plate 3 Duplex 1	J-025787-09	CAAAUACUCCAUUGCGUAA	Plate 3 Duplex 2	J-025787-10	CACUUUAAGAGAACGAAUA	Plate 3 Duplex 3	J-025787-11	UCAGAAGCAUGCCGAAUUA	Plate 3 Duplex 4	J-025787-12	GUUCAAAGGCUACCGGAGA	Sample	6339	6984	5453	0.968877	1.12695	0.959666	1.0185	0.0940362	-	319	869	565	5.03234	12.4427	10.3613	2.20178	1.48571	1.56495	1.75081	0.392556	2.45213	1.67196	1.68564	1.93658	0.446536	0.982447	0.541347	0.550384	0.691392	0.252101
OTP Hum, Gen P3 (1/2)	OTP Human Genome	C15	FUT11	170384	145580616	NM_173540	Plate 3 Duplex 1	J-008993-17	CUAACUACCUCAACGGCUU	Plate 3 Duplex 2	J-008993-18	UGGGUCAGGUUACGACUUA	Plate 3 Duplex 3	J-008993-19	CCGAACAAUCACUCCGUCA	Plate 3 Duplex 4	J-008993-20	CCUUUAACUUGGCGGAGCU	Sample	6445	6008	5129	0.985079	0.969462	0.902645	0.952395	0.0437866	-	134	361	435	2.07913	6.00866	8.48119	0.909675	0.717455	1.28098	0.969372	0.286468	1.01311	0.807399	1.38989	1.07013	0.295401	0.0130408	-0.209425	0.340303	0.0479732	0.276524
OTP Hum, Gen P3 (1/2)	OTP Human Genome	D15	SCFD1	23256	33469977	NM_182835	Plate 3 Duplex 1	J-010943-09	AAGCAUUGGUGCACGAUGU	Plate 3 Duplex 2	J-010943-10	GACAAGAAACUUCGAGAAA	Plate 3 Duplex 3	J-010943-11	GUGCCAGGAUCUUCGAAAU	Plate 3 Duplex 4	J-010943-12	GAUAUCACAGACACGGAAA	Sample	6185	5391	4961	0.945339	0.869902	0.873079	0.896107	0.0426661	-	124	354	206	2.00485	6.5665	4.15239	0.877176	0.784064	0.62717	0.762803	0.126352	0.976914	0.882358	0.675538	0.844937	0.154133	-0.0233023	-0.123604	-0.377254	-0.17472	0.182429
OTP Hum, Gen P3 (1/2)	OTP Human Genome	E15	OTUD5	55593	40353201	NM_017602	Plate 3 Duplex 1	J-013823-05	CAACAGUGAGGACGAGUAU	Plate 3 Duplex 2	J-013823-06	CAACACAUUCCAUGGGAUA	Plate 3 Duplex 3	J-013823-07	GAAAGCAUUGCAUGGACUA	Plate 3 Duplex 4	J-013823-08	GGAUGGCGCCUGUCUCUUC	Sample	6489	4878	4258	0.991804	0.787123	0.749359	0.842762	0.130448	-	93	282	317	1.43319	5.78106	7.44481	0.627061	0.690279	1.12445	0.813931	0.27077	0.69836	0.776816	1.22005	0.898408	0.281297	-0.346434	-0.246279	0.202898	-0.129938	0.292563
OTP Hum, Gen P3 (1/2)	OTP Human Genome	F15	ZNF501	115560	83776593	NM_145044	Plate 3 Duplex 1	J-007118-18	GUGAUUAGGAGAAGGCAUA	Plate 3 Duplex 2	J-007118-19	CUACAGACGUCUAUUUAAA	Plate 3 Duplex 3	J-007118-20	GGUAUGUAGUGGUAUUAAU	Plate 3 Duplex 4	J-007118-21	ACAAGCACCUCUAACGCUA	Sample	6670	6665	6447	1.01947	1.07548	1.1346	1.07651	0.0575719	-	117	424	380	1.75412	6.36159	5.89421	0.767476	0.759597	0.890252	0.805775	0.0732655	0.854741	0.854824	0.95891	0.889492	0.0601183	-0.154519	-0.154425	-0.0417822	-0.116909	0.0650614
OTP Hum, Gen P3 (1/2)	OTP Human Genome	G15	ZNF451	26036	72255570	NM_001031623	Plate 3 Duplex 1	J-013935-09	GCACAGAAUUUAACCGACA	Plate 3 Duplex 2	J-013935-10	CGUAAAGACCAUAUUGAUU	Plate 3 Duplex 3	J-013935-11	CCGUCUAGAUGAACAACUA	Plate 3 Duplex 4	J-013935-12	GCAUAUGUCUGGAAAGAAU	Sample	5169	4537	4235	0.79005	0.732099	0.745312	0.75582	0.030371	-	1019	1524	1587	19.7137	33.5905	37.4734	8.62526	4.01083	5.65992	6.09867	2.3383	9.60599	4.51364	6.14111	6.75358	2.60083	2.86101	1.75889	2.18819	2.26936	0.555526
OTP Hum, Gen P3 (1/2)	OTP Human Genome	H15	GAGE6	2578	4503886	NM_001476	Plate 3 Duplex 1	J-011277-13	GAGGAAGAUCGACCUAUUA	Plate 3 Duplex 2	J-011277-14	GACCAAGGCGCUAUGUACA	Plate 3 Duplex 3	J-011277-15	AGGAGGUGGACCCGCCAAA	Plate 3 Duplex 4	J-011277-16	ACAGACUGGGUGUGAGUGU	Sample	5676	6161	5349	0.867542	0.994151	0.941363	0.934352	0.063595	-	153	367	152	2.69556	5.95683	2.84165	1.17938	0.711267	0.429198	0.773282	0.378916	1.31348	0.800435	0.462299	0.858738	0.428575	0.280252	-0.217718	-0.714963	-0.217476	0.497608
OTP Hum, Gen P3 (1/2)	OTP Human Genome	I15	KLHL15	80311	62988271	NM_030624	Plate 3 Duplex 1	J-024931-05	GCGAAGAUCUGCCUAGAAA	Plate 3 Duplex 2	J-024931-06	GCUGGAUGGUUUACAAGUA	Plate 3 Duplex 3	J-024931-07	CCAAAGUAUUCAGGUAUGA	Plate 3 Duplex 4	J-024931-08	GCGAUUCCAUCCUCACUUU	Sample	6337	6491	5386	0.968571	1.0474	0.947874	0.987949	0.0525161	-	179	292	367	2.82468	4.49854	6.81396	1.23587	0.537142	1.02917	0.934061	0.358944	1.3764	0.604481	1.11666	1.03251	0.392778	0.329896	-0.478875	0.111573	-0.0124689	0.418411
OTP Hum, Gen P3 (1/2)	OTP Human Genome	J15	ZSCAN23	222696	190883485	NM_001012455	Plate 3 Duplex 1	J-025080-09	GGACUUGGAAUGUGGAGUU	Plate 3 Duplex 2	J-025080-10	GGGUAUAAUUUGCGAGAGG	Plate 3 Duplex 3	J-025080-11	UGUUCAUACUCCAUAGUUU	Plate 3 Duplex 4	J-025080-12	CCGUGAGGGCAGAUUGGAA	Sample	6362	6022	5419	0.972393	0.971721	0.953682	0.965932	0.0106141	-	148	274	233	2.32631	4.54998	4.29969	1.01782	0.543285	0.649417	0.736842	0.249057	1.13355	0.611394	0.699502	0.814817	0.279528	0.126943	-0.468581	-0.344913	-0.228851	0.314269
OTP Hum, Gen P3 (1/2)	OTP Human Genome	K15	FTO	79068	89040859	XM_944992	Plate 3 Duplex 1	J-004159-09	CUAUUGAACUCUAUUCGUA	Plate 3 Duplex 2	J-004159-10	ACGAAUUGCCCGAACAUUA	Plate 3 Duplex 3	J-004159-11	CCCAAGAAAUCGUGAGAAU	Plate 3 Duplex 4	J-004159-12	GCACAUAGUUAAAUAUCCA	Sample	7938	6467	6366	1.21327	1.04353	1.12034	1.12572	0.085001	-	159	461	377	2.00302	7.1285	5.92209	0.876376	0.851169	0.894462	0.874002	0.0217441	0.976024	0.957876	0.970505	0.968135	0.00930326	-0.0242097	-0.0428526	-0.0298493	-0.0323039	0.00956077
OTP Hum, Gen P3 (1/2)	OTP Human Genome	L15	SALL2	6297	49087131	NM_005407	Plate 3 Duplex 1	J-027199-09	GCAGAAAGUAGCACGGCAA	Plate 3 Duplex 2	J-027199-10	GUGGAGGGGUUGAGCGCAA	Plate 3 Duplex 3	J-027199-11	AGAAAAGAUUGACCGGCAA	Plate 3 Duplex 4	J-027199-12	GGAAAUGUGAAGUUCGUAU	Sample	5394	4740	4435	0.82444	0.764855	0.780509	0.789935	0.0308902	-	211	424	514	3.91175	8.94515	11.5896	1.7115	1.06808	1.75048	1.51002	0.383224	1.9061	1.20198	1.88548	1.66452	0.400702	0.688518	0.1874	0.676156	0.517358	0.285819
OTP Hum, Gen P3 (1/2)	OTP Human Genome	M15	ZNF167	55888	47716684	NM_025169	Plate 3 Duplex 1	J-020508-17	UGGCUGUGGUGGAGGAUUU	Plate 3 Duplex 2	J-020508-18	ACUUCAGGCAAUUGUGUUA	Plate 3 Duplex 3	J-020508-19	CUGCGAAAUCUUCCGGCUA	Plate 3 Duplex 4	J-020508-20	CAGAAAAUCACCAUAGCAU	Sample	6293	5262	4011	0.961846	0.849086	0.70589	0.838941	0.128279	-	112	316	203	1.77976	6.00532	5.06108	0.77869	0.717057	0.764417	0.753388	0.0322629	0.867231	0.806951	0.829405	0.834529	0.0304646	-0.14044	-0.209956	-0.183592	-0.177996	0.0350942
OTP Hum, Gen P3 (1/2)	OTP Human Genome	N15	ARHGAP22	58504	34013589	NM_021226	Plate 3 Duplex 1	J-019080-09	CAGUCCACCACGAGCGGAA	Plate 3 Duplex 2	J-019080-10	GGUCAGAAGGGGACGGUAC	Plate 3 Duplex 3	J-019080-11	CCACAGAAAUGGAGGGCGC	Plate 3 Duplex 4	J-019080-12	GCGGAGGGAUCUUUGGGCA	Sample	7250	6106	5919	1.10812	0.985276	1.04168	1.04502	0.0614895	-	111	486	297	1.53103	7.95938	5.01774	0.669868	0.950379	0.757871	0.792706	0.143463	0.746035	1.06952	0.816319	0.877293	0.170146	-0.284564	0.0676675	-0.198886	-0.138594	0.183693
OTP Hum, Gen P3 (1/2)	OTP Human Genome	O15	IBTK	25998	57863303	NM_015525	Plate 3 Duplex 1	J-028643-05	AGAAAGGAGUGUUAGAUUG	Plate 3 Duplex 2	J-028643-06	UGGCAACCCUGAAGAGUUU	Plate 3 Duplex 3	J-028643-07	CGGAAACUAUGUUCAAGAA	Plate 3 Duplex 4	J-028643-08	GCAAACAUCAUCCAGAGUU	Sample	6281	5173	5877	0.960012	0.834725	1.03428	0.943007	0.100861	-	115	351	493	1.83092	6.78523	8.38863	0.801076	0.810181	1.26701	0.959421	0.266415	0.892161	0.91175	1.37472	1.05954	0.273126	-0.112816	-0.0915412	0.328597	0.0414131	0.248936
OTP Hum, Gen P3 (1/2)	OTP Human Genome	B16	OR13C9	286362	50080196	NM_001001956	Plate 3 Duplex 1	J-026229-17	CCACUGCUCUUGAUAGUUA	Plate 3 Duplex 2	J-026229-18	CCAGCAUCCUCAAGAUUCA	Plate 3 Duplex 3	J-026229-19	CAGGAAGAAUGUCAUCAAU	Plate 3 Duplex 4	J-026229-20	AGUAAAACACCUACCGAAC	Sample	6571	6085	5307	1.00434	0.981887	0.933971	0.973398	0.0359427	-	102	404	320	1.55228	6.63928	6.02977	0.679162	0.792754	0.910727	0.794214	0.115789	0.78165	0.868767	0.980964	0.877127	0.0999196	-0.240378	-0.13872	-0.019183	-0.13276	0.110718
OTP Hum, Gen P3 (1/2)	OTP Human Genome	C16	HIP1R	9026	48762941	NM_003959	Plate 3 Duplex 1	J-027079-05	CUGUGGAGAUGUUUGAUUA	Plate 3 Duplex 2	J-027079-06	UGGCUGACCUCUUCGAUCA	Plate 3 Duplex 3	J-027079-07	UGAAUGCACUGGAGGGUGA	Plate 3 Duplex 4	J-027079-08	GCAGGAAUGUUCUCGCACA	Sample	7078	7065	5374	1.08183	1.14002	0.945763	1.05587	0.0996971	-	394	798	306	5.56654	11.2951	5.69408	2.43551	1.34868	0.860025	1.54807	0.806448	2.80304	1.478	0.93314	1.73806	0.961694	1.14463	0.406356	-0.0687233	0.494088	0.611416
OTP Hum, Gen P3 (1/2)	OTP Human Genome	D16	KIF24	347240	34916049	NM_194313	Plate 3 Duplex 1	J-010459-05	UCACACAUCUUUAGUCAGA	Plate 3 Duplex 2	J-010459-06	GGACAGGUGACAAGAAAGA	Plate 3 Duplex 3	J-010459-07	GGGAGGAACAUCUGCGUUU	Plate 3 Duplex 4	J-010459-08	CGAAAUCGGACAUCUGGAA	Sample	6122	5746	4881	0.93571	0.927185	0.859	0.907299	0.0420442	-	265	882	717	4.32865	15.3498	14.6896	1.8939	1.83282	2.21869	1.98181	0.207412	2.1797	2.00856	2.3898	2.19269	0.190953	0.843179	0.748401	0.95172	0.847767	0.101737
OTP Hum, Gen P3 (1/2)	OTP Human Genome	E16	PC	5091	11761614	NM_022172	Plate 3 Duplex 1	J-008950-06	GCAACUCGGACGUGUAUGA	Plate 3 Duplex 2	J-008950-07	CUAAACAGGUGGGCUACGA	Plate 3 Duplex 3	J-008950-08	AGAGGCAGGUCUUCUUUGA	Plate 3 Duplex 4	J-008950-09	ACAACGUGGUCUUCAAGUU	Sample	5526	6135	4160	0.844615	0.989955	0.732112	0.855561	0.129269	-	76	283	227	1.37532	4.61288	5.45673	0.601738	0.550794	0.824175	0.658903	0.145379	0.692542	0.603607	0.894243	0.730131	0.148919	-0.354214	-0.480183	-0.110537	-0.314978	0.18792
[truncated: 19,328 more rows]
[truncated: 2 more columns]

## Sheet: Hit List 1
																				Total Cell Amount			Relative Total Cell Amount						ALD+ cell amount			%ALDHbright cell amount (=%CSC)			Relative %CSC					Corrected Relative %CSC					Box-Cox Corrected Relative %CSC
[truncated: 333 more rows]
[truncated: 1 more columns]

[truncated: 1 more sheets: Hit List 2]
