# Supplementary material for: A genome‐wide RNAi screen reveals essential therapeutic targets of breast cancer stem cells
Source: EMBO Mol Med. 2019 Sep 2;11(10):e9930. doi: 10.15252/emmm.201809930 (PMC6783652; doi:10.15252/emmm.201809930)
Supplement: Supplementary file 4 — Dataset EV2 [file EMMM-11-e9930-s004.xlsx]

## Sheet: Dataset EV2 legend
Dataset EV2. Interactome/Regulome analysis results generated by the HTS-net algorithm.

## Sheet: Subnets "green"  interactome 
Subnetwork ID	Network score	Size	Highlighted genes	Genes
int-snw-10001	3.427	15	4	MED10,MED12,MED13L,MED20,MED30,MED6,MED9,NCOR1,NR3C1,NTHL1,PEX5,PRAM1,PRDX1,RARA,RBL1
int-snw-10174	3.475	12	2	FASLG,INPPL1,NCOR1,NR3C1,PACSIN1,PRAM1,PRDX1,RARA,SAFB2,SAMSN1,SORBS3,TNFRSF6B
int-snw-10438	4.268	6	1	C1D,NCOR1,NR3C1,PRAM1,PRDX1,RARA
int-snw-10587	3.453	14	2	API5,ATG5,BAZ1B,ERCC6,HNRPLL,IL6,NCOR1,NR3C1,PCBP1,PRAM1,PRDX1,RARA,SLC1A5,TXNRD2
int-snw-10773	4.492	6	1	NCOR1,NR3C1,PRAM1,PRDX1,RARA,ZBTB6
int-snw-10847	3.820	8	1	NCOR1,NR3C1,PRAM1,PRDX1,RARA,SRCAP,VPS72,ZNHIT1
int-snw-10971	3.615	6	1	FASLG,PI4KB,PRDX1,RPLP0,SAMSN1,YWHAQ
int-snw-1105	3.809	8	1	BAZ1B,CHD1,ERCC6,NCOR1,NR3C1,PRAM1,PRDX1,RARA
int-snw-11177	3.506	10	1	BAZ1A,BAZ1B,CDT1,ERCC6,NCOR1,NR3C1,PRAM1,PRDX1,RARA,SMARCA2
int-snw-11319	4.444	6	1	ECD,NCOR1,NR3C1,PRAM1,PRDX1,RARA
int-snw-2078	3.399	11	1	ATF6,ELK1,ERG,NCOR1,NR3C1,PLAT,PRAM1,PRDX1,RARA,SOX2,ZNF143
int-snw-2180	3.616	9	2	ACSL1,EPHX1,GYS2,NCOR1,NR3C1,NR3C2,PRAM1,PRDX1,RARA
int-snw-22983	3.381	9	1	ECSIT,MAST1,NCOR1,NR3C1,PRAM1,PRDX1,RARA,RPP30,STAMBPL1
int-snw-23309	3.982	8	1	MAD1L1,NCOR1,NR3C1,PRAM1,PRDX1,RARA,SIN3B,SMARCA2
int-snw-26135	3.735	8	1	API5,ATG5,CLTCL1,PRDX1,RPLP0,RPS16,SERBP1,SLC1A5
int-snw-286887	3.582	9	1	API5,ATG5,CLTCL1,KRT6C,PRDX1,RPLP0,RPS16,SERBP1,SLC1A5
int-snw-29893	3.555	9	2	MED1,MED25,MSX2,NCOR1,NR3C1,PRAM1,PRDX1,PSMC3IP,RARA
int-snw-29978	3.560	10	1	ADRM1,ESF1,PRDX1,PUS1,RAD23B,RPL18,RPL4,RPLP0,RPS16,UBQLN2
int-snw-3052	3.445	15	3	API5,ATG5,CLTCL1,ESF1,FASLG,HCCS,PACSIN1,PRDX1,PUS1,RPL18,RPL4,RPLP0,RPS16,SLC1A5,TMED10
int-snw-3717	4.288	7	1	JAK2,NCOR1,NR3C1,PCK1,PRAM1,PRDX1,RARA
int-snw-3932	3.586	11	2	FASLG,LCK,NCOR1,NR3C1,PACSIN1,PECAM1,PRAM1,PRDX1,RARA,SAMSN1,TNFRSF6B
int-snw-414301	4.054	5	0	ADRM1,DDI1,PRDX1,RAD23B,XPC
int-snw-4306	4.532	6	1	NCOR1,NR3C1,NR3C2,PRAM1,PRDX1,RARA
int-snw-4488	3.999	8	2	MSX2,NCOR1,NR3C1,PJA1,PRAM1,PRDX1,RARA,ZDHHC2
int-snw-4609	3.407	12	2	DHX58,ELMSAN1,FZR1,MYC,NAIP,NCOR1,PRAM1,PRDX1,RARA,RBL1,RPS16,SNRNP70
int-snw-4862	3.385	18	2	ADRM1,ESF1,NCOR1,NPAS2,NR3C1,PI4KB,PRAM1,PRDX1,PUS1,RAD23B,RARA,RPL10A,RPL18,RPL4,RPL6,RPLP0,RPS16,ZSCAN1
int-snw-5074	4.064	7	1	DAPK3,NCOR1,NR3C1,PAWR,PRAM1,PRDX1,RARA
int-snw-51428	3.712	8	1	CLTCL1,DDX41,NKAP,PIK3C2A,PRDX1,RPL18,RPLP0,RPS16
int-snw-51727	3.574	9	1	API5,ATG5,CLTCL1,CMPK1,PRDX1,RPLP0,RPS16,SERBP1,SLC1A5
int-snw-51773	4.587	6	1	NCOR1,NR3C1,PRAM1,PRDX1,RARA,RSF1
int-snw-5286	3.549	9	0	CLTCL1,PIK3C2A,PRDX1,RPL10A,RPL18,RPL4,RPLP0,RPS16,SERBP1
int-snw-5294	3.764	7	0	CLTCL1,NCOR1,PIK3CG,PRAM1,PRDX1,RARA,SEC24A
int-snw-54386	3.433	15	2	BAZ1B,CDT1,ERCC6,FZR1,ICK,NCOR1,NR3C1,ORC2,PI4KB,PRAM1,PRDX1,RARA,RPL18,RPS16,TERF2IP
int-snw-5449	3.499	8	1	BAZ1B,MED25,NCOR1,NR3C1,POU1F1,PRAM1,PRDX1,RARA
int-snw-5451	3.677	10	1	HOXC4,NCOR1,NME2,NR3C1,POU2F1,PRAM1,PRDX1,RARA,RPS16,SOX2
int-snw-55156	4.120	7	1	ARMC1,JAK2,NCOR1,NR3C1,PRAM1,PRDX1,RARA
int-snw-563	3.405	10	0	AZGP1,CLTCL1,PIK3C2A,PRDX1,RPL10A,RPL18,RPL4,RPLP0,RPS16,SERBP1
int-snw-573	4.031	6	1	BAG1,NCOR1,NR3C1,PRAM1,PRDX1,RARA
int-snw-57379	3.424	14	2	AICDA,ESF1,FASLG,PACSIN1,PI4KB,PIK3C2A,PRDX1,PUS1,RPL10A,RPL18,RPL4,RPLP0,RPS16,TMED10
int-snw-6007	3.838	9	1	BAZ1B,CDT1,ERCC6,NCOR1,NR3C1,PRAM1,PRDX1,RARA,RHD
int-snw-64061	3.970	8	1	COIL,MAD1L1,NCOR1,NR3C1,PRAM1,PRDX1,RARA,TSPYL2
int-snw-6472	3.617	10	2	API5,ATG5,CLTCL1,GNAS,PIK3C2A,PRDX1,RPL18,RPLP0,SHMT2,SLC1A5
int-snw-6595	3.406	12	2	ATG5,BANF1,NCOR1,NR3C1,PRAM1,PRDX1,RARA,RBL1,SMARCA2,SS18,TAT,XPC
int-snw-6657	3.793	9	1	ATF6,ELK1,NCOR1,NR3C1,PRAM1,PRDX1,RARA,SOX2,ZNF143
int-snw-7080	4.279	7	1	GSX2,NCOR1,NKX2-1,NR3C1,PRAM1,PRDX1,RARA
int-snw-7337	3.471	8	0	NCOR1,PRAM1,PRDX1,PSAP,RAD23B,RARA,TCF19,UBE3A
int-snw-79087	3.429	14	2	ALG12,ESF1,FASLG,PACSIN1,PI4KB,PIK3C2A,PRDX1,PUS1,RPL10A,RPL18,RPL4,RPLP0,RPS16,TMED10
int-snw-7936	3.466	10	1	AP1S2,BAZ1B,ERCC6,NCOR1,NELFE,NR3C1,PRAM1,PRDX1,RARA,TBL1XR1
int-snw-79718	4.271	7	1	AP1S2,NCOR1,NR3C1,PRAM1,PRDX1,RARA,TBL1XR1
int-snw-79977	4.492	6	1	GRHL2,NCOR1,NR3C1,PRAM1,PRDX1,RARA
int-snw-8202	3.741	7	1	JAK2,NCOA3,NCOR1,NR3C1,PRAM1,PRDX1,RARA
int-snw-8361	3.537	12	1	AP1S2,ASF1B,HIST1H4F,NCOR1,NR3C1,PI4KB,PRAM1,PRDX1,RARA,RPL18,RPS16,TBL1XR1
int-snw-83714	4.131	7	1	JAK2,NCOR1,NR3C1,NRIP2,PRAM1,PRDX1,RARA
int-snw-84749	3.885	5	0	ADRM1,PRDX1,RAD23B,TIMM8A,USP30
int-snw-863	3.595	9	1	BAZ1B,CBFA2T3,ERCC6,NCOR1,NR3C1,PRAM1,PRDX1,RARA,SEC24A
int-snw-8841	3.467	12	1	ANKRD12,HDAC3,NCOR1,NR3C1,NTHL1,PEX5,PRAM1,PRDX1,RARA,RBL1,TBL1XR1,TCF19
int-snw-8935	3.440	12	2	AXIN2,CLNK,FASLG,NCOR1,NR3C1,PACSIN1,PRAM1,PRDX1,RARA,SAMSN1,SKAP2,TNFRSF6B
int-snw-9139	3.424	10	1	BAZ1B,CAMP,CBFA2T2,ERCC6,LBP,NCOR1,NR3C1,PRAM1,PRDX1,RARA
int-snw-9180	3.963	8	1	JAK2,NCOR1,NR3C1,OSMR,PCK1,PRAM1,PRDX1,RARA
int-snw-92675	3.423	14	2	DTD1,ESF1,FASLG,PACSIN1,PI4KB,PIK3C2A,PRDX1,PUS1,RPL10A,RPL18,RPL4,RPLP0,RPS16,TMED10
int-snw-9474	3.914	7	1	API5,ATG5,CLTCL1,PRDX1,RPLP0,RPS16,SLC1A5
int-snw-9923	4.129	7	1	JAK2,NCOR1,NR3C1,PRAM1,PRDX1,RARA,ZBTB40
int-snw-9961	3.383	10	2	EPHX2,MED1,MED25,MSX2,MVP,NCOR1,NR3C1,PRAM1,PRDX1,RARA

## Sheet: Subnets "green" regulome
Subnetwork ID	Network Score	Size	Highlighted genes	Genes
reg-snw-10785	2.828	12	3	DGUOK,EBNA1BP2,MAPK1IP1L,MPZL1,NME1-NME2,PPAT,PRDX1,PUS1,SAAL1,WDR18,WDR4,YRDC
reg-snw-163175	2.947	6	3	ADARB1,DLEC1,GNAS,LGI4,MED30,USHBP1
reg-snw-22924	2.782	7	3	ADARB1,DLEC1,GNAS,LGI4,MAPRE3,MED30,USHBP1
reg-snw-2762	2.914	6	3	ADARB1,DLEC1,GMDS,GNAS,MED30,USHBP1
reg-snw-293	2.770	7	3	C9orf16,COPE,EIF2S2,ESF1,PNO1,SLC25A6,ZNF259
reg-snw-3166	2.737	7	3	ADARB1,DLEC1,GNAS,HMX1,LGI4,MED30,USHBP1
reg-snw-4855	2.800	7	3	ADARB1,DLEC1,GNAS,LGI4,MED30,NOTCH4,USHBP1
reg-snw-51373	2.761	7	2	CIAPIN1,EIF2S2,ESF1,MRPS17,PNO1,SAAL1,TIMM8B
reg-snw-54732	2.851	7	3	ADARB1,CORO1B,DLEC1,GNAS,MED30,TMED9,USHBP1
reg-snw-6251	2.796	7	3	ADARB1,DLEC1,GNAS,LGI4,MED30,RSU1,USHBP1
reg-snw-79718	2.770	7	3	ADARB1,DLEC1,GNAS,LGI4,MED30,TBL1XR1,USHBP1
reg-snw-84460	2.820	8	3	ADRM1,C9orf16,COPE,EIF2S2,ESF1,PNO1,ZMAT1,ZNF259
reg-snw-8480	3.040	9	2	ASF1B,DGUOK,NME1-NME2,PRDX1,PUS1,RAE1,SAAL1,WDR18,YRDC
reg-snw-8882	2.885	9	3	ADRM1,C9orf16,COPE,EIF2S2,ESF1,NME1-NME2,PNO1,VARS,ZNF259
reg-snw-9940	3.079	5	3	ADARB1,DLEC1,GNAS,MED30,USHBP1

## Sheet: Meta Subnets "green"
Subnetwork ID	Size	Genes
meta-int-snw-29978	5	ADRM1,ASF1B,C9orf16,COPE,DGUOK,EBNA1BP2,EIF2S2,ESF1,MAPK1IP1L,MPZL1,NME1-NME2,PNO1,PPAT,PRDX1,PUS1,RAD23B,RAE1,RPL18,RPL4,RPLP0,RPS16,SAAL1,UBQLN2,VARS,WDR18,WDR4,YRDC,ZMAT1,ZNF259
meta-int-snw-3052	3	API5,ASF1B,ATG5,CLTCL1,DGUOK,EBNA1BP2,ESF1,FASLG,HCCS,MAPK1IP1L,MPZL1,NME1-NME2,PACSIN1,PPAT,PRDX1,PUS1,RAE1,RPL18,RPL4,RPLP0,RPS16,SAAL1,SLC1A5,TMED10,WDR18,WDR4,YRDC
meta-int-snw-4862	5	ADRM1,ASF1B,C9orf16,COPE,DGUOK,EBNA1BP2,EIF2S2,ESF1,MAPK1IP1L,MPZL1,NCOR1,NME1-NME2,NPAS2,NR3C1,PI4KB,PNO1,PPAT,PRAM1,PRDX1,PUS1,RAD23B,RAE1,RARA,RPL10A,RPL18,RPL4,RPL6,RPLP0,RPS16,SAAL1,VARS,WDR18,WDR4,YRDC,ZMAT1,ZNF259,ZSCAN1
meta-int-snw-57379	3	AICDA,ASF1B,DGUOK,EBNA1BP2,ESF1,FASLG,MAPK1IP1L,MPZL1,NME1-NME2,PACSIN1,PI4KB,PIK3C2A,PPAT,PRDX1,PUS1,RAE1,RPL10A,RPL18,RPL4,RPLP0,RPS16,SAAL1,TMED10,WDR18,WDR4,YRDC
meta-int-snw-79087	3	ALG12,ASF1B,DGUOK,EBNA1BP2,ESF1,FASLG,MAPK1IP1L,MPZL1,NME1-NME2,PACSIN1,PI4KB,PIK3C2A,PPAT,PRDX1,PUS1,RAE1,RPL10A,RPL18,RPL4,RPLP0,RPS16,SAAL1,TMED10,WDR18,WDR4,YRDC
meta-int-snw-8361	2	AP1S2,ASF1B,DGUOK,HIST1H4F,NCOR1,NME1-NME2,NR3C1,PI4KB,PRAM1,PRDX1,PUS1,RAE1,RARA,RPL18,RPS16,SAAL1,TBL1XR1,WDR18,YRDC
meta-int-snw-92675	3	ASF1B,DGUOK,DTD1,EBNA1BP2,ESF1,FASLG,MAPK1IP1L,MPZL1,NME1-NME2,PACSIN1,PI4KB,PIK3C2A,PPAT,PRDX1,PUS1,RAE1,RPL10A,RPL18,RPL4,RPLP0,RPS16,SAAL1,TMED10,WDR18,WDR4,YRDC
meta-reg-snw-10785	7	ADRM1,AICDA,ALG12,API5,ATG5,CLTCL1,DGUOK,DTD1,EBNA1BP2,ESF1,FASLG,HCCS,MAPK1IP1L,MPZL1,NCOR1,NME1-NME2,NPAS2,NR3C1,PACSIN1,PI4KB,PIK3C2A,PPAT,PRAM1,PRDX1,PUS1,RAD23B,RARA,RPL10A,RPL18,RPL4,RPL6,RPLP0,RPS16,SAAL1,SLC1A5,TMED10,UBQLN2,WDR18,WDR4,YRDC,ZSCAN1
meta-reg-snw-84460	3	ADRM1,C9orf16,COPE,EIF2S2,ESF1,NCOR1,NPAS2,NR3C1,PI4KB,PNO1,PRAM1,PRDX1,PUS1,RAD23B,RARA,RPL10A,RPL18,RPL4,RPL6,RPLP0,RPS16,UBQLN2,ZMAT1,ZNF259,ZSCAN1
meta-reg-snw-8480	8	ADRM1,AICDA,ALG12,AP1S2,API5,ASF1B,ATG5,CLTCL1,DGUOK,DTD1,ESF1,FASLG,HCCS,HIST1H4F,NCOR1,NME1-NME2,NPAS2,NR3C1,PACSIN1,PI4KB,PIK3C2A,PRAM1,PRDX1,PUS1,RAD23B,RAE1,RARA,RPL10A,RPL18,RPL4,RPL6,RPLP0,RPS16,SAAL1,SLC1A5,TBL1XR1,TMED10,UBQLN2,WDR18,YRDC,ZSCAN1
meta-reg-snw-8882	3	ADRM1,C9orf16,COPE,EIF2S2,ESF1,NCOR1,NME1-NME2,NPAS2,NR3C1,PI4KB,PNO1,PRAM1,PRDX1,PUS1,RAD23B,RARA,RPL10A,RPL18,RPL4,RPL6,RPLP0,RPS16,UBQLN2,VARS,ZNF259,ZSCAN1

## Sheet: Subnets "red" interactome
Subnetwork ID	Network Score	Size	Highlighted genes	Genes
int-snw-10204	3.842	19	9	AHR,ATP5C1,CHD3,CNOT1,EP300,EWSR1,FKBP1A,FN1,KPNB1,NUTF2,PSMA7,PSMB2,PSMB4,PSMB6,RBM14,RBX1,TAMM41,TRRAP,VCP
int-snw-10209	3.872	11	3	ATP5C1,CNOT1,EIF1,FN1,PSMA7,PSMB2,PSMB6,PSMD2,RBX1,TAMM41,TRRAP
int-snw-10286	3.748	14	10	AHR,ATP5C1,BCAS2,EP300,EWSR1,FN1,HNRNPA1,PSMB2,RBM14,RUNX1,SF3A2,SRRT,TRAF2,WBP11
int-snw-10473	3.712	15	9	AHR,ATP5C1,EP300,EWSR1,FKBP1A,FN1,HLTF,HMGN4,HNRNPA1,MNS1,PSMB2,PSMB6,RBM14,RUNX1,TRAF2
int-snw-10487	3.887	17	9	AHR,ATP5C1,CAP1,CNOT1,EP300,EWSR1,FKBP1A,FN1,KPNB1,PSMB2,PSMB4,PSMB6,RBM14,RBX1,SERPINB8,TAMM41,TRRAP
int-snw-10489	3.775	19	8	AHR,ATP5C1,CAND1,CNOT1,CNOT2,EIF1,EP300,EWSR1,FKBP1A,FN1,LRRC41,PSMA7,PSMB2,PSMB6,PSMD2,RBM14,RBX1,TAMM41,TRRAP
int-snw-10694	3.760	22	10	ACTR3B,AHR,ATP5C1,CCT8,CNOT1,DOCK5,EIF1,EP300,EWSR1,FKBP1A,FN1,PSMA7,PSMB2,PSMB4,PSMB6,PSMD2,RBM14,RBX1,TAMM41,TLR9,TRRAP,TUFM
int-snw-10844	3.774	23	11	AHR,ATP5C1,CHD3,CNOT1,EP300,EWSR1,FKBP1A,FN1,HNRNPA1,KPNB1,PCNT,PSMA7,PSMB2,PSMB4,PSMB6,RBM14,RBX1,SRRT,TAMM41,TRAF2,TRRAP,TUBGCP2,VCP
int-snw-10992	3.750	19	11	AHR,ATP5C1,CHD3,EP300,EWSR1,FN1,HNRNPA1,KPNB1,PSMA7,PSMB2,PSMB6,RBM14,SF3A2,SF3B2,SNRPB2,SRRT,TRAF2,TRRAP,WBP11
int-snw-11036	3.966	9	7	AHR,ATP5C1,EP300,EWSR1,FN1,GTF2A1L,HNRNPA1,RBM14,TRAF2
int-snw-124801	3.780	21	10	AHR,ATP5C1,CAND1,CNOT1,EP300,EWSR1,FKBP1A,FN1,HNRNPA1,KPNB1,LSM12,NACA,PSMB2,PSMB3,PSMB4,PSMB6,RBM14,RBX1,TAMM41,TRAF2,TRRAP
int-snw-1311	3.715	24	10	AHR,ATP5C1,CAND1,CAPZB,CHD3,CNOT1,COMP,EP300,EWSR1,FKBP1A,FN1,HNRNPA1,KPNB1,NACA,PSMA7,PSMB2,PSMB3,PSMB4,PSMB6,RBM14,RBX1,TAMM41,TRAF2,TRRAP
int-snw-158471	3.774	12	8	AHR,ATP5C1,EP300,EWSR1,FN1,HNRNPA1,MNS1,PRUNE2,PSMB2,RBM14,RUNX1,TRAF2
int-snw-1620	3.821	19	10	AHR,ATP5C1,DBC1,EP300,EWSR1,FKBP1A,FN1,HNRNPA1,POLR2A,PSMB2,PSMB4,PSMB6,PSMD2,RBM14,RBX1,SRRT,TRAF2,TRRAP,VCP
int-snw-163882	3.801	12	8	AHR,ATP5C1,CNST,EP300,EWSR1,FN1,HNRNPA1,MNS1,PSMB2,RBM14,RUNX1,TRAF2
int-snw-1996	3.809	12	8	AHR,ATP5C1,ELAVL4,EP300,EWSR1,FN1,HNRNPA1,MNS1,PSMB2,RBM14,RUNX1,TRAF2
int-snw-2006	3.778	21	10	AHR,ATP5C1,CAND1,CNOT1,ELN,EP300,EWSR1,FKBP1A,FN1,HNRNPA1,KPNB1,NACA,PSMB2,PSMB3,PSMB4,PSMB6,RBM14,RBX1,TAMM41,TRAF2,TRRAP
int-snw-2033	4.199	5	5	AHR,EP300,EWSR1,FN1,RBM14
int-snw-2237	3.728	25	14	AHR,ATP5C1,CNOT1,EP300,EWSR1,FEN1,FKBP1A,FN1,HLTF,HNRNPA1,KPNB1,PSMA4,PSMA7,PSMB2,PSMB4,PSMB6,PSMD2,RBM14,RBX1,RUNX1,SH3GLB2,SRRT,TAMM41,TRAF2,TRRAP
int-snw-23112	3.975	9	7	AHR,ATP5C1,EP300,EWSR1,FN1,HNRNPA1,RBM14,TNRC6B,TRAF2
int-snw-23165	3.896	17	11	AHR,ATP5C1,CNOT1,EP300,EWSR1,FKBP1A,FN1,HNRNPA1,KPNB1,NUP205,PSMB2,PSMB6,RBM14,RBX1,TAMM41,TRAF2,TRRAP
int-snw-23378	3.817	16	8	AHR,ATP5C1,CHD3,EP300,EWSR1,FKBP1A,FN1,KPNB1,PSMA7,PSMB2,PSMB4,PSMB6,RBM14,RRP8,TRRAP,VCP
int-snw-23414	3.851	11	8	AHR,ATP5C1,EP300,EWSR1,FN1,HNRNPA1,PSMB2,RBM14,RUNX1,TRAF2,ZFPM2
int-snw-23451	3.731	24	12	AHR,ATP5C1,CCNE1,CNOT1,EP300,EWSR1,FKBP1A,FN1,HNRNPA1,KPNB1,PSMB2,PSMB3,PSMB4,PSMB6,RBM14,RBX1,SF3A2,SF3B1,SF3B2,SRRT,TAMM41,TRAF2,TRRAP,WBP11
int-snw-24148	3.741	19	12	AHR,ATP5C1,CHD3,EP300,EWSR1,FN1,HNRNPA1,KPNB1,PRPF6,PSMA7,PSMB2,PSMB6,RBM14,SF3A2,SNRPB2,SRRT,TRAF2,TRRAP,WBP11
int-snw-256646	3.771	14	9	AHR,ATP5C1,EP300,EWSR1,FKBP1A,FN1,HNRNPA1,NUTM1,POLR2A,PSMB2,RBM14,RUNX1,TRAF2,TRRAP
int-snw-26046	3.903	15	6	AHR,ATP5C1,EP300,EWSR1,FKBP1A,FN1,LTN1,PSMA7,PSMB2,PSMB4,PSMB6,PSMD2,RBM14,RBX1,TRRAP
int-snw-2645	3.729	24	10	AHR,ATP5C1,CAND1,CHD3,CNOT1,EP300,EWSR1,FKBP1A,FN1,GCK,GLUD1,HNRNPA1,KPNB1,NACA,PSMA7,PSMB2,PSMB3,PSMB4,PSMB6,RBM14,RBX1,TAMM41,TRAF2,TRRAP
int-snw-27335	3.863	17	9	AHR,ATP5C1,CNOT1,EIF3K,EP300,EWSR1,FKBP1A,FN1,KPNB1,PSMB2,PSMB3,PSMB4,PSMB6,RBM14,RBX1,TAMM41,TRRAP
int-snw-2746	3.931	15	8	AHR,ATP5C1,CNOT1,EP300,EWSR1,FKBP1A,FN1,GLUD1,KPNB1,PSMB2,PSMB6,RBM14,RBX1,TAMM41,TRRAP
int-snw-3216	3.727	15	9	AHR,ATP5C1,CSNK2B,EP300,EWSR1,FKBP1A,FN1,HNRNPA1,HOXB6,PSMB2,PSMB6,RBM14,RUNX1,TCF21,TRAF2
int-snw-3336	3.983	9	8	AHR,ATP5C1,EP300,EWSR1,FN1,HNRNPA1,HSPE1,RBM14,TRAF2
int-snw-3838	3.916	11	7	AHR,ATP5C1,CHD3,EP300,EWSR1,FN1,KPNA2,KPNB1,PSMB2,RBM14,TRRAP
int-snw-4666	4.030	8	5	AHR,ATP5C1,EP300,EWSR1,FN1,NACA,PSMB2,RBM14
int-snw-4723	3.782	12	8	AHR,ATP5C1,EP300,EWSR1,FN1,HNRNPA1,MNS1,NDUFV1,PSMB2,RBM14,RUNX1,TRAF2
int-snw-4780	3.883	11	8	AHR,ATP5C1,EP300,EWSR1,FN1,HNRNPA1,NFE2L2,PSMB2,RBM14,RUNX1,TRAF2
int-snw-4848	3.953	6	3	ATP5C1,CNOT1,CNOT2,FN1,RBX1,TAMM41
int-snw-49856	3.751	15	5	ATP5C1,CNOT1,EIF1,FKBP1A,FN1,KPNB1,PSMA7,PSMB2,PSMB6,PSMD2,RBX1,TAMM41,TRRAP,VCP,WRAP73
int-snw-50943	3.793	11	8	AHR,ATP5C1,EP300,EWSR1,FN1,FOXP3,HNRNPA1,PSMB2,RBM14,RUNX1,TRAF2
int-snw-5116	3.865	16	8	AHR,ATP5C1,CHD3,EP300,EWSR1,FN1,HNRNPA1,KPNB1,PCNT,PSMA7,PSMB2,PSMB4,PSMB6,RBM14,SRRT,TRRAP
int-snw-5310	3.929	15	9	AHR,ATP5C1,CNOT1,EP300,EWSR1,FKBP1A,FN1,KPNB1,PKD1,PSMB2,PSMB6,RBM14,RBX1,TAMM41,TRRAP
int-snw-5430	3.849	17	9	AHR,ATP5C1,EP300,EWSR1,FKBP1A,FN1,MLL2,POLR2A,PSMB2,PSMB4,PSMB6,PSMD2,RBM14,RBX1,TRAF2,TRRAP,VCP
int-snw-5436	3.798	18	8	AHR,ATP5C1,EP300,EWSR1,FKBP1A,FN1,MNS1,POLR2A,POLR2G,PSMB2,PSMB4,PSMB6,PSMD2,RBM14,RBX1,TRAF2,TRRAP,VCP
int-snw-54472	3.716	22	9	ACTR3B,AHR,ATP5C1,CAPZB,CNOT1,EP300,EWSR1,FKBP1A,FN1,KPNB1,PSMA7,PSMB2,PSMB4,PSMB6,PSMD2,PSMD7,RBM14,RBX1,TAMM41,TLR9,TOLLIP,TRRAP
int-snw-54843	3.717	17	12	AHR,ATP5C1,CHD3,EP300,EWSR1,FN1,HNRNPA1,KPNB1,PSMB2,RBM14,RUNX1,SF3A2,SRRT,SYTL2,TRAF2,TRRAP,WBP11
int-snw-55096	3.747	22	10	AHR,ATP5C1,CNOT1,EBLN2,EIF1,EP300,EWSR1,FKBP1A,FN1,KPNB1,PSMA7,PSMB2,PSMB4,PSMB6,PSMD2,RBM14,RBX1,TAMM41,TRRAP,TUFM,VCP,WRAP73
int-snw-5527	3.846	11	9	AHR,ATP5C1,EP300,EWSR1,FN1,HNRNPA1,PPP2R5C,PSMB2,RBM14,RUNX1,TRAF2
int-snw-55329	4.088	6	5	AHR,EP300,EWSR1,FN1,MNS1,RBM14
int-snw-55697	3.726	22	9	ABI1,AHR,ATP5C1,CHD3,EP300,EWSR1,FKBP1A,FN1,KPNB1,PLCG1,PSMA2,PSMA7,PSMB2,PSMB3,PSMB4,PSMB6,PSMD2,RBM14,RBX1,TRRAP,VAC14,VCP
int-snw-55707	3.734	22	10	AHR,ATP5C1,CAND1,CNOT1,EP300,EWSR1,FKBP1A,FN1,HNRNPA1,KPNB1,NACA,NECAP2,PSMB2,PSMB3,PSMB4,PSMB6,RBM14,RBX1,TAMM41,TNFSF14,TRAF2,TRRAP
int-snw-55832	3.953	5	1	ATP5C1,CAND1,FN1,PSMB2,RBX1
int-snw-5688	3.937	6	1	ATP5C1,FN1,PSMA7,PSMB2,PSMB4,PSMB6
int-snw-56904	3.777	19	13	AHR,ATP5C1,EP300,EWSR1,FKBP1A,FN1,HNRNPA1,HSPE1,KPNB1,NACA,PSMB2,PSMB4,PSMB6,RBM14,SH3GLB2,TRAF2,TRRAP,TUFM,VCP
int-snw-5691	3.854	7	1	ATP5C1,FN1,PSMA7,PSMB2,PSMB3,PSMB4,PSMB6
int-snw-5692	4.009	5	1	ATP5C1,FN1,PSMB2,PSMB4,PSMB6
int-snw-5695	3.840	19	8	AHR,ATP5C1,CNOT1,EP300,EWSR1,FKBP1A,FN1,KPNB1,PSMA7,PSMB2,PSMB3,PSMB4,PSMB6,PSMB7,PSMD7,RBM14,RBX1,TAMM41,TRRAP
int-snw-5708	3.922	10	3	ATP5C1,CNOT1,FN1,PSMA7,PSMB2,PSMB6,PSMD2,RBX1,TAMM41,TRRAP
int-snw-5713	3.804	14	3	ATP5C1,CNOT1,FKBP1A,FN1,PSMA7,PSMB2,PSMB3,PSMB4,PSMB6,PSMD2,PSMD7,RBX1,TAMM41,TRRAP
int-snw-57180	3.750	15	4	ACTR3B,ATP5C1,CNOT1,FKBP1A,FN1,PSMA7,PSMB2,PSMB4,PSMB6,PSMD2,PSMD7,RBX1,TAMM41,TLR9,TRRAP
int-snw-5837	3.766	22	10	AHR,ATP5C1,CAND1,CAPZB,CNOT1,EP300,EWSR1,FKBP1A,FN1,HNRNPA1,KPNB1,PSMB2,PSMB3,PSMB4,PSMB6,PYGM,RBM14,RBX1,TAMM41,TLR9,TRAF2,TRRAP
int-snw-5985	3.878	15	6	AHR,ATP5C1,EP300,EWSR1,FKBP1A,FN1,PSMB2,PSMB3,PSMB4,PSMB6,PSMD2,RBM14,RBX1,RFC5,TRRAP
int-snw-6434	3.827	15	10	AHR,ATP5C1,CHD3,EP300,EWSR1,FN1,HNRNPA1,KPNB1,PSMB2,RBM14,SF3A2,SRRT,TRA2B,TRAF2,TRRAP
int-snw-64838	3.712	25	12	AHR,ATP5C1,CNOT1,EP300,EWSR1,FKBP1A,FN1,FNDC4,HNRNPA1,KPNB1,MLL2,MNS1,POLR2A,POLR2G,PSMA7,PSMB2,PSMB4,PSMB6,PSMD2,RBM14,RBX1,TAMM41,TRAF2,TRRAP,VCP
int-snw-6596	3.849	12	8	AHR,ATP5C1,CHFR,EP300,EWSR1,FN1,HLTF,HNRNPA1,MNS1,PSMB2,RBM14,TRAF2
int-snw-6598	3.734	25	14	AHR,ATP5C1,CCNE1,CNOT1,EP300,EWSR1,FKBP1A,FN1,HNRNPA1,KPNB1,MLL2,POLR2A,PSMA7,PSMB2,PSMB4,PSMB6,PSMD2,RBM14,RBX1,RUNX1,SMARCB1,TAMM41,TRAF2,TRRAP,VCP
int-snw-6886	3.798	15	11	AHR,ATP5C1,CHD3,EP300,EWSR1,FN1,HNRNPA1,KPNB1,PSMB2,RBM14,RUNX1,SRRT,TAL1,TRAF2,TRRAP
int-snw-689	3.752	22	12	AHR,ATP5C1,BTF3,CNOT1,EP300,EWSR1,FKBP1A,FN1,HNRNPA1,KPNB1,NACA,PSMB2,PSMB3,PSMB4,PSMB6,RBM14,RBX1,SH3GLB2,TAMM41,TRRAP,TUFM,VCP
int-snw-7013	3.702	22	10	AHR,ATP5C1,CHD3,EP300,EWSR1,FN1,HNRNPA1,KPNA2,KPNB1,PSMA2,PSMA7,PSMB2,PSMB3,PSMB4,PSMB6,PSMD2,RBM14,RBX1,TERF1,TRAF2,TRRAP,VCP
int-snw-712	3.780	20	10	ADIPOQ,AHR,ATP5C1,C1QA,CAND1,CNOT1,EP300,EWSR1,FKBP1A,FN1,KPNB1,PSMB2,PSMB3,PSMB4,PSMB6,RBM14,RBX1,TAMM41,TRAF2,TRRAP
int-snw-7132	3.845	20	9	AHR,ATP5C1,CNOT1,EIF1,EP300,EWSR1,FKBP1A,FN1,HNRNPA1,PSMA7,PSMB2,PSMB6,PSMD2,RBM14,RBX1,SYK,TAMM41,TNFRSF1A,TRAF2,TRRAP
int-snw-7186	4.096	7	7	AHR,EP300,EWSR1,FN1,HNRNPA1,RBM14,TRAF2
int-snw-7284	3.889	10	4	ATP5C1,CNOT1,FN1,PSMB2,PSMB6,PSMD2,RBX1,TAMM41,TRRAP,TUFM
int-snw-7392	3.715	20	11	AHR,ATP5C1,CNOT1,EP300,EWSR1,FKBP1A,FN1,HNRNPA1,NRF1,POLR2A,PSMB2,PSMB6,PTP4A2,RBM14,RBX1,RUNX1,TAMM41,TRAF2,TRRAP,USF2
int-snw-7415	3.846	9	4	ATP5C1,FN1,KPNB1,PSMA7,PSMB2,PSMB4,PSMB6,TRRAP,VCP
int-snw-7422	3.851	11	8	AHR,ATP5C1,EP300,EWSR1,FN1,HNRNPA1,PSMB2,RBM14,RUNX1,TRAF2,VEGFA
int-snw-771	3.854	5	1	ATP5C1,CA12,FKBP1A,FN1,PSMB2
int-snw-79768	3.803	18	7	AHR,ATP5C1,CA12,CNOT1,EP300,EWSR1,FKBP1A,FN1,KATNBL1,PSMB2,PSMB3,PSMB4,PSMB6,PSMD2,RBM14,RBX1,TAMM41,TRRAP
int-snw-8175	3.812	16	11	AHR,ATP5C1,CHD3,EP300,EWSR1,FN1,HNRNPA1,KPNB1,PSMB2,RBM14,SF3A2,SNRPB2,SRRT,TRAF2,TRRAP,WBP11
int-snw-832	3.916	16	8	AHR,ATP5C1,CAPZB,CNOT1,EP300,EWSR1,FKBP1A,FN1,KPNB1,PSMB2,PSMB6,RBM14,RBX1,TAMM41,TLR9,TRRAP
int-snw-84181	3.713	19	12	AHR,ATP5C1,CHD3,CHD6,EP300,EWSR1,FN1,HNRNPA1,KPNB1,NFE2L2,PSMA7,PSMB2,PSMB6,RBM14,RUNX1,SRRT,TRAF2,TRRAP,VCP
int-snw-84790	3.734	20	13	AHR,ATP5C1,EP300,EWSR1,FKBP1A,FN1,HNRNPA1,KPNB1,NACA,PSMB2,PSMB4,PSMB6,RBM14,SH3GLB2,TNFSF14,TRAF2,TRRAP,TUBA1C,TUFM,VCP
int-snw-861	4.076	6	6	AHR,EP300,EWSR1,FN1,RBM14,RUNX1
int-snw-8740	4.004	9	7	AHR,ATP5C1,EP300,EWSR1,FN1,HNRNPA1,RBM14,TNFSF14,TRAF2
int-snw-8859	3.711	25	12	AHR,ATP5C1,CNOT1,EP300,EWSR1,FKBP1A,FN1,HNRNPA1,KPNB1,MLL2,MNS1,POLR2A,POLR2G,PSMA7,PSMB2,PSMB4,PSMB6,PSMD2,RBM14,RBX1,STK19,TAMM41,TRAF2,TRRAP,VCP
int-snw-8976	3.893	11	8	AHR,ATP5C1,EP300,EWSR1,FN1,HNRNPA1,PSMB2,RBM14,RUNX1,TRAF2,WASL
int-snw-89885	3.879	11	7	AHR,ATP5C1,EP300,EWSR1,FATE1,FN1,HNRNPA1,PSMB2,RBM14,TNFSF14,TRAF2
int-snw-90410	3.833	18	11	AHR,ATP5C1,CHD3,CNOT1,EP300,EWSR1,FN1,HNRNPA1,IFT20,KPNA2,KPNB1,PSMA7,PSMB2,RBM14,RBX1,TAMM41,TRAF2,TRRAP
int-snw-9049	3.900	10	7	AHR,AIP,ATP5C1,EP300,EWSR1,FN1,HNRNPA1,PSMB2,RBM14,TRAF2
int-snw-9183	3.773	21	10	AHR,ATP5C1,CAND1,CNOT1,EP300,EWSR1,FKBP1A,FN1,HNRNPA1,KPNB1,NACA,PSMB2,PSMB3,PSMB4,PSMB6,RBM14,RBX1,TAMM41,TRAF2,TRRAP,ZW10
int-snw-9319	3.748	21	12	AHR,ATP5C1,CHFR,CNOT1,EP300,EWSR1,FEN1,FKBP1A,FN1,HLTF,HNRNPA1,KPNB1,MNS1,PSMB2,PSMB6,RBM14,RBX1,TAMM41,TRAF2,TRIP13,TRRAP
int-snw-9320	3.721	24	12	AHR,ATP5C1,CCT8,CNOT1,DOCK5,EIF1,EP300,EWSR1,FKBP1A,FN1,KPNB1,PSMA7,PSMB2,PSMB3,PSMB4,PSMB6,PSMD2,RBM14,RBX1,TAMM41,TRIP12,TRRAP,TUFM,VCP
int-snw-9675	3.717	23	10	AHR,ATP5C1,CHD3,CNOT1,EIF1,EP300,EWSR1,FKBP1A,FN1,KPNB1,POLR2A,PSMA7,PSMB2,PSMB4,PSMB6,PSMD2,RBM14,RBX1,TAMM41,TRRAP,TTI1,TUFM,VCP
int-snw-9716	3.716	17	12	AHR,AQR,ATP5C1,CHD3,EP300,EWSR1,FN1,HNRNPA1,KPNB1,PSMB2,RBM14,RBM4,RUNX1,SF3A2,SRRT,TRAF2,TRRAP

## Sheet: Subnetworks "red" regulome
Subnetwork ID	Network Score	Size	Highlighted genes	Genes
reg-snw-10036	3.519	14	7	ATAD5,CCNE1,CHAF1A,CKAP2L,CNOT1,FEN1,KPNA2,PSMB2,PSMB3,RBM14,RFC5,RRM1,TRRAP,UMPS
reg-snw-1024	3.447	6	5	ATF1,CDK8,CNOT1,RBM14,RRM1,WBP11
reg-snw-1081	3.527	6	4	ATF1,CGA,CNOT1,RBM14,RRM1,WBP11
reg-snw-11260	3.405	19	11	ATAD5,C5orf28,CAND1,CKAP2L,CNOT1,FEN1,FN1,KPNA2,MIB1,POLR2G,PSMB2,PSMB3,RBM14,RFC5,RRM1,RUNX1,TRRAP,UMPS,XPOT
reg-snw-124801	3.424	6	4	ATF1,CNOT1,LSM12,RBM14,RRM1,WBP11
reg-snw-1845	3.358	20	11	ATAD5,CAND1,CCNE1,CCNE2,CKAP2L,CNOT1,CSE1L,DUSP3,EZH2,FEN1,FN1,KPNA2,LRRFIP2,PSMB2,PSMB3,RBM14,RFC5,RRM1,TRRAP,UMPS
reg-snw-2146	3.492	14	9	ATAD5,CAND1,CCNE1,CCNE2,CKAP2L,CNOT1,EZH2,FEN1,FN1,KPNA2,LRRFIP2,RBM14,RRM1,UMPS
reg-snw-2237	3.376	9	4	CAND1,CCNE1,CKAP2L,FEN1,FN1,KPNA2,LRRFIP2,RUNX1,UMPS
reg-snw-23165	3.506	16	8	ATAD5,CAND1,CKAP2L,FEN1,FN1,KPNA2,LRRFIP2,NUP205,POLR2G,PSMB2,PSMB3,RBM14,RFC5,RRM1,TRRAP,UMPS
reg-snw-23636	3.426	6	5	ATF1,CNOT1,NUP62,RBM14,RRM1,WBP11
reg-snw-25956	3.359	5	2	DOCK5,FN1,RUNX1,SEC31B,SYK
reg-snw-2968	3.360	17	8	ATAD5,CCNE2,CKAP2L,CNOT1,FEN1,GTF2H4,KPNA2,LRRFIP2,POLR2G,PSMB2,PSMB3,RBM14,RFC5,RRM1,TRIP13,TRRAP,UMPS
reg-snw-29899	3.425	17	9	ATAD5,CAND1,CKAP2L,CNOT1,CSE1L,FN1,GPSM2,KPNA2,LRRFIP2,PSMB2,PSMB3,RBM14,RFC5,RRM1,TRRAP,UMPS,WBP11
reg-snw-29968	3.474	17	8	ATAD5,CAND1,CCNE1,CKAP2L,CSE1L,FEN1,FN1,KPNA2,LRRFIP2,PSAT1,PSMB2,PSMB3,RBM14,RFC5,RRM1,TRRAP,UMPS
reg-snw-3297	3.543	7	5	CNOT1,CNOT2,FBXW12,HSF1,RBM14,RRM1,WBP11
reg-snw-3838	3.514	6	2	CAND1,CKAP2L,FN1,KPNA2,LRRFIP2,UMPS
reg-snw-466	3.752	5	4	ATF1,CNOT1,RBM14,RRM1,WBP11
reg-snw-4686	3.395	6	5	CNOT1,EIF5A2,NCBP1,RBM14,RRM1,WBP11
reg-snw-5111	3.374	22	10	ATAD5,CAND1,CKAP2L,CNOT1,CSE1L,FEN1,FN1,KPNA2,LRRFIP2,PCNA,POLR2G,PSMB2,PSMB3,PSMB7,RBM14,RBX1,RFC5,RNASEH2A,RRM1,SNRPB2,TRRAP,UMPS
reg-snw-5230	3.494	6	5	ATF1,CNOT1,PGK1,RBM14,RRM1,WBP11
reg-snw-54442	3.415	12	7	CAND1,CKAP2L,CNOT1,FN1,KCTD5,KPNA2,LRRFIP2,RBM14,RBM26,RRM1,UMPS,WBP11
reg-snw-54965	3.629	5	4	CNOT1,PIGX,RBM14,RRM1,WBP11
reg-snw-57405	3.577	12	7	ATAD5,CAND1,CCNE2,CKAP2L,EWSR1,FN1,KPNA2,LRRFIP2,RBM14,RRM1,SPC25,UMPS
reg-snw-5901	3.542	16	7	ATAD5,CAND1,CKAP2L,FEN1,FN1,KPNA2,LRRFIP2,PSMB2,PSMB3,RAN,RBM14,RFC5,RRM1,SNRPB2,TRRAP,UMPS
reg-snw-5985	3.579	12	6	ATAD5,CKAP2L,FEN1,KPNA2,POLR2G,PSMB2,PSMB3,RBM14,RFC5,RRM1,TRRAP,UMPS
reg-snw-6257	3.634	6	4	CNOT1,FKBP1A,RBM14,RRM1,RXRB,WBP11
reg-snw-63892	3.573	5	4	CNOT1,RBM14,RRM1,THADA,WBP11
reg-snw-7064	3.580	10	6	ATAD5,CNOT1,PSMB2,PSMB3,RBM14,RFC5,RRM1,THOP1,TRRAP,WBP11
reg-snw-7298	3.539	16	8	ATAD5,CAND1,CCNE1,CKAP2L,FEN1,FN1,KPNA2,LRRFIP2,PSMB2,PSMB3,RBM14,RFC5,RRM1,TRRAP,TYMS,UMPS
reg-snw-7852	3.525	6	4	ATF1,CNOT1,CXCR4,RBM14,RRM1,WBP11
reg-snw-7884	3.407	19	10	ATAD5,CAND1,CCNE2,CKAP2L,CNOT1,CSE1L,FEN1,FN1,KPNA2,LRRFIP2,POLR2G,PSMB2,PSMB3,RBM14,RFC5,RRM1,SLBP,TRRAP,UMPS
reg-snw-78990	3.444	12	7	APPL2,ASB10,CNOT1,CNOT2,DCST1,FBXW12,HSF1,OTUB2,RBM14,RRM1,TGM6,WBP11
reg-snw-80153	3.516	18	9	ATAD5,CAND1,CKAP2L,CNOT1,EDC3,EWSR1,FN1,KPNA2,LRRFIP2,PSMB2,PSMB3,RBM14,RFC5,RNASEH2A,RRM1,TRRAP,UMPS,WBP11
reg-snw-8454	3.531	5	3	CNOT1,CUL1,PSMA1,RBM14,RRM1
reg-snw-8726	3.401	19	10	ATAD5,CAND1,CCNE1,CCNE2,CKAP2L,CNOT1,EED,EZH2,FEN1,FN1,KPNA2,LRRFIP2,PSMB2,PSMB3,RBM14,RFC5,RRM1,TRRAP,UMPS
reg-snw-9049	3.680	5	4	AIP,CNOT1,RBM14,RRM1,WBP11
reg-snw-9134	3.672	8	6	ATAD5,CCNE2,FEN1,PSMB2,RBM14,RFC5,RRM1,TRRAP
reg-snw-9319	3.612	15	6	ATAD5,CAND1,CKAP2L,FN1,KPNA2,LRRFIP2,PSMB2,PSMB3,RBM14,RFC5,RRM1,SNRPB2,TRIP13,TRRAP,UMPS

## Sheet: Meta Subnets "red"
Subnetwork ID	Size	Genes
meta-int-snw-10204	36	AHR,AIP,APPL2,ASB10,ATAD5,ATF1,ATP5C1,C5orf28,CAND1,CCNE1,CCNE2,CDK8,CGA,CHAF1A,CHD3,CKAP2L,CNOT1,CNOT2,CSE1L,CUL1,CXCR4,DCST1,DUSP3,EDC3,EED,EIF5A2,EP300,EWSR1,EZH2,FBXW12,FEN1,FKBP1A,FN1,GPSM2,GTF2H4,HSF1,KCTD5,KPNA2,KPNB1,LRRFIP2,LSM12,MIB1,NCBP1,NUP205,NUP62,NUTF2,OTUB2,PCNA,PGK1,PIGX,POLR2G,PSAT1,PSMA1,PSMA7,PSMB2,PSMB3,PSMB4,PSMB6,PSMB7,RAN,RBM14,RBM26,RBX1,RFC5,RNASEH2A,RRM1,RUNX1,RXRB,SLB…
meta-int-snw-10209	20	ATAD5,ATP5C1,C5orf28,CAND1,CCNE1,CCNE2,CHAF1A,CKAP2L,CNOT1,CSE1L,DUSP3,EDC3,EED,EIF1,EWSR1,EZH2,FEN1,FN1,GPSM2,GTF2H4,KCTD5,KPNA2,LRRFIP2,MIB1,NUP205,PCNA,POLR2G,PSAT1,PSMA7,PSMB2,PSMB3,PSMB6,PSMB7,PSMD2,RAN,RBM14,RBM26,RBX1,RFC5,RNASEH2A,RRM1,RUNX1,SLBP,SNRPB2,TAMM41,THOP1,TRIP13,TRRAP,TYMS,UMPS,WBP11,XPOT
meta-int-snw-10286	37	AHR,AIP,APPL2,ASB10,ATAD5,ATF1,ATP5C1,BCAS2,C5orf28,CAND1,CCNE1,CCNE2,CDK8,CGA,CHAF1A,CKAP2L,CNOT1,CNOT2,CSE1L,CXCR4,DCST1,DOCK5,DUSP3,EDC3,EED,EIF5A2,EP300,EWSR1,EZH2,FBXW12,FEN1,FKBP1A,FN1,GPSM2,GTF2H4,HNRNPA1,HSF1,KCTD5,KPNA2,LRRFIP2,LSM12,MIB1,NCBP1,NUP205,NUP62,OTUB2,PCNA,PGK1,PIGX,POLR2G,PSAT1,PSMB2,PSMB3,PSMB7,RAN,RBM14,RBM26,RBX1,RFC5,RNASEH2A,RRM1,RUNX1,RXRB,SEC31B,SF3A2,SLBP,SNRPB2,SPC2…
meta-int-snw-10473	24	AHR,ATAD5,ATP5C1,C5orf28,CAND1,CCNE1,CCNE2,CHAF1A,CKAP2L,CNOT1,CSE1L,DOCK5,DUSP3,EDC3,EED,EP300,EWSR1,EZH2,FEN1,FKBP1A,FN1,GPSM2,GTF2H4,HLTF,HMGN4,HNRNPA1,KCTD5,KPNA2,LRRFIP2,MIB1,MNS1,NUP205,PCNA,POLR2G,PSAT1,PSMB2,PSMB3,PSMB6,PSMB7,RAN,RBM14,RBM26,RBX1,RFC5,RNASEH2A,RRM1,RUNX1,RXRB,SEC31B,SLBP,SNRPB2,SPC25,SYK,THOP1,TRAF2,TRIP13,TRRAP,TYMS,UMPS,WBP11,XPOT
meta-int-snw-10487	36	AHR,AIP,APPL2,ASB10,ATAD5,ATF1,ATP5C1,C5orf28,CAND1,CAP1,CCNE1,CCNE2,CDK8,CGA,CHAF1A,CKAP2L,CNOT1,CNOT2,CSE1L,CUL1,CXCR4,DCST1,DUSP3,EDC3,EED,EIF5A2,EP300,EWSR1,EZH2,FBXW12,FEN1,FKBP1A,FN1,GPSM2,GTF2H4,HSF1,KCTD5,KPNA2,KPNB1,LRRFIP2,LSM12,MIB1,NCBP1,NUP205,NUP62,OTUB2,PCNA,PGK1,PIGX,POLR2G,PSAT1,PSMA1,PSMB2,PSMB3,PSMB4,PSMB6,PSMB7,RAN,RBM14,RBM26,RBX1,RFC5,RNASEH2A,RRM1,RUNX1,RXRB,SERPINB8,SLBP,S…
meta-int-snw-10489	38	AHR,AIP,APPL2,ASB10,ATAD5,ATF1,ATP5C1,C5orf28,CAND1,CCNE1,CCNE2,CDK8,CGA,CHAF1A,CKAP2L,CNOT1,CNOT2,CSE1L,CUL1,CXCR4,DCST1,DUSP3,EDC3,EED,EIF1,EIF5A2,EP300,EWSR1,EZH2,FBXW12,FEN1,FKBP1A,FN1,GPSM2,GTF2H4,HSF1,KCTD5,KPNA2,LRRC41,LRRFIP2,LSM12,MIB1,NCBP1,NUP205,NUP62,OTUB2,PCNA,PGK1,PIGX,POLR2G,PSAT1,PSMA1,PSMA7,PSMB2,PSMB3,PSMB6,PSMB7,PSMD2,RAN,RBM14,RBM26,RBX1,RFC5,RNASEH2A,RRM1,RUNX1,RXRB,SLBP,SNR…
meta-int-snw-10694	37	ACTR3B,AHR,AIP,APPL2,ASB10,ATAD5,ATF1,ATP5C1,C5orf28,CAND1,CCNE1,CCNE2,CCT8,CDK8,CGA,CHAF1A,CKAP2L,CNOT1,CNOT2,CSE1L,CUL1,CXCR4,DCST1,DOCK5,DUSP3,EDC3,EED,EIF1,EIF5A2,EP300,EWSR1,EZH2,FBXW12,FEN1,FKBP1A,FN1,GPSM2,GTF2H4,HSF1,KCTD5,KPNA2,LRRFIP2,LSM12,MIB1,NCBP1,NUP205,NUP62,OTUB2,PCNA,PGK1,PIGX,POLR2G,PSAT1,PSMA1,PSMA7,PSMB2,PSMB3,PSMB4,PSMB6,PSMB7,PSMD2,RAN,RBM14,RBM26,RBX1,RFC5,RNASEH2A,RRM1,RU…
meta-int-snw-10844	36	AHR,AIP,APPL2,ASB10,ATAD5,ATF1,ATP5C1,C5orf28,CAND1,CCNE1,CCNE2,CDK8,CGA,CHAF1A,CHD3,CKAP2L,CNOT1,CNOT2,CSE1L,CUL1,CXCR4,DCST1,DUSP3,EDC3,EED,EIF5A2,EP300,EWSR1,EZH2,FBXW12,FEN1,FKBP1A,FN1,GPSM2,GTF2H4,HNRNPA1,HSF1,KCTD5,KPNA2,KPNB1,LRRFIP2,LSM12,MIB1,NCBP1,NUP205,NUP62,OTUB2,PCNA,PCNT,PGK1,PIGX,POLR2G,PSAT1,PSMA1,PSMA7,PSMB2,PSMB3,PSMB4,PSMB6,PSMB7,RAN,RBM14,RBM26,RBX1,RFC5,RNASEH2A,RRM1,RUNX1,R…
meta-int-snw-10992	35	AHR,AIP,APPL2,ASB10,ATAD5,ATF1,ATP5C1,C5orf28,CAND1,CCNE1,CCNE2,CDK8,CGA,CHAF1A,CHD3,CKAP2L,CNOT1,CNOT2,CSE1L,CXCR4,DCST1,DUSP3,EDC3,EED,EIF5A2,EP300,EWSR1,EZH2,FBXW12,FEN1,FKBP1A,FN1,GPSM2,GTF2H4,HNRNPA1,HSF1,KCTD5,KPNA2,KPNB1,LRRFIP2,LSM12,MIB1,NCBP1,NUP205,NUP62,OTUB2,PCNA,PGK1,PIGX,POLR2G,PSAT1,PSMA7,PSMB2,PSMB3,PSMB6,PSMB7,RAN,RBM14,RBM26,RBX1,RFC5,RNASEH2A,RRM1,RUNX1,RXRB,SF3A2,SF3B2,SLBP,S…
meta-int-snw-11036	16	AHR,ATAD5,ATP5C1,C5orf28,CAND1,CCNE1,CCNE2,CKAP2L,CNOT1,CSE1L,DUSP3,EDC3,EED,EP300,EWSR1,EZH2,FEN1,FN1,GPSM2,GTF2A1L,HNRNPA1,KCTD5,KPNA2,LRRFIP2,MIB1,NUP205,PCNA,POLR2G,PSAT1,PSMB2,PSMB3,PSMB7,RAN,RBM14,RBM26,RBX1,RFC5,RNASEH2A,RRM1,RUNX1,SLBP,SNRPB2,SPC25,TRAF2,TRIP13,TRRAP,TYMS,UMPS,WBP11,XPOT
meta-int-snw-124801	38	AHR,AIP,APPL2,ASB10,ATAD5,ATF1,ATP5C1,C5orf28,CAND1,CCNE1,CCNE2,CDK8,CGA,CHAF1A,CKAP2L,CNOT1,CNOT2,CSE1L,CUL1,CXCR4,DCST1,DUSP3,EDC3,EED,EIF5A2,EP300,EWSR1,EZH2,FBXW12,FEN1,FKBP1A,FN1,GPSM2,GTF2H4,HNRNPA1,HSF1,KCTD5,KPNA2,KPNB1,LRRFIP2,LSM12,MIB1,NACA,NCBP1,NUP205,NUP62,OTUB2,PCNA,PGK1,PIGX,POLR2G,PSAT1,PSMA1,PSMB2,PSMB3,PSMB4,PSMB6,PSMB7,RAN,RBM14,RBM26,RBX1,RFC5,RNASEH2A,RRM1,RUNX1,RXRB,SLBP,SN…
meta-int-snw-1311	38	AHR,AIP,APPL2,ASB10,ATAD5,ATF1,ATP5C1,C5orf28,CAND1,CAPZB,CCNE1,CCNE2,CDK8,CGA,CHAF1A,CHD3,CKAP2L,CNOT1,CNOT2,COMP,CSE1L,CUL1,CXCR4,DCST1,DUSP3,EDC3,EED,EIF5A2,EP300,EWSR1,EZH2,FBXW12,FEN1,FKBP1A,FN1,GPSM2,GTF2H4,HNRNPA1,HSF1,KCTD5,KPNA2,KPNB1,LRRFIP2,LSM12,MIB1,NACA,NCBP1,NUP205,NUP62,OTUB2,PCNA,PGK1,PIGX,POLR2G,PSAT1,PSMA1,PSMA7,PSMB2,PSMB3,PSMB4,PSMB6,PSMB7,RAN,RBM14,RBM26,RBX1,RFC5,RNASEH2A,R…
meta-int-snw-158471	23	AHR,ATAD5,ATP5C1,C5orf28,CAND1,CCNE1,CCNE2,CHAF1A,CKAP2L,CNOT1,CSE1L,DOCK5,DUSP3,EDC3,EED,EP300,EWSR1,EZH2,FEN1,FN1,GPSM2,GTF2H4,HNRNPA1,KCTD5,KPNA2,LRRFIP2,MIB1,MNS1,NUP205,PCNA,POLR2G,PRUNE2,PSAT1,PSMB2,PSMB3,PSMB7,RAN,RBM14,RBM26,RBX1,RFC5,RNASEH2A,RRM1,RUNX1,SEC31B,SLBP,SNRPB2,SPC25,SYK,THOP1,TRAF2,TRIP13,TRRAP,TYMS,UMPS,WBP11,XPOT
meta-int-snw-1620	22	AHR,ATAD5,ATP5C1,C5orf28,CAND1,CCNE1,CCNE2,CHAF1A,CKAP2L,CNOT1,CSE1L,DBC1,DUSP3,EDC3,EED,EP300,EWSR1,EZH2,FEN1,FKBP1A,FN1,GPSM2,GTF2H4,HNRNPA1,KCTD5,KPNA2,LRRFIP2,MIB1,NUP205,PCNA,POLR2A,POLR2G,PSAT1,PSMB2,PSMB3,PSMB4,PSMB6,PSMB7,PSMD2,RAN,RBM14,RBM26,RBX1,RFC5,RNASEH2A,RRM1,RUNX1,RXRB,SLBP,SNRPB2,SPC25,SRRT,THOP1,TRAF2,TRIP13,TRRAP,TYMS,UMPS,VCP,WBP11,XPOT
meta-int-snw-163882	23	AHR,ATAD5,ATP5C1,C5orf28,CAND1,CCNE1,CCNE2,CHAF1A,CKAP2L,CNOT1,CNST,CSE1L,DOCK5,DUSP3,EDC3,EED,EP300,EWSR1,EZH2,FEN1,FN1,GPSM2,GTF2H4,HNRNPA1,KCTD5,KPNA2,LRRFIP2,MIB1,MNS1,NUP205,PCNA,POLR2G,PSAT1,PSMB2,PSMB3,PSMB7,RAN,RBM14,RBM26,RBX1,RFC5,RNASEH2A,RRM1,RUNX1,SEC31B,SLBP,SNRPB2,SPC25,SYK,THOP1,TRAF2,TRIP13,TRRAP,TYMS,UMPS,WBP11,XPOT
meta-int-snw-1996	23	AHR,ATAD5,ATP5C1,C5orf28,CAND1,CCNE1,CCNE2,CHAF1A,CKAP2L,CNOT1,CSE1L,DOCK5,DUSP3,EDC3,EED,ELAVL4,EP300,EWSR1,EZH2,FEN1,FN1,GPSM2,GTF2H4,HNRNPA1,KCTD5,KPNA2,LRRFIP2,MIB1,MNS1,NUP205,PCNA,POLR2G,PSAT1,PSMB2,PSMB3,PSMB7,RAN,RBM14,RBM26,RBX1,RFC5,RNASEH2A,RRM1,RUNX1,SEC31B,SLBP,SNRPB2,SPC25,SYK,THOP1,TRAF2,TRIP13,TRRAP,TYMS,UMPS,WBP11,XPOT
meta-int-snw-2006	38	AHR,AIP,APPL2,ASB10,ATAD5,ATF1,ATP5C1,C5orf28,CAND1,CCNE1,CCNE2,CDK8,CGA,CHAF1A,CKAP2L,CNOT1,CNOT2,CSE1L,CUL1,CXCR4,DCST1,DUSP3,EDC3,EED,EIF5A2,ELN,EP300,EWSR1,EZH2,FBXW12,FEN1,FKBP1A,FN1,GPSM2,GTF2H4,HNRNPA1,HSF1,KCTD5,KPNA2,KPNB1,LRRFIP2,LSM12,MIB1,NACA,NCBP1,NUP205,NUP62,OTUB2,PCNA,PGK1,PIGX,POLR2G,PSAT1,PSMA1,PSMB2,PSMB3,PSMB4,PSMB6,PSMB7,RAN,RBM14,RBM26,RBX1,RFC5,RNASEH2A,RRM1,RUNX1,RXRB,SLB…
meta-int-snw-2033	16	AHR,ATAD5,C5orf28,CAND1,CCNE1,CCNE2,CKAP2L,CNOT1,CSE1L,DUSP3,EDC3,EED,EP300,EWSR1,EZH2,FEN1,FN1,GPSM2,KCTD5,KPNA2,LRRFIP2,MIB1,NUP205,PCNA,POLR2G,PSAT1,PSMB2,PSMB3,PSMB7,RAN,RBM14,RBM26,RBX1,RFC5,RNASEH2A,RRM1,RUNX1,SLBP,SNRPB2,SPC25,TRIP13,TRRAP,TYMS,UMPS,WBP11,XPOT
meta-int-snw-2237	38	AHR,AIP,APPL2,ASB10,ATAD5,ATF1,ATP5C1,C5orf28,CAND1,CCNE1,CCNE2,CDK8,CGA,CHAF1A,CKAP2L,CNOT1,CNOT2,CSE1L,CUL1,CXCR4,DCST1,DOCK5,DUSP3,EDC3,EED,EIF5A2,EP300,EWSR1,EZH2,FBXW12,FEN1,FKBP1A,FN1,GPSM2,GTF2H4,HLTF,HNRNPA1,HSF1,KCTD5,KPNA2,KPNB1,LRRFIP2,LSM12,MIB1,NCBP1,NUP205,NUP62,OTUB2,PCNA,PGK1,PIGX,POLR2G,PSAT1,PSMA1,PSMA4,PSMA7,PSMB2,PSMB3,PSMB4,PSMB6,PSMB7,PSMD2,RAN,RBM14,RBM26,RBX1,RFC5,RNASEH2A…
meta-int-snw-23112	16	AHR,ATAD5,ATP5C1,C5orf28,CAND1,CCNE1,CCNE2,CKAP2L,CNOT1,CSE1L,DUSP3,EDC3,EED,EP300,EWSR1,EZH2,FEN1,FN1,GPSM2,HNRNPA1,KCTD5,KPNA2,LRRFIP2,MIB1,NUP205,PCNA,POLR2G,PSAT1,PSMB2,PSMB3,PSMB7,RAN,RBM14,RBM26,RBX1,RFC5,RNASEH2A,RRM1,RUNX1,SLBP,SNRPB2,SPC25,TNRC6B,TRAF2,TRIP13,TRRAP,TYMS,UMPS,WBP11,XPOT
meta-int-snw-23165	36	AHR,AIP,APPL2,ASB10,ATAD5,ATF1,ATP5C1,C5orf28,CAND1,CCNE1,CCNE2,CDK8,CGA,CHAF1A,CKAP2L,CNOT1,CNOT2,CSE1L,CUL1,CXCR4,DCST1,DUSP3,EDC3,EED,EIF5A2,EP300,EWSR1,EZH2,FBXW12,FEN1,FKBP1A,FN1,GPSM2,GTF2H4,HNRNPA1,HSF1,KCTD5,KPNA2,KPNB1,LRRFIP2,LSM12,MIB1,NCBP1,NUP205,NUP62,OTUB2,PCNA,PGK1,PIGX,POLR2G,PSAT1,PSMA1,PSMB2,PSMB3,PSMB6,PSMB7,RAN,RBM14,RBM26,RBX1,RFC5,RNASEH2A,RRM1,RUNX1,RXRB,SLBP,SNRPB2,SPC25,…
meta-int-snw-23378	22	AHR,ATAD5,ATP5C1,C5orf28,CAND1,CCNE1,CCNE2,CHAF1A,CHD3,CKAP2L,CNOT1,CSE1L,DUSP3,EDC3,EED,EP300,EWSR1,EZH2,FEN1,FKBP1A,FN1,GPSM2,GTF2H4,KCTD5,KPNA2,KPNB1,LRRFIP2,MIB1,NUP205,PCNA,POLR2G,PSAT1,PSMA7,PSMB2,PSMB3,PSMB4,PSMB6,PSMB7,RAN,RBM14,RBM26,RBX1,RFC5,RNASEH2A,RRM1,RRP8,RUNX1,RXRB,SLBP,SNRPB2,SPC25,THOP1,TRIP13,TRRAP,TYMS,UMPS,VCP,WBP11,XPOT
meta-int-snw-23414	23	AHR,ATAD5,ATP5C1,C5orf28,CAND1,CCNE1,CCNE2,CHAF1A,CKAP2L,CNOT1,CSE1L,DOCK5,DUSP3,EDC3,EED,EP300,EWSR1,EZH2,FEN1,FN1,GPSM2,GTF2H4,HNRNPA1,KCTD5,KPNA2,LRRFIP2,MIB1,NUP205,PCNA,POLR2G,PSAT1,PSMB2,PSMB3,PSMB7,RAN,RBM14,RBM26,RBX1,RFC5,RNASEH2A,RRM1,RUNX1,SEC31B,SLBP,SNRPB2,SPC25,SYK,THOP1,TRAF2,TRIP13,TRRAP,TYMS,UMPS,WBP11,XPOT,ZFPM2
meta-int-snw-23451	37	AHR,AIP,APPL2,ASB10,ATAD5,ATF1,ATP5C1,C5orf28,CAND1,CCNE1,CCNE2,CDK8,CGA,CHAF1A,CKAP2L,CNOT1,CNOT2,CSE1L,CUL1,CXCR4,DCST1,DUSP3,EDC3,EED,EIF5A2,EP300,EWSR1,EZH2,FBXW12,FEN1,FKBP1A,FN1,GPSM2,GTF2H4,HNRNPA1,HSF1,KCTD5,KPNA2,KPNB1,LRRFIP2,LSM12,MIB1,NCBP1,NUP205,NUP62,OTUB2,PCNA,PGK1,PIGX,POLR2G,PSAT1,PSMA1,PSMB2,PSMB3,PSMB4,PSMB6,PSMB7,RAN,RBM14,RBM26,RBX1,RFC5,RNASEH2A,RRM1,RUNX1,RXRB,SF3A2,SF3B1,…
meta-int-snw-24148	35	AHR,AIP,APPL2,ASB10,ATAD5,ATF1,ATP5C1,C5orf28,CAND1,CCNE1,CCNE2,CDK8,CGA,CHAF1A,CHD3,CKAP2L,CNOT1,CNOT2,CSE1L,CXCR4,DCST1,DUSP3,EDC3,EED,EIF5A2,EP300,EWSR1,EZH2,FBXW12,FEN1,FKBP1A,FN1,GPSM2,GTF2H4,HNRNPA1,HSF1,KCTD5,KPNA2,KPNB1,LRRFIP2,LSM12,MIB1,NCBP1,NUP205,NUP62,OTUB2,PCNA,PGK1,PIGX,POLR2G,PRPF6,PSAT1,PSMA7,PSMB2,PSMB3,PSMB6,PSMB7,RAN,RBM14,RBM26,RBX1,RFC5,RNASEH2A,RRM1,RUNX1,RXRB,SF3A2,SLBP,S…
meta-int-snw-256646	24	AHR,ATAD5,ATP5C1,C5orf28,CAND1,CCNE1,CCNE2,CHAF1A,CKAP2L,CNOT1,CSE1L,DOCK5,DUSP3,EDC3,EED,EP300,EWSR1,EZH2,FEN1,FKBP1A,FN1,GPSM2,GTF2H4,HNRNPA1,KCTD5,KPNA2,LRRFIP2,MIB1,NUP205,NUTM1,PCNA,POLR2A,POLR2G,PSAT1,PSMB2,PSMB3,PSMB7,RAN,RBM14,RBM26,RBX1,RFC5,RNASEH2A,RRM1,RUNX1,RXRB,SEC31B,SLBP,SNRPB2,SPC25,SYK,THOP1,TRAF2,TRIP13,TRRAP,TYMS,UMPS,WBP11,XPOT
meta-int-snw-26046	22	AHR,ATAD5,ATP5C1,C5orf28,CAND1,CCNE1,CCNE2,CHAF1A,CKAP2L,CNOT1,CSE1L,DUSP3,EDC3,EED,EP300,EWSR1,EZH2,FEN1,FKBP1A,FN1,GPSM2,GTF2H4,KCTD5,KPNA2,LRRFIP2,LTN1,MIB1,NUP205,PCNA,POLR2G,PSAT1,PSMA7,PSMB2,PSMB3,PSMB4,PSMB6,PSMB7,PSMD2,RAN,RBM14,RBM26,RBX1,RFC5,RNASEH2A,RRM1,RUNX1,RXRB,SLBP,SNRPB2,SPC25,THOP1,TRIP13,TRRAP,TYMS,UMPS,WBP11,XPOT
meta-int-snw-2645	38	AHR,AIP,APPL2,ASB10,ATAD5,ATF1,ATP5C1,C5orf28,CAND1,CCNE1,CCNE2,CDK8,CGA,CHAF1A,CHD3,CKAP2L,CNOT1,CNOT2,CSE1L,CUL1,CXCR4,DCST1,DUSP3,EDC3,EED,EIF5A2,EP300,EWSR1,EZH2,FBXW12,FEN1,FKBP1A,FN1,GCK,GLUD1,GPSM2,GTF2H4,HNRNPA1,HSF1,KCTD5,KPNA2,KPNB1,LRRFIP2,LSM12,MIB1,NACA,NCBP1,NUP205,NUP62,OTUB2,PCNA,PGK1,PIGX,POLR2G,PSAT1,PSMA1,PSMA7,PSMB2,PSMB3,PSMB4,PSMB6,PSMB7,RAN,RBM14,RBM26,RBX1,RFC5,RNASEH2A,RR…
meta-int-snw-27335	36	AHR,AIP,APPL2,ASB10,ATAD5,ATF1,ATP5C1,C5orf28,CAND1,CCNE1,CCNE2,CDK8,CGA,CHAF1A,CKAP2L,CNOT1,CNOT2,CSE1L,CUL1,CXCR4,DCST1,DUSP3,EDC3,EED,EIF3K,EIF5A2,EP300,EWSR1,EZH2,FBXW12,FEN1,FKBP1A,FN1,GPSM2,GTF2H4,HSF1,KCTD5,KPNA2,KPNB1,LRRFIP2,LSM12,MIB1,NCBP1,NUP205,NUP62,OTUB2,PCNA,PGK1,PIGX,POLR2G,PSAT1,PSMA1,PSMB2,PSMB3,PSMB4,PSMB6,PSMB7,RAN,RBM14,RBM26,RBX1,RFC5,RNASEH2A,RRM1,RUNX1,RXRB,SLBP,SNRPB2,SP…
meta-int-snw-2746	36	AHR,AIP,APPL2,ASB10,ATAD5,ATF1,ATP5C1,C5orf28,CAND1,CCNE1,CCNE2,CDK8,CGA,CHAF1A,CKAP2L,CNOT1,CNOT2,CSE1L,CUL1,CXCR4,DCST1,DUSP3,EDC3,EED,EIF5A2,EP300,EWSR1,EZH2,FBXW12,FEN1,FKBP1A,FN1,GLUD1,GPSM2,GTF2H4,HSF1,KCTD5,KPNA2,KPNB1,LRRFIP2,LSM12,MIB1,NCBP1,NUP205,NUP62,OTUB2,PCNA,PGK1,PIGX,POLR2G,PSAT1,PSMA1,PSMB2,PSMB3,PSMB6,PSMB7,RAN,RBM14,RBM26,RBX1,RFC5,RNASEH2A,RRM1,RUNX1,RXRB,SLBP,SNRPB2,SPC25,TA…
meta-int-snw-3216	24	AHR,ATAD5,ATP5C1,C5orf28,CAND1,CCNE1,CCNE2,CHAF1A,CKAP2L,CNOT1,CSE1L,CSNK2B,DOCK5,DUSP3,EDC3,EED,EP300,EWSR1,EZH2,FEN1,FKBP1A,FN1,GPSM2,GTF2H4,HNRNPA1,HOXB6,KCTD5,KPNA2,LRRFIP2,MIB1,NUP205,PCNA,POLR2G,PSAT1,PSMB2,PSMB3,PSMB6,PSMB7,RAN,RBM14,RBM26,RBX1,RFC5,RNASEH2A,RRM1,RUNX1,RXRB,SEC31B,SLBP,SNRPB2,SPC25,SYK,TCF21,THOP1,TRAF2,TRIP13,TRRAP,TYMS,UMPS,WBP11,XPOT
meta-int-snw-3336	16	AHR,ATAD5,ATP5C1,C5orf28,CAND1,CCNE1,CCNE2,CKAP2L,CNOT1,CSE1L,DUSP3,EDC3,EED,EP300,EWSR1,EZH2,FEN1,FN1,GPSM2,HNRNPA1,HSPE1,KCTD5,KPNA2,LRRFIP2,MIB1,NUP205,PCNA,POLR2G,PSAT1,PSMB2,PSMB3,PSMB7,RAN,RBM14,RBM26,RBX1,RFC5,RNASEH2A,RRM1,RUNX1,SLBP,SNRPB2,SPC25,TRAF2,TRIP13,TRRAP,TYMS,UMPS,WBP11,XPOT
meta-int-snw-3838	23	AHR,ATAD5,ATP5C1,C5orf28,CAND1,CCNE1,CCNE2,CHAF1A,CHD3,CKAP2L,CNOT1,CSE1L,DUSP3,EDC3,EED,EP300,EWSR1,EZH2,FEN1,FN1,GPSM2,GTF2H4,KCTD5,KPNA2,KPNB1,LRRFIP2,MIB1,NUP205,PCNA,POLR2G,PSAT1,PSMB2,PSMB3,PSMB7,RAN,RBM14,RBM26,RBX1,RFC5,RNASEH2A,RRM1,RUNX1,SLBP,SNRPB2,SPC25,THOP1,TRIP13,TRRAP,TYMS,UMPS,WBP11,XPOT
meta-int-snw-4666	21	AHR,ATAD5,ATP5C1,C5orf28,CAND1,CCNE1,CCNE2,CHAF1A,CKAP2L,CNOT1,CSE1L,DUSP3,EDC3,EED,EP300,EWSR1,EZH2,FEN1,FN1,GPSM2,GTF2H4,KCTD5,KPNA2,LRRFIP2,MIB1,NACA,NUP205,PCNA,POLR2G,PSAT1,PSMB2,PSMB3,PSMB7,RAN,RBM14,RBM26,RBX1,RFC5,RNASEH2A,RRM1,RUNX1,SLBP,SNRPB2,SPC25,THOP1,TRIP13,TRRAP,TYMS,UMPS,WBP11,XPOT
meta-int-snw-4723	23	AHR,ATAD5,ATP5C1,C5orf28,CAND1,CCNE1,CCNE2,CHAF1A,CKAP2L,CNOT1,CSE1L,DOCK5,DUSP3,EDC3,EED,EP300,EWSR1,EZH2,FEN1,FN1,GPSM2,GTF2H4,HNRNPA1,KCTD5,KPNA2,LRRFIP2,MIB1,MNS1,NDUFV1,NUP205,PCNA,POLR2G,PSAT1,PSMB2,PSMB3,PSMB7,RAN,RBM14,RBM26,RBX1,RFC5,RNASEH2A,RRM1,RUNX1,SEC31B,SLBP,SNRPB2,SPC25,SYK,THOP1,TRAF2,TRIP13,TRRAP,TYMS,UMPS,WBP11,XPOT
meta-int-snw-4780	23	AHR,ATAD5,ATP5C1,C5orf28,CAND1,CCNE1,CCNE2,CHAF1A,CKAP2L,CNOT1,CSE1L,DOCK5,DUSP3,EDC3,EED,EP300,EWSR1,EZH2,FEN1,FN1,GPSM2,GTF2H4,HNRNPA1,KCTD5,KPNA2,LRRFIP2,MIB1,NFE2L2,NUP205,PCNA,POLR2G,PSAT1,PSMB2,PSMB3,PSMB7,RAN,RBM14,RBM26,RBX1,RFC5,RNASEH2A,RRM1,RUNX1,SEC31B,SLBP,SNRPB2,SPC25,SYK,THOP1,TRAF2,TRIP13,TRRAP,TYMS,UMPS,WBP11,XPOT
meta-int-snw-4848	12	APPL2,ASB10,ATAD5,ATP5C1,C5orf28,CAND1,CCNE1,CCNE2,CKAP2L,CNOT1,CNOT2,CSE1L,DCST1,DUSP3,EDC3,EED,EWSR1,EZH2,FBXW12,FEN1,FN1,GPSM2,HSF1,KCTD5,KPNA2,LRRFIP2,MIB1,OTUB2,PCNA,POLR2G,PSMB2,PSMB3,PSMB7,RBM14,RBM26,RBX1,RFC5,RNASEH2A,RRM1,RUNX1,SLBP,SNRPB2,TAMM41,TGM6,TRRAP,UMPS,WBP11,XPOT
meta-int-snw-49856	21	ATAD5,ATP5C1,C5orf28,CAND1,CCNE1,CCNE2,CHAF1A,CKAP2L,CNOT1,CSE1L,DUSP3,EDC3,EED,EIF1,EWSR1,EZH2,FEN1,FKBP1A,FN1,GPSM2,GTF2H4,KCTD5,KPNA2,KPNB1,LRRFIP2,MIB1,NUP205,PCNA,POLR2G,PSAT1,PSMA7,PSMB2,PSMB3,PSMB6,PSMB7,PSMD2,RAN,RBM14,RBM26,RBX1,RFC5,RNASEH2A,RRM1,RUNX1,RXRB,SLBP,SNRPB2,TAMM41,THOP1,TRIP13,TRRAP,TYMS,UMPS,VCP,WBP11,WRAP73,XPOT
meta-int-snw-50943	23	AHR,ATAD5,ATP5C1,C5orf28,CAND1,CCNE1,CCNE2,CHAF1A,CKAP2L,CNOT1,CSE1L,DOCK5,DUSP3,EDC3,EED,EP300,EWSR1,EZH2,FEN1,FN1,FOXP3,GPSM2,GTF2H4,HNRNPA1,KCTD5,KPNA2,LRRFIP2,MIB1,NUP205,PCNA,POLR2G,PSAT1,PSMB2,PSMB3,PSMB7,RAN,RBM14,RBM26,RBX1,RFC5,RNASEH2A,RRM1,RUNX1,SEC31B,SLBP,SNRPB2,SPC25,SYK,THOP1,TRAF2,TRIP13,TRRAP,TYMS,UMPS,WBP11,XPOT
meta-int-snw-5116	21	AHR,ATAD5,ATP5C1,C5orf28,CAND1,CCNE1,CCNE2,CHAF1A,CHD3,CKAP2L,CNOT1,CSE1L,DUSP3,EDC3,EED,EP300,EWSR1,EZH2,FEN1,FN1,GPSM2,GTF2H4,HNRNPA1,KCTD5,KPNA2,KPNB1,LRRFIP2,MIB1,NUP205,PCNA,PCNT,POLR2G,PSAT1,PSMA7,PSMB2,PSMB3,PSMB4,PSMB6,PSMB7,RAN,RBM14,RBM26,RBX1,RFC5,RNASEH2A,RRM1,RUNX1,SLBP,SNRPB2,SPC25,SRRT,THOP1,TRIP13,TRRAP,TYMS,UMPS,WBP11,XPOT
meta-int-snw-5310	36	AHR,AIP,APPL2,ASB10,ATAD5,ATF1,ATP5C1,C5orf28,CAND1,CCNE1,CCNE2,CDK8,CGA,CHAF1A,CKAP2L,CNOT1,CNOT2,CSE1L,CUL1,CXCR4,DCST1,DUSP3,EDC3,EED,EIF5A2,EP300,EWSR1,EZH2,FBXW12,FEN1,FKBP1A,FN1,GPSM2,GTF2H4,HSF1,KCTD5,KPNA2,KPNB1,LRRFIP2,LSM12,MIB1,NCBP1,NUP205,NUP62,OTUB2,PCNA,PGK1,PIGX,PKD1,POLR2G,PSAT1,PSMA1,PSMB2,PSMB3,PSMB6,PSMB7,RAN,RBM14,RBM26,RBX1,RFC5,RNASEH2A,RRM1,RUNX1,RXRB,SLBP,SNRPB2,SPC25,TAM…
meta-int-snw-5430	22	AHR,ATAD5,ATP5C1,C5orf28,CAND1,CCNE1,CCNE2,CHAF1A,CKAP2L,CNOT1,CSE1L,DUSP3,EDC3,EED,EP300,EWSR1,EZH2,FEN1,FKBP1A,FN1,GPSM2,GTF2H4,KCTD5,KPNA2,LRRFIP2,MIB1,MLL2,NUP205,PCNA,POLR2A,POLR2G,PSAT1,PSMB2,PSMB3,PSMB4,PSMB6,PSMB7,PSMD2,RAN,RBM14,RBM26,RBX1,RFC5,RNASEH2A,RRM1,RUNX1,RXRB,SLBP,SNRPB2,SPC25,THOP1,TRAF2,TRIP13,TRRAP,TYMS,UMPS,VCP,WBP11,XPOT
meta-int-snw-5436	22	AHR,ATAD5,ATP5C1,C5orf28,CAND1,CCNE1,CCNE2,CHAF1A,CKAP2L,CNOT1,CSE1L,DUSP3,EDC3,EED,EP300,EWSR1,EZH2,FEN1,FKBP1A,FN1,GPSM2,GTF2H4,KCTD5,KPNA2,LRRFIP2,MIB1,MNS1,NUP205,PCNA,POLR2A,POLR2G,PSAT1,PSMB2,PSMB3,PSMB4,PSMB6,PSMB7,PSMD2,RAN,RBM14,RBM26,RBX1,RFC5,RNASEH2A,RRM1,RUNX1,RXRB,SLBP,SNRPB2,SPC25,THOP1,TRAF2,TRIP13,TRRAP,TYMS,UMPS,VCP,WBP11,XPOT
meta-int-snw-54472	36	ACTR3B,AHR,AIP,APPL2,ASB10,ATAD5,ATF1,ATP5C1,C5orf28,CAND1,CAPZB,CCNE1,CCNE2,CDK8,CGA,CHAF1A,CKAP2L,CNOT1,CNOT2,CSE1L,CUL1,CXCR4,DCST1,DUSP3,EDC3,EED,EIF5A2,EP300,EWSR1,EZH2,FBXW12,FEN1,FKBP1A,FN1,GPSM2,GTF2H4,HSF1,KCTD5,KPNA2,KPNB1,LRRFIP2,LSM12,MIB1,NCBP1,NUP205,NUP62,OTUB2,PCNA,PGK1,PIGX,POLR2G,PSAT1,PSMA1,PSMA7,PSMB2,PSMB3,PSMB4,PSMB6,PSMB7,PSMD2,PSMD7,RAN,RBM14,RBM26,RBX1,RFC5,RNASEH2A,RRM1,…
meta-int-snw-54843	37	AHR,AIP,APPL2,ASB10,ATAD5,ATF1,ATP5C1,C5orf28,CAND1,CCNE1,CCNE2,CDK8,CGA,CHAF1A,CHD3,CKAP2L,CNOT1,CNOT2,CSE1L,CXCR4,DCST1,DOCK5,DUSP3,EDC3,EED,EIF5A2,EP300,EWSR1,EZH2,FBXW12,FEN1,FKBP1A,FN1,GPSM2,GTF2H4,HNRNPA1,HSF1,KCTD5,KPNA2,KPNB1,LRRFIP2,LSM12,MIB1,NCBP1,NUP205,NUP62,OTUB2,PCNA,PGK1,PIGX,POLR2G,PSAT1,PSMB2,PSMB3,PSMB7,RAN,RBM14,RBM26,RBX1,RFC5,RNASEH2A,RRM1,RUNX1,RXRB,SEC31B,SF3A2,SLBP,SNRPB2…
meta-int-snw-55096	36	AHR,AIP,APPL2,ASB10,ATAD5,ATF1,ATP5C1,C5orf28,CAND1,CCNE1,CCNE2,CDK8,CGA,CHAF1A,CKAP2L,CNOT1,CNOT2,CSE1L,CUL1,CXCR4,DCST1,DUSP3,EBLN2,EDC3,EED,EIF1,EIF5A2,EP300,EWSR1,EZH2,FBXW12,FEN1,FKBP1A,FN1,GPSM2,GTF2H4,HSF1,KCTD5,KPNA2,KPNB1,LRRFIP2,LSM12,MIB1,NCBP1,NUP205,NUP62,OTUB2,PCNA,PGK1,PIGX,POLR2G,PSAT1,PSMA1,PSMA7,PSMB2,PSMB3,PSMB4,PSMB6,PSMB7,PSMD2,RAN,RBM14,RBM26,RBX1,RFC5,RNASEH2A,RRM1,RUNX1,RX…
meta-int-snw-5527	23	AHR,ATAD5,ATP5C1,C5orf28,CAND1,CCNE1,CCNE2,CHAF1A,CKAP2L,CNOT1,CSE1L,DOCK5,DUSP3,EDC3,EED,EP300,EWSR1,EZH2,FEN1,FN1,GPSM2,GTF2H4,HNRNPA1,KCTD5,KPNA2,LRRFIP2,MIB1,NUP205,PCNA,POLR2G,PPP2R5C,PSAT1,PSMB2,PSMB3,PSMB7,RAN,RBM14,RBM26,RBX1,RFC5,RNASEH2A,RRM1,RUNX1,SEC31B,SLBP,SNRPB2,SPC25,SYK,THOP1,TRAF2,TRIP13,TRRAP,TYMS,UMPS,WBP11,XPOT
meta-int-snw-55329	16	AHR,ATAD5,C5orf28,CAND1,CCNE1,CCNE2,CKAP2L,CNOT1,CSE1L,DUSP3,EDC3,EED,EP300,EWSR1,EZH2,FEN1,FN1,GPSM2,KCTD5,KPNA2,LRRFIP2,MIB1,MNS1,NUP205,PCNA,POLR2G,PSAT1,PSMB2,PSMB3,PSMB7,RAN,RBM14,RBM26,RBX1,RFC5,RNASEH2A,RRM1,RUNX1,SLBP,SNRPB2,SPC25,TRIP13,TRRAP,TYMS,UMPS,WBP11,XPOT
meta-int-snw-55697	22	ABI1,AHR,ATAD5,ATP5C1,C5orf28,CAND1,CCNE1,CCNE2,CHAF1A,CHD3,CKAP2L,CNOT1,CSE1L,DUSP3,EDC3,EED,EP300,EWSR1,EZH2,FEN1,FKBP1A,FN1,GPSM2,GTF2H4,KCTD5,KPNA2,KPNB1,LRRFIP2,MIB1,NUP205,PCNA,PLCG1,POLR2G,PSAT1,PSMA2,PSMA7,PSMB2,PSMB3,PSMB4,PSMB6,PSMB7,PSMD2,RAN,RBM14,RBM26,RBX1,RFC5,RNASEH2A,RRM1,RUNX1,RXRB,SLBP,SNRPB2,SPC25,THOP1,TRIP13,TRRAP,TYMS,UMPS,VAC14,VCP,WBP11,XPOT
meta-int-snw-55707	38	AHR,AIP,APPL2,ASB10,ATAD5,ATF1,ATP5C1,C5orf28,CAND1,CCNE1,CCNE2,CDK8,CGA,CHAF1A,CKAP2L,CNOT1,CNOT2,CSE1L,CUL1,CXCR4,DCST1,DUSP3,EDC3,EED,EIF5A2,EP300,EWSR1,EZH2,FBXW12,FEN1,FKBP1A,FN1,GPSM2,GTF2H4,HNRNPA1,HSF1,KCTD5,KPNA2,KPNB1,LRRFIP2,LSM12,MIB1,NACA,NCBP1,NECAP2,NUP205,NUP62,OTUB2,PCNA,PGK1,PIGX,POLR2G,PSAT1,PSMA1,PSMB2,PSMB3,PSMB4,PSMB6,PSMB7,RAN,RBM14,RBM26,RBX1,RFC5,RNASEH2A,RRM1,RUNX1,RXRB,…
meta-int-snw-55832	18	ATAD5,ATP5C1,C5orf28,CAND1,CCNE1,CCNE2,CKAP2L,CNOT1,CSE1L,DUSP3,EDC3,EED,EWSR1,EZH2,FEN1,FN1,GPSM2,KCTD5,KPNA2,LRRFIP2,MIB1,NUP205,PCNA,POLR2G,PSAT1,PSMB2,PSMB3,PSMB7,RAN,RBM14,RBM26,RBX1,RFC5,RNASEH2A,RRM1,RUNX1,SLBP,SNRPB2,SPC25,TRIP13,TRRAP,TYMS,UMPS,WBP11,XPOT
meta-int-snw-5688	13	ATAD5,ATP5C1,C5orf28,CAND1,CCNE1,CCNE2,CKAP2L,CNOT1,CSE1L,DUSP3,EDC3,EED,EWSR1,EZH2,FEN1,FN1,GPSM2,KPNA2,LRRFIP2,MIB1,NUP205,PCNA,POLR2G,PSAT1,PSMA7,PSMB2,PSMB3,PSMB4,PSMB6,PSMB7,RAN,RBM14,RBX1,RFC5,RNASEH2A,RRM1,RUNX1,SLBP,SNRPB2,TRIP13,TRRAP,TYMS,UMPS,WBP11,XPOT
meta-int-snw-56904	22	AHR,ATAD5,ATP5C1,C5orf28,CAND1,CCNE1,CCNE2,CHAF1A,CKAP2L,CNOT1,CSE1L,DUSP3,EDC3,EED,EP300,EWSR1,EZH2,FEN1,FKBP1A,FN1,GPSM2,GTF2H4,HNRNPA1,HSPE1,KCTD5,KPNA2,KPNB1,LRRFIP2,MIB1,NACA,NUP205,PCNA,POLR2G,PSAT1,PSMB2,PSMB3,PSMB4,PSMB6,PSMB7,RAN,RBM14,RBM26,RBX1,RFC5,RNASEH2A,RRM1,RUNX1,RXRB,SH3GLB2,SLBP,SNRPB2,SPC25,THOP1,TRAF2,TRIP13,TRRAP,TUFM,TYMS,UMPS,VCP,WBP11,XPOT
meta-int-snw-5691	17	ATAD5,ATP5C1,C5orf28,CAND1,CCNE1,CCNE2,CHAF1A,CKAP2L,CNOT1,CSE1L,DUSP3,EDC3,EED,EWSR1,EZH2,FEN1,FN1,GPSM2,GTF2H4,KPNA2,LRRFIP2,MIB1,NUP205,PCNA,POLR2G,PSAT1,PSMA7,PSMB2,PSMB3,PSMB4,PSMB6,PSMB7,RAN,RBM14,RBX1,RFC5,RNASEH2A,RRM1,RUNX1,SLBP,SNRPB2,THOP1,TRIP13,TRRAP,TYMS,UMPS,WBP11,XPOT
meta-int-snw-5692	13	ATAD5,ATP5C1,C5orf28,CAND1,CCNE1,CCNE2,CKAP2L,CNOT1,CSE1L,DUSP3,EDC3,EED,EWSR1,EZH2,FEN1,FN1,GPSM2,KPNA2,LRRFIP2,MIB1,NUP205,PCNA,POLR2G,PSAT1,PSMB2,PSMB3,PSMB4,PSMB6,PSMB7,RAN,RBM14,RBX1,RFC5,RNASEH2A,RRM1,RUNX1,SLBP,SNRPB2,TRIP13,TRRAP,TYMS,UMPS,WBP11,XPOT
meta-int-snw-5695	36	AHR,AIP,APPL2,ASB10,ATAD5,ATF1,ATP5C1,C5orf28,CAND1,CCNE1,CCNE2,CDK8,CGA,CHAF1A,CKAP2L,CNOT1,CNOT2,CSE1L,CUL1,CXCR4,DCST1,DUSP3,EDC3,EED,EIF5A2,EP300,EWSR1,EZH2,FBXW12,FEN1,FKBP1A,FN1,GPSM2,GTF2H4,HSF1,KCTD5,KPNA2,KPNB1,LRRFIP2,LSM12,MIB1,NCBP1,NUP205,NUP62,OTUB2,PCNA,PGK1,PIGX,POLR2G,PSAT1,PSMA1,PSMA7,PSMB2,PSMB3,PSMB4,PSMB6,PSMB7,PSMD7,RAN,RBM14,RBM26,RBX1,RFC5,RNASEH2A,RRM1,RUNX1,RXRB,SLBP,SNR…
meta-int-snw-5708	20	ATAD5,ATP5C1,C5orf28,CAND1,CCNE1,CCNE2,CHAF1A,CKAP2L,CNOT1,CSE1L,DUSP3,EDC3,EED,EWSR1,EZH2,FEN1,FN1,GPSM2,GTF2H4,KCTD5,KPNA2,LRRFIP2,MIB1,NUP205,PCNA,POLR2G,PSAT1,PSMA7,PSMB2,PSMB3,PSMB6,PSMB7,PSMD2,RAN,RBM14,RBM26,RBX1,RFC5,RNASEH2A,RRM1,RUNX1,SLBP,SNRPB2,TAMM41,THOP1,TRIP13,TRRAP,TYMS,UMPS,WBP11,XPOT
meta-int-snw-5713	21	ATAD5,ATP5C1,C5orf28,CAND1,CCNE1,CCNE2,CHAF1A,CKAP2L,CNOT1,CSE1L,DUSP3,EDC3,EED,EWSR1,EZH2,FEN1,FKBP1A,FN1,GPSM2,GTF2H4,KCTD5,KPNA2,LRRFIP2,MIB1,NUP205,PCNA,POLR2G,PSAT1,PSMA7,PSMB2,PSMB3,PSMB4,PSMB6,PSMB7,PSMD2,PSMD7,RAN,RBM14,RBM26,RBX1,RFC5,RNASEH2A,RRM1,RUNX1,RXRB,SLBP,SNRPB2,TAMM41,THOP1,TRIP13,TRRAP,TYMS,UMPS,WBP11,XPOT
meta-int-snw-57180	21	ACTR3B,ATAD5,ATP5C1,C5orf28,CAND1,CCNE1,CCNE2,CHAF1A,CKAP2L,CNOT1,CSE1L,DUSP3,EDC3,EED,EWSR1,EZH2,FEN1,FKBP1A,FN1,GPSM2,GTF2H4,KCTD5,KPNA2,LRRFIP2,MIB1,NUP205,PCNA,POLR2G,PSAT1,PSMA7,PSMB2,PSMB3,PSMB4,PSMB6,PSMB7,PSMD2,PSMD7,RAN,RBM14,RBM26,RBX1,RFC5,RNASEH2A,RRM1,RUNX1,RXRB,SLBP,SNRPB2,TAMM41,THOP1,TLR9,TRIP13,TRRAP,TYMS,UMPS,WBP11,XPOT
meta-int-snw-5837	38	AHR,AIP,APPL2,ASB10,ATAD5,ATF1,ATP5C1,C5orf28,CAND1,CAPZB,CCNE1,CCNE2,CDK8,CGA,CHAF1A,CKAP2L,CNOT1,CNOT2,CSE1L,CUL1,CXCR4,DCST1,DUSP3,EDC3,EED,EIF5A2,EP300,EWSR1,EZH2,FBXW12,FEN1,FKBP1A,FN1,GPSM2,GTF2H4,HNRNPA1,HSF1,KCTD5,KPNA2,KPNB1,LRRFIP2,LSM12,MIB1,NCBP1,NUP205,NUP62,OTUB2,PCNA,PGK1,PIGX,POLR2G,PSAT1,PSMA1,PSMB2,PSMB3,PSMB4,PSMB6,PSMB7,PYGM,RAN,RBM14,RBM26,RBX1,RFC5,RNASEH2A,RRM1,RUNX1,RXRB,S…
meta-int-snw-5985	22	AHR,ATAD5,ATP5C1,C5orf28,CAND1,CCNE1,CCNE2,CHAF1A,CKAP2L,CNOT1,CSE1L,DUSP3,EDC3,EED,EP300,EWSR1,EZH2,FEN1,FKBP1A,FN1,GPSM2,GTF2H4,KCTD5,KPNA2,LRRFIP2,MIB1,NUP205,PCNA,POLR2G,PSAT1,PSMB2,PSMB3,PSMB4,PSMB6,PSMB7,PSMD2,RAN,RBM14,RBM26,RBX1,RFC5,RNASEH2A,RRM1,RUNX1,RXRB,SLBP,SNRPB2,SPC25,THOP1,TRIP13,TRRAP,TYMS,UMPS,WBP11,XPOT
meta-int-snw-6434	21	AHR,ATAD5,ATP5C1,C5orf28,CAND1,CCNE1,CCNE2,CHAF1A,CHD3,CKAP2L,CNOT1,CSE1L,DUSP3,EDC3,EED,EP300,EWSR1,EZH2,FEN1,FN1,GPSM2,GTF2H4,HNRNPA1,KCTD5,KPNA2,KPNB1,LRRFIP2,MIB1,NUP205,PCNA,POLR2G,PSAT1,PSMB2,PSMB3,PSMB7,RAN,RBM14,RBM26,RBX1,RFC5,RNASEH2A,RRM1,RUNX1,SF3A2,SLBP,SNRPB2,SPC25,SRRT,THOP1,TRA2B,TRAF2,TRIP13,TRRAP,TYMS,UMPS,WBP11,XPOT
meta-int-snw-64838	36	AHR,AIP,APPL2,ASB10,ATAD5,ATF1,ATP5C1,C5orf28,CAND1,CCNE1,CCNE2,CDK8,CGA,CHAF1A,CKAP2L,CNOT1,CNOT2,CSE1L,CUL1,CXCR4,DCST1,DUSP3,EDC3,EED,EIF5A2,EP300,EWSR1,EZH2,FBXW12,FEN1,FKBP1A,FN1,FNDC4,GPSM2,GTF2H4,HNRNPA1,HSF1,KCTD5,KPNA2,KPNB1,LRRFIP2,LSM12,MIB1,MLL2,MNS1,NCBP1,NUP205,NUP62,OTUB2,PCNA,PGK1,PIGX,POLR2A,POLR2G,PSAT1,PSMA1,PSMA7,PSMB2,PSMB3,PSMB4,PSMB6,PSMB7,PSMD2,RAN,RBM14,RBM26,RBX1,RFC5,RN…
meta-int-snw-6596	21	AHR,ATAD5,ATP5C1,C5orf28,CAND1,CCNE1,CCNE2,CHAF1A,CHFR,CKAP2L,CNOT1,CSE1L,DUSP3,EDC3,EED,EP300,EWSR1,EZH2,FEN1,FN1,GPSM2,GTF2H4,HLTF,HNRNPA1,KCTD5,KPNA2,LRRFIP2,MIB1,MNS1,NUP205,PCNA,POLR2G,PSAT1,PSMB2,PSMB3,PSMB7,RAN,RBM14,RBM26,RBX1,RFC5,RNASEH2A,RRM1,RUNX1,SLBP,SNRPB2,SPC25,THOP1,TRAF2,TRIP13,TRRAP,TYMS,UMPS,WBP11,XPOT
meta-int-snw-6598	38	AHR,AIP,APPL2,ASB10,ATAD5,ATF1,ATP5C1,C5orf28,CAND1,CCNE1,CCNE2,CDK8,CGA,CHAF1A,CKAP2L,CNOT1,CNOT2,CSE1L,CUL1,CXCR4,DCST1,DOCK5,DUSP3,EDC3,EED,EIF5A2,EP300,EWSR1,EZH2,FBXW12,FEN1,FKBP1A,FN1,GPSM2,GTF2H4,HNRNPA1,HSF1,KCTD5,KPNA2,KPNB1,LRRFIP2,LSM12,MIB1,MLL2,NCBP1,NUP205,NUP62,OTUB2,PCNA,PGK1,PIGX,POLR2A,POLR2G,PSAT1,PSMA1,PSMA7,PSMB2,PSMB3,PSMB4,PSMB6,PSMB7,PSMD2,RAN,RBM14,RBM26,RBX1,RFC5,RNASEH2…
meta-int-snw-6886	23	AHR,ATAD5,ATP5C1,C5orf28,CAND1,CCNE1,CCNE2,CHAF1A,CHD3,CKAP2L,CNOT1,CSE1L,DOCK5,DUSP3,EDC3,EED,EP300,EWSR1,EZH2,FEN1,FN1,GPSM2,GTF2H4,HNRNPA1,KCTD5,KPNA2,KPNB1,LRRFIP2,MIB1,NUP205,PCNA,POLR2G,PSAT1,PSMB2,PSMB3,PSMB7,RAN,RBM14,RBM26,RBX1,RFC5,RNASEH2A,RRM1,RUNX1,SEC31B,SLBP,SNRPB2,SPC25,SRRT,SYK,TAL1,THOP1,TRAF2,TRIP13,TRRAP,TYMS,UMPS,WBP11,XPOT
meta-int-snw-689	36	AHR,AIP,APPL2,ASB10,ATAD5,ATF1,ATP5C1,BTF3,C5orf28,CAND1,CCNE1,CCNE2,CDK8,CGA,CHAF1A,CKAP2L,CNOT1,CNOT2,CSE1L,CUL1,CXCR4,DCST1,DUSP3,EDC3,EED,EIF5A2,EP300,EWSR1,EZH2,FBXW12,FEN1,FKBP1A,FN1,GPSM2,GTF2H4,HNRNPA1,HSF1,KCTD5,KPNA2,KPNB1,LRRFIP2,LSM12,MIB1,NACA,NCBP1,NUP205,NUP62,OTUB2,PCNA,PGK1,PIGX,POLR2G,PSAT1,PSMA1,PSMB2,PSMB3,PSMB4,PSMB6,PSMB7,RAN,RBM14,RBM26,RBX1,RFC5,RNASEH2A,RRM1,RUNX1,RXRB,SH…
meta-int-snw-7013	23	AHR,ATAD5,ATP5C1,C5orf28,CAND1,CCNE1,CCNE2,CHAF1A,CHD3,CKAP2L,CNOT1,CSE1L,DUSP3,EDC3,EED,EP300,EWSR1,EZH2,FEN1,FN1,GPSM2,GTF2H4,HNRNPA1,KCTD5,KPNA2,KPNB1,LRRFIP2,MIB1,NUP205,PCNA,POLR2G,PSAT1,PSMA2,PSMA7,PSMB2,PSMB3,PSMB4,PSMB6,PSMB7,PSMD2,RAN,RBM14,RBM26,RBX1,RFC5,RNASEH2A,RRM1,RUNX1,SLBP,SNRPB2,SPC25,TERF1,THOP1,TRAF2,TRIP13,TRRAP,TYMS,UMPS,VCP,WBP11,XPOT
meta-int-snw-712	38	ADIPOQ,AHR,AIP,APPL2,ASB10,ATAD5,ATF1,ATP5C1,C1QA,C5orf28,CAND1,CCNE1,CCNE2,CDK8,CGA,CHAF1A,CKAP2L,CNOT1,CNOT2,CSE1L,CUL1,CXCR4,DCST1,DUSP3,EDC3,EED,EIF5A2,EP300,EWSR1,EZH2,FBXW12,FEN1,FKBP1A,FN1,GPSM2,GTF2H4,HSF1,KCTD5,KPNA2,KPNB1,LRRFIP2,LSM12,MIB1,NCBP1,NUP205,NUP62,OTUB2,PCNA,PGK1,PIGX,POLR2G,PSAT1,PSMA1,PSMB2,PSMB3,PSMB4,PSMB6,PSMB7,RAN,RBM14,RBM26,RBX1,RFC5,RNASEH2A,RRM1,RUNX1,RXRB,SLBP,SNR…
meta-int-snw-7132	37	AHR,AIP,APPL2,ASB10,ATAD5,ATF1,ATP5C1,C5orf28,CAND1,CCNE1,CCNE2,CDK8,CGA,CHAF1A,CKAP2L,CNOT1,CNOT2,CSE1L,CUL1,CXCR4,DCST1,DOCK5,DUSP3,EDC3,EED,EIF1,EIF5A2,EP300,EWSR1,EZH2,FBXW12,FEN1,FKBP1A,FN1,GPSM2,GTF2H4,HNRNPA1,HSF1,KCTD5,KPNA2,LRRFIP2,LSM12,MIB1,NCBP1,NUP205,NUP62,OTUB2,PCNA,PGK1,PIGX,POLR2G,PSAT1,PSMA1,PSMA7,PSMB2,PSMB3,PSMB6,PSMB7,PSMD2,RAN,RBM14,RBM26,RBX1,RFC5,RNASEH2A,RRM1,RUNX1,RXRB,S…
meta-int-snw-7186	16	AHR,ATAD5,C5orf28,CAND1,CCNE1,CCNE2,CKAP2L,CNOT1,CSE1L,DUSP3,EDC3,EED,EP300,EWSR1,EZH2,FEN1,FN1,GPSM2,HNRNPA1,KCTD5,KPNA2,LRRFIP2,MIB1,NUP205,PCNA,POLR2G,PSAT1,PSMB2,PSMB3,PSMB7,RAN,RBM14,RBM26,RBX1,RFC5,RNASEH2A,RRM1,RUNX1,SLBP,SNRPB2,SPC25,TRAF2,TRIP13,TRRAP,TYMS,UMPS,WBP11,XPOT
meta-int-snw-7284	20	ATAD5,ATP5C1,C5orf28,CAND1,CCNE1,CCNE2,CHAF1A,CKAP2L,CNOT1,CSE1L,DUSP3,EDC3,EED,EWSR1,EZH2,FEN1,FN1,GPSM2,GTF2H4,KCTD5,KPNA2,LRRFIP2,MIB1,NUP205,PCNA,POLR2G,PSAT1,PSMB2,PSMB3,PSMB6,PSMB7,PSMD2,RAN,RBM14,RBM26,RBX1,RFC5,RNASEH2A,RRM1,RUNX1,SLBP,SNRPB2,TAMM41,THOP1,TRIP13,TRRAP,TUFM,TYMS,UMPS,WBP11,XPOT
meta-int-snw-7392	38	AHR,AIP,APPL2,ASB10,ATAD5,ATF1,ATP5C1,C5orf28,CAND1,CCNE1,CCNE2,CDK8,CGA,CHAF1A,CKAP2L,CNOT1,CNOT2,CSE1L,CUL1,CXCR4,DCST1,DOCK5,DUSP3,EDC3,EED,EIF5A2,EP300,EWSR1,EZH2,FBXW12,FEN1,FKBP1A,FN1,GPSM2,GTF2H4,HNRNPA1,HSF1,KCTD5,KPNA2,LRRFIP2,LSM12,MIB1,NCBP1,NRF1,NUP205,NUP62,OTUB2,PCNA,PGK1,PIGX,POLR2A,POLR2G,PSAT1,PSMA1,PSMB2,PSMB3,PSMB6,PSMB7,PTP4A2,RAN,RBM14,RBM26,RBX1,RFC5,RNASEH2A,RRM1,RUNX1,RXRB…
meta-int-snw-7415	18	ATAD5,ATP5C1,C5orf28,CAND1,CCNE1,CCNE2,CHAF1A,CKAP2L,CNOT1,CSE1L,DUSP3,EDC3,EED,EWSR1,EZH2,FEN1,FN1,GPSM2,GTF2H4,KPNA2,KPNB1,LRRFIP2,MIB1,NUP205,PCNA,POLR2G,PSAT1,PSMA7,PSMB2,PSMB3,PSMB4,PSMB6,PSMB7,RAN,RBM14,RBX1,RFC5,RNASEH2A,RRM1,RUNX1,SLBP,SNRPB2,THOP1,TRIP13,TRRAP,TYMS,UMPS,VCP,WBP11,XPOT
meta-int-snw-7422	23	AHR,ATAD5,ATP5C1,C5orf28,CAND1,CCNE1,CCNE2,CHAF1A,CKAP2L,CNOT1,CSE1L,DOCK5,DUSP3,EDC3,EED,EP300,EWSR1,EZH2,FEN1,FN1,GPSM2,GTF2H4,HNRNPA1,KCTD5,KPNA2,LRRFIP2,MIB1,NUP205,PCNA,POLR2G,PSAT1,PSMB2,PSMB3,PSMB7,RAN,RBM14,RBM26,RBX1,RFC5,RNASEH2A,RRM1,RUNX1,SEC31B,SLBP,SNRPB2,SPC25,SYK,THOP1,TRAF2,TRIP13,TRRAP,TYMS,UMPS,VEGFA,WBP11,XPOT
meta-int-snw-771	13	ATAD5,ATP5C1,C5orf28,CA12,CAND1,CCNE1,CCNE2,CKAP2L,CNOT1,CSE1L,DUSP3,EDC3,EED,EWSR1,EZH2,FEN1,FKBP1A,FN1,GPSM2,KPNA2,LRRFIP2,MIB1,NUP205,PCNA,POLR2G,PSAT1,PSMB2,PSMB3,PSMB7,RAN,RBM14,RBX1,RFC5,RNASEH2A,RRM1,RUNX1,SLBP,SNRPB2,TRIP13,TRRAP,TYMS,UMPS,WBP11,XPOT
meta-int-snw-79768	36	AHR,AIP,APPL2,ASB10,ATAD5,ATF1,ATP5C1,C5orf28,CA12,CAND1,CCNE1,CCNE2,CDK8,CGA,CHAF1A,CKAP2L,CNOT1,CNOT2,CSE1L,CUL1,CXCR4,DCST1,DUSP3,EDC3,EED,EIF5A2,EP300,EWSR1,EZH2,FBXW12,FEN1,FKBP1A,FN1,GPSM2,GTF2H4,HSF1,KATNBL1,KCTD5,KPNA2,LRRFIP2,LSM12,MIB1,NCBP1,NUP205,NUP62,OTUB2,PCNA,PGK1,PIGX,POLR2G,PSAT1,PSMA1,PSMB2,PSMB3,PSMB4,PSMB6,PSMB7,PSMD2,RAN,RBM14,RBM26,RBX1,RFC5,RNASEH2A,RRM1,RUNX1,RXRB,SLBP,SN…
meta-int-snw-8175	35	AHR,AIP,APPL2,ASB10,ATAD5,ATF1,ATP5C1,C5orf28,CAND1,CCNE1,CCNE2,CDK8,CGA,CHAF1A,CHD3,CKAP2L,CNOT1,CNOT2,CSE1L,CXCR4,DCST1,DUSP3,EDC3,EED,EIF5A2,EP300,EWSR1,EZH2,FBXW12,FEN1,FKBP1A,FN1,GPSM2,GTF2H4,HNRNPA1,HSF1,KCTD5,KPNA2,KPNB1,LRRFIP2,LSM12,MIB1,NCBP1,NUP205,NUP62,OTUB2,PCNA,PGK1,PIGX,POLR2G,PSAT1,PSMB2,PSMB3,PSMB7,RAN,RBM14,RBM26,RBX1,RFC5,RNASEH2A,RRM1,RUNX1,RXRB,SF3A2,SLBP,SNRPB2,SPC25,SRRT,T…
meta-int-snw-832	36	AHR,AIP,APPL2,ASB10,ATAD5,ATF1,ATP5C1,C5orf28,CAND1,CAPZB,CCNE1,CCNE2,CDK8,CGA,CHAF1A,CKAP2L,CNOT1,CNOT2,CSE1L,CUL1,CXCR4,DCST1,DUSP3,EDC3,EED,EIF5A2,EP300,EWSR1,EZH2,FBXW12,FEN1,FKBP1A,FN1,GPSM2,GTF2H4,HSF1,KCTD5,KPNA2,KPNB1,LRRFIP2,LSM12,MIB1,NCBP1,NUP205,NUP62,OTUB2,PCNA,PGK1,PIGX,POLR2G,PSAT1,PSMA1,PSMB2,PSMB3,PSMB6,PSMB7,RAN,RBM14,RBM26,RBX1,RFC5,RNASEH2A,RRM1,RUNX1,RXRB,SLBP,SNRPB2,SPC25,TA…
meta-int-snw-84181	23	AHR,ATAD5,ATP5C1,C5orf28,CAND1,CCNE1,CCNE2,CHAF1A,CHD3,CHD6,CKAP2L,CNOT1,CSE1L,DOCK5,DUSP3,EDC3,EED,EP300,EWSR1,EZH2,FEN1,FN1,GPSM2,GTF2H4,HNRNPA1,KCTD5,KPNA2,KPNB1,LRRFIP2,MIB1,NFE2L2,NUP205,PCNA,POLR2G,PSAT1,PSMA7,PSMB2,PSMB3,PSMB6,PSMB7,RAN,RBM14,RBM26,RBX1,RFC5,RNASEH2A,RRM1,RUNX1,SEC31B,SLBP,SNRPB2,SPC25,SRRT,SYK,THOP1,TRAF2,TRIP13,TRRAP,TYMS,UMPS,VCP,WBP11,XPOT
meta-int-snw-84790	22	AHR,ATAD5,ATP5C1,C5orf28,CAND1,CCNE1,CCNE2,CHAF1A,CKAP2L,CNOT1,CSE1L,DUSP3,EDC3,EED,EP300,EWSR1,EZH2,FEN1,FKBP1A,FN1,GPSM2,GTF2H4,HNRNPA1,KCTD5,KPNA2,KPNB1,LRRFIP2,MIB1,NACA,NUP205,PCNA,POLR2G,PSAT1,PSMB2,PSMB3,PSMB4,PSMB6,PSMB7,RAN,RBM14,RBM26,RBX1,RFC5,RNASEH2A,RRM1,RUNX1,RXRB,SH3GLB2,SLBP,SNRPB2,SPC25,THOP1,TNFSF14,TRAF2,TRIP13,TRRAP,TUBA1C,TUFM,TYMS,UMPS,VCP,WBP11,XPOT
meta-int-snw-861	18	AHR,ATAD5,C5orf28,CAND1,CCNE1,CCNE2,CKAP2L,CNOT1,CSE1L,DOCK5,DUSP3,EDC3,EED,EP300,EWSR1,EZH2,FEN1,FN1,GPSM2,KCTD5,KPNA2,LRRFIP2,MIB1,NUP205,PCNA,POLR2G,PSAT1,PSMB2,PSMB3,PSMB7,RAN,RBM14,RBM26,RBX1,RFC5,RNASEH2A,RRM1,RUNX1,SEC31B,SLBP,SNRPB2,SPC25,SYK,TRIP13,TRRAP,TYMS,UMPS,WBP11,XPOT
meta-int-snw-8740	16	AHR,ATAD5,ATP5C1,C5orf28,CAND1,CCNE1,CCNE2,CKAP2L,CNOT1,CSE1L,DUSP3,EDC3,EED,EP300,EWSR1,EZH2,FEN1,FN1,GPSM2,HNRNPA1,KCTD5,KPNA2,LRRFIP2,MIB1,NUP205,PCNA,POLR2G,PSAT1,PSMB2,PSMB3,PSMB7,RAN,RBM14,RBM26,RBX1,RFC5,RNASEH2A,RRM1,RUNX1,SLBP,SNRPB2,SPC25,TNFSF14,TRAF2,TRIP13,TRRAP,TYMS,UMPS,WBP11,XPOT
meta-int-snw-8859	36	AHR,AIP,APPL2,ASB10,ATAD5,ATF1,ATP5C1,C5orf28,CAND1,CCNE1,CCNE2,CDK8,CGA,CHAF1A,CKAP2L,CNOT1,CNOT2,CSE1L,CUL1,CXCR4,DCST1,DUSP3,EDC3,EED,EIF5A2,EP300,EWSR1,EZH2,FBXW12,FEN1,FKBP1A,FN1,GPSM2,GTF2H4,HNRNPA1,HSF1,KCTD5,KPNA2,KPNB1,LRRFIP2,LSM12,MIB1,MLL2,MNS1,NCBP1,NUP205,NUP62,OTUB2,PCNA,PGK1,PIGX,POLR2A,POLR2G,PSAT1,PSMA1,PSMA7,PSMB2,PSMB3,PSMB4,PSMB6,PSMB7,PSMD2,RAN,RBM14,RBM26,RBX1,RFC5,RNASEH2A…
meta-int-snw-8976	23	AHR,ATAD5,ATP5C1,C5orf28,CAND1,CCNE1,CCNE2,CHAF1A,CKAP2L,CNOT1,CSE1L,DOCK5,DUSP3,EDC3,EED,EP300,EWSR1,EZH2,FEN1,FN1,GPSM2,GTF2H4,HNRNPA1,KCTD5,KPNA2,LRRFIP2,MIB1,NUP205,PCNA,POLR2G,PSAT1,PSMB2,PSMB3,PSMB7,RAN,RBM14,RBM26,RBX1,RFC5,RNASEH2A,RRM1,RUNX1,SEC31B,SLBP,SNRPB2,SPC25,SYK,THOP1,TRAF2,TRIP13,TRRAP,TYMS,UMPS,WASL,WBP11,XPOT
meta-int-snw-89885	21	AHR,ATAD5,ATP5C1,C5orf28,CAND1,CCNE1,CCNE2,CHAF1A,CKAP2L,CNOT1,CSE1L,DUSP3,EDC3,EED,EP300,EWSR1,EZH2,FATE1,FEN1,FN1,GPSM2,GTF2H4,HNRNPA1,KCTD5,KPNA2,LRRFIP2,MIB1,NUP205,PCNA,POLR2G,PSAT1,PSMB2,PSMB3,PSMB7,RAN,RBM14,RBM26,RBX1,RFC5,RNASEH2A,RRM1,RUNX1,SLBP,SNRPB2,SPC25,THOP1,TNFSF14,TRAF2,TRIP13,TRRAP,TYMS,UMPS,WBP11,XPOT
meta-int-snw-90410	38	AHR,AIP,APPL2,ASB10,ATAD5,ATF1,ATP5C1,C5orf28,CAND1,CCNE1,CCNE2,CDK8,CGA,CHAF1A,CHD3,CKAP2L,CNOT1,CNOT2,CSE1L,CUL1,CXCR4,DCST1,DUSP3,EDC3,EED,EIF5A2,EP300,EWSR1,EZH2,FBXW12,FEN1,FKBP1A,FN1,GPSM2,GTF2H4,HNRNPA1,HSF1,IFT20,KCTD5,KPNA2,KPNB1,LRRFIP2,LSM12,MIB1,NCBP1,NUP205,NUP62,OTUB2,PCNA,PGK1,PIGX,POLR2G,PSAT1,PSMA1,PSMA7,PSMB2,PSMB3,PSMB7,RAN,RBM14,RBM26,RBX1,RFC5,RNASEH2A,RRM1,RUNX1,RXRB,SLBP,SN…
meta-int-snw-9049	22	AHR,AIP,ATAD5,ATP5C1,C5orf28,CAND1,CCNE1,CCNE2,CHAF1A,CKAP2L,CNOT1,CSE1L,DUSP3,EDC3,EED,EP300,EWSR1,EZH2,FEN1,FN1,GPSM2,GTF2H4,HNRNPA1,KCTD5,KPNA2,LRRFIP2,MIB1,NUP205,PCNA,POLR2G,PSAT1,PSMB2,PSMB3,PSMB7,RAN,RBM14,RBM26,RBX1,RFC5,RNASEH2A,RRM1,RUNX1,SLBP,SNRPB2,SPC25,THOP1,TRAF2,TRIP13,TRRAP,TYMS,UMPS,WBP11,XPOT
meta-int-snw-9183	38	AHR,AIP,APPL2,ASB10,ATAD5,ATF1,ATP5C1,C5orf28,CAND1,CCNE1,CCNE2,CDK8,CGA,CHAF1A,CKAP2L,CNOT1,CNOT2,CSE1L,CUL1,CXCR4,DCST1,DUSP3,EDC3,EED,EIF5A2,EP300,EWSR1,EZH2,FBXW12,FEN1,FKBP1A,FN1,GPSM2,GTF2H4,HNRNPA1,HSF1,KCTD5,KPNA2,KPNB1,LRRFIP2,LSM12,MIB1,NACA,NCBP1,NUP205,NUP62,OTUB2,PCNA,PGK1,PIGX,POLR2G,PSAT1,PSMA1,PSMB2,PSMB3,PSMB4,PSMB6,PSMB7,RAN,RBM14,RBM26,RBX1,RFC5,RNASEH2A,RRM1,RUNX1,RXRB,SLBP,SN…
meta-int-snw-9319	37	AHR,AIP,APPL2,ASB10,ATAD5,ATF1,ATP5C1,C5orf28,CAND1,CCNE1,CCNE2,CDK8,CGA,CHAF1A,CHFR,CKAP2L,CNOT1,CNOT2,CSE1L,CUL1,CXCR4,DCST1,DUSP3,EDC3,EED,EIF5A2,EP300,EWSR1,EZH2,FBXW12,FEN1,FKBP1A,FN1,GPSM2,GTF2H4,HLTF,HNRNPA1,HSF1,KCTD5,KPNA2,KPNB1,LRRFIP2,LSM12,MIB1,MNS1,NCBP1,NUP205,NUP62,OTUB2,PCNA,PGK1,PIGX,POLR2G,PSAT1,PSMA1,PSMB2,PSMB3,PSMB6,PSMB7,RAN,RBM14,RBM26,RBX1,RFC5,RNASEH2A,RRM1,RUNX1,RXRB,SLB…
meta-int-snw-9320	37	AHR,AIP,APPL2,ASB10,ATAD5,ATF1,ATP5C1,C5orf28,CAND1,CCNE1,CCNE2,CCT8,CDK8,CGA,CHAF1A,CKAP2L,CNOT1,CNOT2,CSE1L,CUL1,CXCR4,DCST1,DOCK5,DUSP3,EDC3,EED,EIF1,EIF5A2,EP300,EWSR1,EZH2,FBXW12,FEN1,FKBP1A,FN1,GPSM2,GTF2H4,HSF1,KCTD5,KPNA2,KPNB1,LRRFIP2,LSM12,MIB1,NCBP1,NUP205,NUP62,OTUB2,PCNA,PGK1,PIGX,POLR2G,PSAT1,PSMA1,PSMA7,PSMB2,PSMB3,PSMB4,PSMB6,PSMB7,PSMD2,RAN,RBM14,RBM26,RBX1,RFC5,RNASEH2A,RRM1,RUN…
meta-int-snw-9675	36	AHR,AIP,APPL2,ASB10,ATAD5,ATF1,ATP5C1,C5orf28,CAND1,CCNE1,CCNE2,CDK8,CGA,CHAF1A,CHD3,CKAP2L,CNOT1,CNOT2,CSE1L,CUL1,CXCR4,DCST1,DUSP3,EDC3,EED,EIF1,EIF5A2,EP300,EWSR1,EZH2,FBXW12,FEN1,FKBP1A,FN1,GPSM2,GTF2H4,HSF1,KCTD5,KPNA2,KPNB1,LRRFIP2,LSM12,MIB1,NCBP1,NUP205,NUP62,OTUB2,PCNA,PGK1,PIGX,POLR2A,POLR2G,PSAT1,PSMA1,PSMA7,PSMB2,PSMB3,PSMB4,PSMB6,PSMB7,PSMD2,RAN,RBM14,RBM26,RBX1,RFC5,RNASEH2A,RRM1,RU…
meta-int-snw-9716	23	AHR,AQR,ATAD5,ATP5C1,C5orf28,CAND1,CCNE1,CCNE2,CHAF1A,CHD3,CKAP2L,CNOT1,CSE1L,DOCK5,DUSP3,EDC3,EED,EP300,EWSR1,EZH2,FEN1,FN1,GPSM2,GTF2H4,HNRNPA1,KCTD5,KPNA2,KPNB1,LRRFIP2,MIB1,NUP205,PCNA,POLR2G,PSAT1,PSMB2,PSMB3,PSMB7,RAN,RBM14,RBM26,RBM4,RBX1,RFC5,RNASEH2A,RRM1,RUNX1,SEC31B,SF3A2,SLBP,SNRPB2,SPC25,SRRT,SYK,THOP1,TRAF2,TRIP13,TRRAP,TYMS,UMPS,WBP11,XPOT
meta-reg-snw-10036	81	ABI1,ACTR3B,ADIPOQ,AHR,AIP,AQR,ATAD5,ATP5C1,BCAS2,BTF3,C1QA,CA12,CAND1,CAP1,CAPZB,CCNE1,CCT8,CHAF1A,CHD3,CHD6,CHFR,CKAP2L,CNOT1,CNOT2,CNST,COMP,CSNK2B,DBC1,DOCK5,EBLN2,EIF1,EIF3K,ELAVL4,ELN,EP300,EWSR1,FATE1,FEN1,FKBP1A,FN1,FNDC4,FOXP3,GCK,GLUD1,HLTF,HMGN4,HNRNPA1,HOXB6,HSPE1,IFT20,KATNBL1,KPNA2,KPNB1,LRRC41,LSM12,LTN1,MLL2,MNS1,NACA,NDUFV1,NECAP2,NFE2L2,NRF1,NUP205,NUTF2,NUTM1,PCNT,PKD1,PLCG1,PO…
meta-reg-snw-1024	40	ACTR3B,ADIPOQ,AHR,ATF1,ATP5C1,BCAS2,BTF3,C1QA,CA12,CAND1,CAP1,CAPZB,CCNE1,CCT8,CDK8,CHD3,CHFR,CNOT1,CNOT2,COMP,DOCK5,EBLN2,EIF1,EIF3K,ELN,EP300,EWSR1,FEN1,FKBP1A,FN1,FNDC4,GCK,GLUD1,HLTF,HNRNPA1,IFT20,KATNBL1,KPNA2,KPNB1,LRRC41,LSM12,MLL2,MNS1,NACA,NECAP2,NRF1,NUP205,NUTF2,PCNT,PKD1,POLR2A,POLR2G,PRPF6,PSMA4,PSMA7,PSMB2,PSMB3,PSMB4,PSMB6,PSMB7,PSMD2,PSMD7,PTP4A2,PYGM,RBM14,RBX1,RRM1,RUNX1,SERPINB…
meta-reg-snw-1081	40	ACTR3B,ADIPOQ,AHR,ATF1,ATP5C1,BCAS2,BTF3,C1QA,CA12,CAND1,CAP1,CAPZB,CCNE1,CCT8,CGA,CHD3,CHFR,CNOT1,CNOT2,COMP,DOCK5,EBLN2,EIF1,EIF3K,ELN,EP300,EWSR1,FEN1,FKBP1A,FN1,FNDC4,GCK,GLUD1,HLTF,HNRNPA1,IFT20,KATNBL1,KPNA2,KPNB1,LRRC41,LSM12,MLL2,MNS1,NACA,NECAP2,NRF1,NUP205,NUTF2,PCNT,PKD1,POLR2A,POLR2G,PRPF6,PSMA4,PSMA7,PSMB2,PSMB3,PSMB4,PSMB6,PSMB7,PSMD2,PSMD7,PTP4A2,PYGM,RBM14,RBX1,RRM1,RUNX1,SERPINB8…
meta-reg-snw-11260	94	ABI1,ACTR3B,ADIPOQ,AHR,AIP,AQR,ATAD5,ATP5C1,BCAS2,BTF3,C1QA,C5orf28,CA12,CAND1,CAP1,CAPZB,CCNE1,CCT8,CHD3,CHD6,CHFR,CKAP2L,CNOT1,CNOT2,CNST,COMP,CSNK2B,DBC1,DOCK5,EBLN2,EIF1,EIF3K,ELAVL4,ELN,EP300,EWSR1,FATE1,FEN1,FKBP1A,FN1,FNDC4,FOXP3,GCK,GLUD1,GTF2A1L,HLTF,HMGN4,HNRNPA1,HOXB6,HSPE1,IFT20,KATNBL1,KPNA2,KPNB1,LRRC41,LSM12,LTN1,MIB1,MLL2,MNS1,NACA,NDUFV1,NECAP2,NFE2L2,NRF1,NUP205,NUTF2,NUTM1,PCNT…
meta-reg-snw-124801	40	ACTR3B,ADIPOQ,AHR,ATF1,ATP5C1,BCAS2,BTF3,C1QA,CA12,CAND1,CAP1,CAPZB,CCNE1,CCT8,CHD3,CHFR,CNOT1,CNOT2,COMP,DOCK5,EBLN2,EIF1,EIF3K,ELN,EP300,EWSR1,FEN1,FKBP1A,FN1,FNDC4,GCK,GLUD1,HLTF,HNRNPA1,IFT20,KATNBL1,KPNA2,KPNB1,LRRC41,LSM12,MLL2,MNS1,NACA,NECAP2,NRF1,NUP205,NUTF2,PCNT,PKD1,POLR2A,POLR2G,PRPF6,PSMA4,PSMA7,PSMB2,PSMB3,PSMB4,PSMB6,PSMB7,PSMD2,PSMD7,PTP4A2,PYGM,RBM14,RBX1,RRM1,RUNX1,SERPINB8,SF3…
meta-reg-snw-1845	94	ABI1,ACTR3B,ADIPOQ,AHR,AIP,AQR,ATAD5,ATP5C1,BCAS2,BTF3,C1QA,CA12,CAND1,CAP1,CAPZB,CCNE1,CCNE2,CCT8,CHD3,CHD6,CHFR,CKAP2L,CNOT1,CNOT2,CNST,COMP,CSE1L,CSNK2B,DBC1,DOCK5,DUSP3,EBLN2,EIF1,EIF3K,ELAVL4,ELN,EP300,EWSR1,EZH2,FATE1,FEN1,FKBP1A,FN1,FNDC4,FOXP3,GCK,GLUD1,GTF2A1L,HLTF,HMGN4,HNRNPA1,HOXB6,HSPE1,IFT20,KATNBL1,KPNA2,KPNB1,LRRC41,LRRFIP2,LSM12,LTN1,MLL2,MNS1,NACA,NDUFV1,NECAP2,NFE2L2,NRF1,NUP20…
meta-reg-snw-2146	89	ABI1,ACTR3B,ADIPOQ,AHR,AIP,AQR,ATAD5,ATP5C1,BCAS2,BTF3,C1QA,CA12,CAND1,CAP1,CAPZB,CCNE1,CCNE2,CCT8,CHD3,CHD6,CHFR,CKAP2L,CNOT1,CNOT2,CNST,COMP,CSNK2B,DBC1,DOCK5,EBLN2,EIF1,EIF3K,ELAVL4,ELN,EP300,EWSR1,EZH2,FATE1,FEN1,FKBP1A,FN1,FNDC4,FOXP3,GCK,GLUD1,GTF2A1L,HLTF,HMGN4,HNRNPA1,HOXB6,HSPE1,IFT20,KATNBL1,KPNA2,KPNB1,LRRC41,LRRFIP2,LSM12,LTN1,MLL2,MNS1,NACA,NDUFV1,NECAP2,NFE2L2,NRF1,NUP205,NUTF2,NUTM…
meta-reg-snw-2237	38	ADIPOQ,AHR,AQR,ATP5C1,BCAS2,C1QA,CAND1,CAPZB,CCNE1,CHD3,CHD6,CHFR,CKAP2L,CNOT1,CNOT2,CNST,COMP,CSNK2B,EIF1,ELAVL4,ELN,EP300,EWSR1,FEN1,FKBP1A,FN1,FOXP3,GCK,GLUD1,HLTF,HMGN4,HNRNPA1,HOXB6,IFT20,KPNA2,KPNB1,LRRC41,LRRFIP2,LSM12,MLL2,MNS1,NACA,NDUFV1,NECAP2,NFE2L2,NRF1,NUTM1,POLR2A,PPP2R5C,PRUNE2,PSMA2,PSMA4,PSMA7,PSMB2,PSMB3,PSMB4,PSMB6,PSMD2,PTP4A2,PYGM,RBM14,RBM4,RBX1,RUNX1,SF3A2,SF3B1,SF3B2,SH3G…
meta-reg-snw-23165	93	ABI1,ACTR3B,ADIPOQ,AHR,AIP,AQR,ATAD5,ATP5C1,BCAS2,BTF3,C1QA,CA12,CAND1,CAP1,CAPZB,CCNE1,CCT8,CHD3,CHD6,CHFR,CKAP2L,CNOT1,CNOT2,CNST,COMP,CSNK2B,DBC1,DOCK5,EBLN2,EIF1,EIF3K,ELAVL4,ELN,EP300,EWSR1,FATE1,FEN1,FKBP1A,FN1,FNDC4,FOXP3,GCK,GLUD1,GTF2A1L,HLTF,HMGN4,HNRNPA1,HOXB6,HSPE1,IFT20,KATNBL1,KPNA2,KPNB1,LRRC41,LRRFIP2,LSM12,LTN1,MLL2,MNS1,NACA,NDUFV1,NECAP2,NFE2L2,NRF1,NUP205,NUTF2,NUTM1,PCNT,PKD1…
meta-reg-snw-23636	40	ACTR3B,ADIPOQ,AHR,ATF1,ATP5C1,BCAS2,BTF3,C1QA,CA12,CAND1,CAP1,CAPZB,CCNE1,CCT8,CHD3,CHFR,CNOT1,CNOT2,COMP,DOCK5,EBLN2,EIF1,EIF3K,ELN,EP300,EWSR1,FEN1,FKBP1A,FN1,FNDC4,GCK,GLUD1,HLTF,HNRNPA1,IFT20,KATNBL1,KPNA2,KPNB1,LRRC41,LSM12,MLL2,MNS1,NACA,NECAP2,NRF1,NUP205,NUP62,NUTF2,PCNT,PKD1,POLR2A,POLR2G,PRPF6,PSMA4,PSMA7,PSMB2,PSMB3,PSMB4,PSMB6,PSMB7,PSMD2,PSMD7,PTP4A2,PYGM,RBM14,RBX1,RRM1,RUNX1,SERPIN…
meta-reg-snw-25956	26	ACTR3B,AHR,AQR,ATP5C1,BCAS2,CCNE1,CCT8,CHD3,CHD6,CNOT1,CNST,CSNK2B,DOCK5,EIF1,ELAVL4,EP300,EWSR1,FEN1,FKBP1A,FN1,FOXP3,HLTF,HMGN4,HNRNPA1,HOXB6,KPNB1,MLL2,MNS1,NDUFV1,NFE2L2,NRF1,NUTM1,POLR2A,PPP2R5C,PRUNE2,PSMA4,PSMA7,PSMB2,PSMB3,PSMB4,PSMB6,PSMD2,PTP4A2,RBM14,RBM4,RBX1,RUNX1,SEC31B,SF3A2,SH3GLB2,SMARCB1,SRRT,SYK,SYTL2,TAL1,TAMM41,TCF21,TLR9,TNFRSF1A,TRAF2,TRIP12,TRRAP,TUFM,USF2,VCP,VEGFA,WASL,W…
meta-reg-snw-2968	81	ABI1,ACTR3B,ADIPOQ,AHR,AIP,AQR,ATAD5,ATP5C1,BCAS2,BTF3,C1QA,CA12,CAND1,CAP1,CAPZB,CCNE1,CCNE2,CCT8,CHD3,CHD6,CHFR,CKAP2L,CNOT1,CNOT2,CNST,COMP,CSNK2B,DBC1,DOCK5,EBLN2,EIF1,EIF3K,ELAVL4,ELN,EP300,EWSR1,FATE1,FEN1,FKBP1A,FN1,FNDC4,FOXP3,GCK,GLUD1,GTF2H4,HLTF,HMGN4,HNRNPA1,HOXB6,HSPE1,IFT20,KATNBL1,KPNA2,KPNB1,LRRC41,LRRFIP2,LSM12,LTN1,MLL2,MNS1,NACA,NDUFV1,NECAP2,NFE2L2,NRF1,NUP205,NUTF2,NUTM1,PCNT…
meta-reg-snw-29899	94	ABI1,ACTR3B,ADIPOQ,AHR,AIP,AQR,ATAD5,ATP5C1,BCAS2,BTF3,C1QA,CA12,CAND1,CAP1,CAPZB,CCNE1,CCT8,CHD3,CHD6,CHFR,CKAP2L,CNOT1,CNOT2,CNST,COMP,CSE1L,CSNK2B,DBC1,DOCK5,EBLN2,EIF1,EIF3K,ELAVL4,ELN,EP300,EWSR1,FATE1,FEN1,FKBP1A,FN1,FNDC4,FOXP3,GCK,GLUD1,GPSM2,GTF2A1L,HLTF,HMGN4,HNRNPA1,HOXB6,HSPE1,IFT20,KATNBL1,KPNA2,KPNB1,LRRC41,LRRFIP2,LSM12,LTN1,MLL2,MNS1,NACA,NDUFV1,NECAP2,NFE2L2,NRF1,NUP205,NUTF2,NUT…
meta-reg-snw-29968	93	ABI1,ACTR3B,ADIPOQ,AHR,AIP,AQR,ATAD5,ATP5C1,BCAS2,BTF3,C1QA,CA12,CAND1,CAP1,CAPZB,CCNE1,CCT8,CHD3,CHD6,CHFR,CKAP2L,CNOT1,CNOT2,CNST,COMP,CSE1L,CSNK2B,DBC1,DOCK5,EBLN2,EIF1,EIF3K,ELAVL4,ELN,EP300,EWSR1,FATE1,FEN1,FKBP1A,FN1,FNDC4,FOXP3,GCK,GLUD1,GTF2A1L,HLTF,HMGN4,HNRNPA1,HOXB6,HSPE1,IFT20,KATNBL1,KPNA2,KPNB1,LRRC41,LRRFIP2,LSM12,LTN1,MLL2,MNS1,NACA,NDUFV1,NECAP2,NFE2L2,NRF1,NUP205,NUTF2,NUTM1,PCN…
meta-reg-snw-3297	41	ACTR3B,ADIPOQ,AHR,ATP5C1,BCAS2,BTF3,C1QA,CA12,CAND1,CAP1,CAPZB,CCNE1,CCT8,CHD3,CHFR,CNOT1,CNOT2,COMP,DOCK5,EBLN2,EIF1,EIF3K,ELN,EP300,EWSR1,FBXW12,FEN1,FKBP1A,FN1,FNDC4,GCK,GLUD1,HLTF,HNRNPA1,HSF1,IFT20,KATNBL1,KPNA2,KPNB1,LRRC41,LSM12,MLL2,MNS1,NACA,NECAP2,NRF1,NUP205,NUTF2,PCNT,PKD1,POLR2A,POLR2G,PRPF6,PSMA4,PSMA7,PSMB2,PSMB3,PSMB4,PSMB6,PSMB7,PSMD2,PSMD7,PTP4A2,PYGM,RBM14,RBX1,RRM1,RUNX1,SERPI…
meta-reg-snw-3838	14	ADIPOQ,AHR,ATP5C1,C1QA,CAND1,CAPZB,CHD3,CKAP2L,CNOT1,CNOT2,COMP,EIF1,ELN,EP300,EWSR1,FKBP1A,FN1,GCK,GLUD1,HNRNPA1,IFT20,KPNA2,KPNB1,LRRC41,LRRFIP2,LSM12,NACA,NECAP2,PSMA2,PSMA7,PSMB2,PSMB3,PSMB4,PSMB6,PSMD2,PYGM,RBM14,RBX1,TAMM41,TERF1,TLR9,TNFSF14,TRAF2,TRRAP,UMPS,VCP,ZW10
meta-reg-snw-466	40	ACTR3B,ADIPOQ,AHR,ATF1,ATP5C1,BCAS2,BTF3,C1QA,CA12,CAND1,CAP1,CAPZB,CCNE1,CCT8,CHD3,CHFR,CNOT1,CNOT2,COMP,DOCK5,EBLN2,EIF1,EIF3K,ELN,EP300,EWSR1,FEN1,FKBP1A,FN1,FNDC4,GCK,GLUD1,HLTF,HNRNPA1,IFT20,KATNBL1,KPNA2,KPNB1,LRRC41,LSM12,MLL2,MNS1,NACA,NECAP2,NRF1,NUP205,NUTF2,PCNT,PKD1,POLR2A,POLR2G,PRPF6,PSMA4,PSMA7,PSMB2,PSMB3,PSMB4,PSMB6,PSMB7,PSMD2,PSMD7,PTP4A2,PYGM,RBM14,RBX1,RRM1,RUNX1,SERPINB8,SF3…
meta-reg-snw-4686	40	ACTR3B,ADIPOQ,AHR,ATP5C1,BCAS2,BTF3,C1QA,CA12,CAND1,CAP1,CAPZB,CCNE1,CCT8,CHD3,CHFR,CNOT1,CNOT2,COMP,DOCK5,EBLN2,EIF1,EIF3K,EIF5A2,ELN,EP300,EWSR1,FEN1,FKBP1A,FN1,FNDC4,GCK,GLUD1,HLTF,HNRNPA1,IFT20,KATNBL1,KPNA2,KPNB1,LRRC41,LSM12,MLL2,MNS1,NACA,NCBP1,NECAP2,NRF1,NUP205,NUTF2,PCNT,PKD1,POLR2A,POLR2G,PRPF6,PSMA4,PSMA7,PSMB2,PSMB3,PSMB4,PSMB6,PSMB7,PSMD2,PSMD7,PTP4A2,PYGM,RBM14,RBX1,RRM1,RUNX1,SERP…
meta-reg-snw-5111	94	ABI1,ACTR3B,ADIPOQ,AHR,AIP,AQR,ATAD5,ATP5C1,BCAS2,BTF3,C1QA,CA12,CAND1,CAP1,CAPZB,CCNE1,CCT8,CHD3,CHD6,CHFR,CKAP2L,CNOT1,CNOT2,CNST,COMP,CSE1L,CSNK2B,DBC1,DOCK5,EBLN2,EIF1,EIF3K,ELAVL4,ELN,EP300,EWSR1,FATE1,FEN1,FKBP1A,FN1,FNDC4,FOXP3,GCK,GLUD1,GTF2A1L,HLTF,HMGN4,HNRNPA1,HOXB6,HSPE1,IFT20,KATNBL1,KPNA2,KPNB1,LRRC41,LRRFIP2,LSM12,LTN1,MLL2,MNS1,NACA,NDUFV1,NECAP2,NFE2L2,NRF1,NUP205,NUTF2,NUTM1,PCN…
meta-reg-snw-5230	40	ACTR3B,ADIPOQ,AHR,ATF1,ATP5C1,BCAS2,BTF3,C1QA,CA12,CAND1,CAP1,CAPZB,CCNE1,CCT8,CHD3,CHFR,CNOT1,CNOT2,COMP,DOCK5,EBLN2,EIF1,EIF3K,ELN,EP300,EWSR1,FEN1,FKBP1A,FN1,FNDC4,GCK,GLUD1,HLTF,HNRNPA1,IFT20,KATNBL1,KPNA2,KPNB1,LRRC41,LSM12,MLL2,MNS1,NACA,NECAP2,NRF1,NUP205,NUTF2,PCNT,PGK1,PKD1,POLR2A,POLR2G,PRPF6,PSMA4,PSMA7,PSMB2,PSMB3,PSMB4,PSMB6,PSMB7,PSMD2,PSMD7,PTP4A2,PYGM,RBM14,RBX1,RRM1,RUNX1,SERPINB…
meta-reg-snw-54442	89	ABI1,ACTR3B,ADIPOQ,AHR,AIP,AQR,ATP5C1,BCAS2,BTF3,C1QA,CA12,CAND1,CAP1,CAPZB,CCNE1,CCT8,CHD3,CHD6,CHFR,CKAP2L,CNOT1,CNOT2,CNST,COMP,CSNK2B,DBC1,DOCK5,EBLN2,EIF1,EIF3K,ELAVL4,ELN,EP300,EWSR1,FATE1,FEN1,FKBP1A,FN1,FNDC4,FOXP3,GCK,GLUD1,GTF2A1L,HLTF,HMGN4,HNRNPA1,HOXB6,HSPE1,IFT20,KATNBL1,KCTD5,KPNA2,KPNB1,LRRC41,LRRFIP2,LSM12,LTN1,MLL2,MNS1,NACA,NDUFV1,NECAP2,NFE2L2,NRF1,NUP205,NUTF2,NUTM1,PCNT,PKD1…
meta-reg-snw-54965	40	ACTR3B,ADIPOQ,AHR,ATP5C1,BCAS2,BTF3,C1QA,CA12,CAND1,CAP1,CAPZB,CCNE1,CCT8,CHD3,CHFR,CNOT1,CNOT2,COMP,DOCK5,EBLN2,EIF1,EIF3K,ELN,EP300,EWSR1,FEN1,FKBP1A,FN1,FNDC4,GCK,GLUD1,HLTF,HNRNPA1,IFT20,KATNBL1,KPNA2,KPNB1,LRRC41,LSM12,MLL2,MNS1,NACA,NECAP2,NRF1,NUP205,NUTF2,PCNT,PIGX,PKD1,POLR2A,POLR2G,PRPF6,PSMA4,PSMA7,PSMB2,PSMB3,PSMB4,PSMB6,PSMB7,PSMD2,PSMD7,PTP4A2,PYGM,RBM14,RBX1,RRM1,RUNX1,SERPINB8,SF3…
meta-reg-snw-57405	82	ABI1,ACTR3B,ADIPOQ,AHR,AIP,AQR,ATAD5,ATP5C1,BCAS2,BTF3,C1QA,CA12,CAND1,CAP1,CAPZB,CCNE1,CCNE2,CCT8,CHD3,CHD6,CHFR,CKAP2L,CNOT1,CNOT2,CNST,COMP,CSNK2B,DBC1,DOCK5,EBLN2,EIF1,EIF3K,ELAVL4,ELN,EP300,EWSR1,FATE1,FEN1,FKBP1A,FN1,FNDC4,FOXP3,GCK,GLUD1,GTF2A1L,HLTF,HMGN4,HNRNPA1,HOXB6,HSPE1,IFT20,KATNBL1,KPNA2,KPNB1,LRRC41,LRRFIP2,LSM12,LTN1,MLL2,MNS1,NACA,NDUFV1,NECAP2,NFE2L2,NRF1,NUP205,NUTF2,NUTM1,PCN…
meta-reg-snw-5901	93	ABI1,ACTR3B,ADIPOQ,AHR,AIP,AQR,ATAD5,ATP5C1,BCAS2,BTF3,C1QA,CA12,CAND1,CAP1,CAPZB,CCNE1,CCT8,CHD3,CHD6,CHFR,CKAP2L,CNOT1,CNOT2,CNST,COMP,CSNK2B,DBC1,DOCK5,EBLN2,EIF1,EIF3K,ELAVL4,ELN,EP300,EWSR1,FATE1,FEN1,FKBP1A,FN1,FNDC4,FOXP3,GCK,GLUD1,GTF2A1L,HLTF,HMGN4,HNRNPA1,HOXB6,HSPE1,IFT20,KATNBL1,KPNA2,KPNB1,LRRC41,LRRFIP2,LSM12,LTN1,MLL2,MNS1,NACA,NDUFV1,NECAP2,NFE2L2,NRF1,NUP205,NUTF2,NUTM1,PCNT,PKD1…
meta-reg-snw-5985	81	ABI1,ACTR3B,ADIPOQ,AHR,AIP,AQR,ATAD5,ATP5C1,BCAS2,BTF3,C1QA,CA12,CAND1,CAP1,CAPZB,CCNE1,CCT8,CHD3,CHD6,CHFR,CKAP2L,CNOT1,CNOT2,CNST,COMP,CSNK2B,DBC1,DOCK5,EBLN2,EIF1,EIF3K,ELAVL4,ELN,EP300,EWSR1,FATE1,FEN1,FKBP1A,FN1,FNDC4,FOXP3,GCK,GLUD1,HLTF,HMGN4,HNRNPA1,HOXB6,HSPE1,IFT20,KATNBL1,KPNA2,KPNB1,LRRC41,LSM12,LTN1,MLL2,MNS1,NACA,NDUFV1,NECAP2,NFE2L2,NRF1,NUP205,NUTF2,NUTM1,PCNT,PKD1,PLCG1,POLR2A,PO…
meta-reg-snw-6257	55	ABI1,ACTR3B,ADIPOQ,AHR,ATP5C1,BCAS2,BTF3,C1QA,CA12,CAND1,CAP1,CAPZB,CCNE1,CCT8,CHD3,CHFR,CNOT1,CNOT2,COMP,CSNK2B,DBC1,DOCK5,EBLN2,EIF1,EIF3K,ELN,EP300,EWSR1,FEN1,FKBP1A,FN1,FNDC4,GCK,GLUD1,HLTF,HMGN4,HNRNPA1,HOXB6,HSPE1,IFT20,KATNBL1,KPNA2,KPNB1,LRRC41,LSM12,LTN1,MLL2,MNS1,NACA,NECAP2,NRF1,NUP205,NUTF2,NUTM1,PCNT,PKD1,PLCG1,POLR2A,POLR2G,PRPF6,PSMA2,PSMA4,PSMA7,PSMB2,PSMB3,PSMB4,PSMB6,PSMB7,PSMD2…
meta-reg-snw-63892	40	ACTR3B,ADIPOQ,AHR,ATP5C1,BCAS2,BTF3,C1QA,CA12,CAND1,CAP1,CAPZB,CCNE1,CCT8,CHD3,CHFR,CNOT1,CNOT2,COMP,DOCK5,EBLN2,EIF1,EIF3K,ELN,EP300,EWSR1,FEN1,FKBP1A,FN1,FNDC4,GCK,GLUD1,HLTF,HNRNPA1,IFT20,KATNBL1,KPNA2,KPNB1,LRRC41,LSM12,MLL2,MNS1,NACA,NECAP2,NRF1,NUP205,NUTF2,PCNT,PKD1,POLR2A,POLR2G,PRPF6,PSMA4,PSMA7,PSMB2,PSMB3,PSMB4,PSMB6,PSMB7,PSMD2,PSMD7,PTP4A2,PYGM,RBM14,RBX1,RRM1,RUNX1,SERPINB8,SF3A2,SF…
meta-reg-snw-7064	81	ABI1,ACTR3B,ADIPOQ,AHR,AIP,AQR,ATAD5,ATP5C1,BCAS2,BTF3,C1QA,CA12,CAND1,CAP1,CAPZB,CCNE1,CCT8,CHD3,CHD6,CHFR,CNOT1,CNOT2,CNST,COMP,CSNK2B,DBC1,DOCK5,EBLN2,EIF1,EIF3K,ELAVL4,ELN,EP300,EWSR1,FATE1,FEN1,FKBP1A,FN1,FNDC4,FOXP3,GCK,GLUD1,HLTF,HMGN4,HNRNPA1,HOXB6,HSPE1,IFT20,KATNBL1,KPNA2,KPNB1,LRRC41,LSM12,LTN1,MLL2,MNS1,NACA,NDUFV1,NECAP2,NFE2L2,NRF1,NUP205,NUTF2,NUTM1,PCNT,PKD1,PLCG1,POLR2A,POLR2G,PP…
meta-reg-snw-7298	93	ABI1,ACTR3B,ADIPOQ,AHR,AIP,AQR,ATAD5,ATP5C1,BCAS2,BTF3,C1QA,CA12,CAND1,CAP1,CAPZB,CCNE1,CCT8,CHD3,CHD6,CHFR,CKAP2L,CNOT1,CNOT2,CNST,COMP,CSNK2B,DBC1,DOCK5,EBLN2,EIF1,EIF3K,ELAVL4,ELN,EP300,EWSR1,FATE1,FEN1,FKBP1A,FN1,FNDC4,FOXP3,GCK,GLUD1,GTF2A1L,HLTF,HMGN4,HNRNPA1,HOXB6,HSPE1,IFT20,KATNBL1,KPNA2,KPNB1,LRRC41,LRRFIP2,LSM12,LTN1,MLL2,MNS1,NACA,NDUFV1,NECAP2,NFE2L2,NRF1,NUP205,NUTF2,NUTM1,PCNT,PKD1…
meta-reg-snw-7852	40	ACTR3B,ADIPOQ,AHR,ATF1,ATP5C1,BCAS2,BTF3,C1QA,CA12,CAND1,CAP1,CAPZB,CCNE1,CCT8,CHD3,CHFR,CNOT1,CNOT2,COMP,CXCR4,DOCK5,EBLN2,EIF1,EIF3K,ELN,EP300,EWSR1,FEN1,FKBP1A,FN1,FNDC4,GCK,GLUD1,HLTF,HNRNPA1,IFT20,KATNBL1,KPNA2,KPNB1,LRRC41,LSM12,MLL2,MNS1,NACA,NECAP2,NRF1,NUP205,NUTF2,PCNT,PKD1,POLR2A,POLR2G,PRPF6,PSMA4,PSMA7,PSMB2,PSMB3,PSMB4,PSMB6,PSMB7,PSMD2,PSMD7,PTP4A2,PYGM,RBM14,RBX1,RRM1,RUNX1,SERPIN…
meta-reg-snw-7884	94	ABI1,ACTR3B,ADIPOQ,AHR,AIP,AQR,ATAD5,ATP5C1,BCAS2,BTF3,C1QA,CA12,CAND1,CAP1,CAPZB,CCNE1,CCNE2,CCT8,CHD3,CHD6,CHFR,CKAP2L,CNOT1,CNOT2,CNST,COMP,CSE1L,CSNK2B,DBC1,DOCK5,EBLN2,EIF1,EIF3K,ELAVL4,ELN,EP300,EWSR1,FATE1,FEN1,FKBP1A,FN1,FNDC4,FOXP3,GCK,GLUD1,GTF2A1L,HLTF,HMGN4,HNRNPA1,HOXB6,HSPE1,IFT20,KATNBL1,KPNA2,KPNB1,LRRC41,LRRFIP2,LSM12,LTN1,MLL2,MNS1,NACA,NDUFV1,NECAP2,NFE2L2,NRF1,NUP205,NUTF2,NUT…
meta-reg-snw-78990	41	ACTR3B,ADIPOQ,AHR,APPL2,ASB10,ATP5C1,BCAS2,BTF3,C1QA,CA12,CAND1,CAP1,CAPZB,CCNE1,CCT8,CHD3,CHFR,CNOT1,CNOT2,COMP,DCST1,DOCK5,EBLN2,EIF1,EIF3K,ELN,EP300,EWSR1,FBXW12,FEN1,FKBP1A,FN1,FNDC4,GCK,GLUD1,HLTF,HNRNPA1,HSF1,IFT20,KATNBL1,KPNA2,KPNB1,LRRC41,LSM12,MLL2,MNS1,NACA,NECAP2,NRF1,NUP205,NUTF2,OTUB2,PCNT,PKD1,POLR2A,POLR2G,PRPF6,PSMA4,PSMA7,PSMB2,PSMB3,PSMB4,PSMB6,PSMB7,PSMD2,PSMD7,PTP4A2,PYGM,RBM…
meta-reg-snw-80153	94	ABI1,ACTR3B,ADIPOQ,AHR,AIP,AQR,ATAD5,ATP5C1,BCAS2,BTF3,C1QA,CA12,CAND1,CAP1,CAPZB,CCNE1,CCT8,CHD3,CHD6,CHFR,CKAP2L,CNOT1,CNOT2,CNST,COMP,CSNK2B,DBC1,DOCK5,EBLN2,EDC3,EIF1,EIF3K,ELAVL4,ELN,EP300,EWSR1,FATE1,FEN1,FKBP1A,FN1,FNDC4,FOXP3,GCK,GLUD1,GTF2A1L,HLTF,HMGN4,HNRNPA1,HOXB6,HSPE1,IFT20,KATNBL1,KPNA2,KPNB1,LRRC41,LRRFIP2,LSM12,LTN1,MLL2,MNS1,NACA,NDUFV1,NECAP2,NFE2L2,NRF1,NUP205,NUTF2,NUTM1,PCNT…
meta-reg-snw-8454	35	ACTR3B,ADIPOQ,AHR,ATP5C1,BTF3,C1QA,CA12,CAND1,CAP1,CAPZB,CCNE1,CCT8,CHD3,CHFR,CNOT1,CNOT2,COMP,CUL1,DOCK5,EBLN2,EIF1,EIF3K,ELN,EP300,EWSR1,FEN1,FKBP1A,FN1,FNDC4,GCK,GLUD1,HLTF,HNRNPA1,IFT20,KATNBL1,KPNA2,KPNB1,LRRC41,LSM12,MLL2,MNS1,NACA,NECAP2,NRF1,NUP205,NUTF2,PCNT,PKD1,POLR2A,POLR2G,PSMA1,PSMA4,PSMA7,PSMB2,PSMB3,PSMB4,PSMB6,PSMB7,PSMD2,PSMD7,PTP4A2,PYGM,RBM14,RBX1,RRM1,RUNX1,SERPINB8,SF3A2,SF3…
meta-reg-snw-8726	94	ABI1,ACTR3B,ADIPOQ,AHR,AIP,AQR,ATAD5,ATP5C1,BCAS2,BTF3,C1QA,CA12,CAND1,CAP1,CAPZB,CCNE1,CCNE2,CCT8,CHD3,CHD6,CHFR,CKAP2L,CNOT1,CNOT2,CNST,COMP,CSNK2B,DBC1,DOCK5,EBLN2,EED,EIF1,EIF3K,ELAVL4,ELN,EP300,EWSR1,EZH2,FATE1,FEN1,FKBP1A,FN1,FNDC4,FOXP3,GCK,GLUD1,GTF2A1L,HLTF,HMGN4,HNRNPA1,HOXB6,HSPE1,IFT20,KATNBL1,KPNA2,KPNB1,LRRC41,LRRFIP2,LSM12,LTN1,MLL2,MNS1,NACA,NDUFV1,NECAP2,NFE2L2,NRF1,NUP205,NUTF2,…
meta-reg-snw-9049	41	ACTR3B,ADIPOQ,AHR,AIP,ATP5C1,BCAS2,BTF3,C1QA,CA12,CAND1,CAP1,CAPZB,CCNE1,CCT8,CHD3,CHFR,CNOT1,CNOT2,COMP,DOCK5,EBLN2,EIF1,EIF3K,ELN,EP300,EWSR1,FEN1,FKBP1A,FN1,FNDC4,GCK,GLUD1,HLTF,HNRNPA1,IFT20,KATNBL1,KPNA2,KPNB1,LRRC41,LSM12,MLL2,MNS1,NACA,NECAP2,NRF1,NUP205,NUTF2,PCNT,PKD1,POLR2A,POLR2G,PRPF6,PSMA4,PSMA7,PSMB2,PSMB3,PSMB4,PSMB6,PSMB7,PSMD2,PSMD7,PTP4A2,PYGM,RBM14,RBX1,RRM1,RUNX1,SERPINB8,SF3A…
meta-reg-snw-9134	80	ABI1,ACTR3B,ADIPOQ,AHR,AIP,AQR,ATAD5,ATP5C1,BCAS2,BTF3,C1QA,CA12,CAND1,CAP1,CAPZB,CCNE1,CCNE2,CCT8,CHD3,CHD6,CHFR,CNOT1,CNOT2,CNST,COMP,CSNK2B,DBC1,DOCK5,EBLN2,EIF1,EIF3K,ELAVL4,ELN,EP300,EWSR1,FATE1,FEN1,FKBP1A,FN1,FNDC4,FOXP3,GCK,GLUD1,HLTF,HMGN4,HNRNPA1,HOXB6,HSPE1,IFT20,KATNBL1,KPNA2,KPNB1,LRRC41,LSM12,LTN1,MLL2,MNS1,NACA,NDUFV1,NECAP2,NFE2L2,NRF1,NUP205,NUTF2,NUTM1,PCNT,PKD1,PLCG1,POLR2A,POL…
meta-reg-snw-9319	93	ABI1,ACTR3B,ADIPOQ,AHR,AIP,AQR,ATAD5,ATP5C1,BCAS2,BTF3,C1QA,CA12,CAND1,CAP1,CAPZB,CCNE1,CCT8,CHD3,CHD6,CHFR,CKAP2L,CNOT1,CNOT2,CNST,COMP,CSNK2B,DBC1,DOCK5,EBLN2,EIF1,EIF3K,ELAVL4,ELN,EP300,EWSR1,FATE1,FEN1,FKBP1A,FN1,FNDC4,FOXP3,GCK,GLUD1,GTF2A1L,HLTF,HMGN4,HNRNPA1,HOXB6,HSPE1,IFT20,KATNBL1,KPNA2,KPNB1,LRRC41,LRRFIP2,LSM12,LTN1,MLL2,MNS1,NACA,NDUFV1,NECAP2,NFE2L2,NRF1,NUP205,NUTF2,NUTM1,PCNT,PKD1…
