# Supplementary material for: A genome‐wide RNAi screen reveals essential therapeutic targets of breast cancer stem cells
Source: EMBO Mol Med. 2019 Sep 2;11(10):e9930. doi: 10.15252/emmm.201809930 (PMC6783652; doi:10.15252/emmm.201809930)
Supplement: Supplementary file 6 — Source Data for Expanded View [file EMMM-11-e9930-s008.zip]

Archive with 19 entries (18 files):
- Fig_EV3/
- Fig_EV3/CTRL_ALDH.jpg
- Fig_EV3/CTRL_BFP.jpg
- Fig_EV3/CTRL_DRAQ5.jpg
- Fig_EV3/CTRL_Merge.jpg
- Fig_EV3/CTRL_RFP.jpg
- Fig_EV3/JQ1-SAL_BFP.jpg
- Fig_EV3/JQ1-SAL_DRAQ5.jpg
- Fig_EV3/JQ1-SAL_Merge.jpg
- Fig_EV3/JQ1-SAL_RFP.jpg
- Fig_EV3/JQ1_ALDH.jpg
- Fig_EV3/JQ1_BFP.jpg
- Fig_EV3/JQ1_DRAQ5.jpg
- Fig_EV3/JQ1_Merge.jpg
- Fig_EV3/JQ1_RFP.jpg
- Fig_EV3/SAL_ALDH.jpg
- Fig_EV3/SAL_BFP.jpg
- Fig_EV3/SAL_Merge.jpg
- Fig_EV3/SAL_RFP.jpg
