# Supplementary material for: A genome‐wide RNAi screen reveals essential therapeutic targets of breast cancer stem cells
Source: EMBO Mol Med. 2019 Sep 2;11(10):e9930. doi: 10.15252/emmm.201809930 (PMC6783652; doi:10.15252/emmm.201809930)
Supplement: Supplementary file 8 — Source Data for Figure 1 [file EMMM-11-e9930-s006.zip]

Archive with 11 entries (10 files):
- Fig_1/
- Fig_1/Fig1B_ALDEFLUOR.png
- Fig_1/Fig1B_Hoechst.png
- Fig_1/Fig1B_Nuclear_ROI.png
- Fig_1/Fig1B_Selected_CSC.png
- Fig_1/Fig1E_ATG5_Pool_ROI.png
- Fig_1/Fig1E_EP300_Pool_ROI.png
- Fig_1/Fig1E_EZH2_Pool_ROI.png
- Fig_1/Fig1E_MED9_siRNA1_ROI.png
- Fig_1/Fig1E_NR3C1_Pool_ROI.png
- Fig_1/Fig1E_Scramble_ROI.png
