# Supplementary material for: A genome‐wide RNAi screen reveals essential therapeutic targets of breast cancer stem cells
Source: EMBO Mol Med. 2019 Sep 2;11(10):e9930. doi: 10.15252/emmm.201809930 (PMC6783652; doi:10.15252/emmm.201809930)
Supplement: Supplementary file 9 — Source Data for Figure 4 [file EMMM-11-e9930-s007.zip]

Archive with 4 entries (3 files):
- Source_Data_for_Fig4/
- Source_Data_for_Fig4/Fid4E_CisPt.png
- Source_Data_for_Fig4/Fig4E_CTRL.png
- Source_Data_for_Fig4/Fig_4E_SALJQ1.png
